# Supplementary material for: Transcriptome sequencing and single-cell sequencing analysis identify GARS1 as a potential prognostic and immunotherapeutic biomarker for multiple cancers, including bladder cancer
Source: Front Immunol. 2023 Jun 19;14:1169588. doi: 10.3389/fimmu.2023.1169588 (PMC10315539; doi:10.3389/fimmu.2023.1169588)
Supplement: Supplementary Table 1 — Analysis of Drug Susceptibility Related to GARS1. [file Table_1.xls]

## Sheet: corTab - 副本
Drug	cor.r	p-value
Ifosfamide	0.383411	0.00249544
Tanespimycin	-0.323372	0.0117273
auranofin	0.316032	0.0138984
Fluorouracil	-0.31095	0.0155965
DMAPT	0.299772	0.0199666
PWT-33597	-0.297795	0.0208389
A-1331852	0.293635	0.0227807
Neratinib	-0.289337	0.0249455
By-Product of CUDC-305	-0.287926	0.025693
ZM-336372	0.287553	0.0258937
PF-4989216	-0.285258	0.0271578
GSK-2126458	-0.269124	0.0375891
JZL-195	0.268197	0.0382774
Econazole nitrate	0.263468	0.0419545
Econazole Nitrate	0.240091	0.0419545
CYC-065	0.262731	0.0425528
PQR-309	-0.258445	0.0461726
Copanlisib	-0.254596	0.0496364
ARTENIMOL	0.253609	0.0505577
SAR-125844	0.252654	0.0514622
ARV-825	0.252138	0.0519567
5-Fluoro deoxy uridine 10mer	-0.252076	0.0520157
Erlotinib	-0.250807	0.0532491
GDC-0032	-0.250633	0.0534203
Bosutinib	-0.24946	0.0545843
AZD-4320	0.249166	0.0548793
Amiodarone hydrochloride	0.24315	0.0612043
INK-128	-0.242246	0.0622042
Megestrol acetate	0.239136	0.0657428
S-222611	-0.236108	0.0693421
Pluripotin	-0.232797	0.0734559
SGX-523	0.23204	0.074423
Obatoclax	0.231995	0.0744815
Fluvastatin	0.231113	0.0756213
LEE-011	0.229544	0.0776857
Denileukin Diftitox Ontak	-0.229405	0.0778694
EGF-816	-0.228686	0.0788319
PX-316	0.225752	0.0828555
CP-724714	-0.225399	0.0833512
MONENSIN SODIUM	0.225067	0.0838179
SAR-20347	0.224426	0.0847272
Acalabrutinib	-0.223308	0.0863302
PQR-620	-0.223224	0.0864523
Oxaliplatin	0.222212	0.0879254
FENRETINIDE	0.220093	0.0910746
Fenretinide	0.154949	0.0910746
GDC-0084	-0.218459	0.093562
Methylprednisolone	0.218368	0.0937014
SCH-772984	0.216581	0.0964869
ARRY-380	-0.216227	0.0970459
Hydroxyurea	0.215795	0.097731
LY-3023414	-0.214083	0.100486
Nelarabine	0.213116	0.102069
EMD-1204831	0.211747	0.104342
CH-5132799	-0.211602	0.104586
Vismodegib	0.211153	0.105341
OUABAIN	-0.210832	0.105884
TP-3654	0.208461	0.109958
AZD-8055	-0.207288	0.11202
IWR-1	0.206991	0.112545
DECITABINE	-0.20594	0.114422
Fluphenazine	0.205118	0.115909
JNJ-26483327	-0.205055	0.116023
Ixazomib citrate	0.204485	0.117061
zanubrutinib	-0.204286	0.117427
Navitoclax	0.202377	0.120968
cinchonidine	-0.201686	0.122269
PLX-4720	-0.201679	0.122282
Chelerythrine	0.201193	0.123204
CC-223	-0.198845	0.127734
Calusterone	0.197256	0.130869
Veliparib	-0.195214	0.134983
Imiquimod	0.195114	0.135189
GDC-0077	-0.19427	0.136918
VX-944	-0.193335	0.138856
tepotinib	0.192818	0.139935
ONX-0801	-0.192654	0.14028
AZD-3463	-0.192419	0.140773
SB-202190	-0.191896	0.141877
AZD-8835	-0.191538	0.142635
Itraconazole	0.190216	0.145464
BLU-285	0.188301	0.149637
AT-13387	-0.188271	0.149702
Alvocidib	0.186601	0.153416
RX-5902	0.186601	0.153416
BMS-863233	0.186532	0.15357
JNJ-3887618	0.186442	0.153771
LGK-974	0.185848	0.15511
TRICIRIBINE PHOSPHATE	-0.185612	0.155646
Fostamatinib	0.184483	0.15822
BMN-673	-0.183852	0.159672
KPT-9274	0.1837	0.160023
leflunomide	0.18364	0.160164
Simvastatin	0.183584	0.160292
BAY-87-2243	0.18292	0.161837
Pp-242	-0.182493	0.162836
MI-503	0.181797	0.164472
BAY-1251152	0.180782	0.166881
geldanamycin analog	-0.180586	0.167351
Everolimus	-0.18014	0.16842
BAY-1082439	-0.180132	0.168439
AZD-1208	0.179499	0.169963
gilteritinib	-0.178863	0.171508
olmutinib	-0.178825	0.1716
BYL-719	-0.177951	0.173738
AZD-0156	-0.177923	0.173806
IDH-305	0.176843	0.176476
Pictilisib	-0.176619	0.177034
Cyclobenzaprine Hydrochloride	0.176468	0.177409
Varlitinib	-0.176112	0.178301
selinexor	0.175479	0.179889
BX-912	0.175123	0.180788
Haloperidol	0.174459	0.182473
Lapatinib	-0.173623	0.184613
PF-06747775	-0.17259	0.187277
Zalcitabine	0.172437	0.187675
DIGOXIN	-0.171522	0.190064
Masitinib	0.171013	0.191402
Quizartinib	0.169747	0.19476
Cpd-401	0.169505	0.195406
Saracatinib	-0.169057	0.196606
PLX-8394	-0.167676	0.200343
Axitinib	0.16742	0.201039
3-Bromopyruvate (acid)	0.166468	0.203649
TAS-116	-0.165576	0.206119
PYRAZOLOACRIDINE	0.163869	0.210898
Pyrazoloacridine	0.115711	0.210898
maritoclax	0.163812	0.21106
BML-277	-0.163394	0.212241
Parthenolide	0.163035	0.213263
Lovastatin	0.16295	0.213505
serabelisib	-0.162561	0.214613
AMG-176	0.162109	0.215907
AZD-3229	0.160758	0.219812
ARRY-704	0.159839	0.222494
CEP-40783	0.159548	0.223349
Dromostanolone Propionate	0.1588	0.225555
PI-103	-0.158649	0.226
VS-5584	-0.158305	0.227023
PF-06463922	-0.158265	0.227142
ZSTK-474	-0.158259	0.22716
TAK-733	0.158196	0.227346
Pipamperone	0.15813	0.227541
Dacomitinib	-0.157113	0.230584
Osimertinib	-0.157101	0.23062
Tegafur	-0.156366	0.232836
Lomustine	0.15558	0.235222
Artemether	0.154978	0.237062
ON-123300	0.154305	0.23913
Dasatinib	-0.154011	0.240037
CO-1686	-0.153944	0.240245
FH-535	0.153898	0.240386
Sabutoclax	0.153162	0.242671
SOMCL-12-81	0.152437	0.244933
Birinapant	0.152098	0.245996
Acetalax	-0.15187	0.246713
Pelitrexol	-0.151545	0.24774
Abiraterone	0.151531	0.247781
EXEL-7647	-0.151218	0.248772
HPI-1	0.151205	0.248812
Poziotinib	-0.150901	0.249778
Elliptinium Acetate	-0.150176	0.252084
Palbociclib	0.150172	0.252099
PF-04217903	0.149679	0.253678
Carmustine	0.149604	0.253917
Mitomycin	-0.148949	0.256026
Vemurafenib	-0.14868	0.256896
BPTES	-0.148528	0.257387
R-547	0.148314	0.258083
ABT-199	0.148064	0.258893
BAY-1143572	0.147048	0.262211
Zoledronate	0.145429	0.267559
Gefitinib	-0.145068	0.268764
Ibrutinib	-0.144622	0.270253
KPT-8602	0.14387	0.272777
PD183805	-0.143455	0.274178
CEP-37440	-0.14318	0.27511
XR-5944	-0.142922	0.275984
TESTOLACTONE	0.142072	0.27888
10058-F4	0.141797	0.279819
Vorinostat	0.14121	0.281836
MGCD-265	0.141035	0.28244
Masoprocol	0.140452	0.284453
Apitolisib	-0.140433	0.284519
PF-03084014 diastereomer 1	0.140331	0.284873
Seliciclib	-0.139173	0.288906
Lestaurtinib	-0.138715	0.290511
PF-04691502	-0.137504	0.294785
Sonolisib	-0.137466	0.294921
Arsenic trioxide	0.137437	0.295023
ARSENIC TRIOXIDE	0.201539	0.295023
Mifepristone	0.13712	0.296148
RAF-265	-0.136996	0.296591
BMS-690514	-0.13692	0.296861
AMG-511	-0.136894	0.296954
ARQ-680	-0.136227	0.299337
UNC-0638	0.135563	0.30172
SEL-120	0.135535	0.301821
dimethylfasudil	0.135495	0.301962
6-MERCAPTOPURINE	-0.134888	0.304156
6-Mercaptopurine	-0.0235551	0.304156
Encorafenib	-0.134872	0.304214
RX-3117	-0.134682	0.304901
KPT-185	0.13459	0.305235
LXS-196	-0.134467	0.30568
Mocetinostat	0.134389	0.305963
M-AMSA	-0.134216	0.306591
Cyclophosphamide	0.133888	0.307787
UMI-77	0.132191	0.314015
EPZ-015666	0.131985	0.314776
Volasertib	0.131078	0.318142
AMD-070	0.130851	0.318987
Lenvatinib	0.130755	0.319345
Varbulin	0.130328	0.320943
Pelitrexol isomer A	-0.129778	0.323008
MI-219	-0.129611	0.323636
AZD-3759	-0.129098	0.325572
TAK-931	0.129072	0.325669
ASP-3026	-0.128739	0.326928
LY-2874455	0.127467	0.331771
Volitinib	0.127405	0.33201
Nitazoxanide	0.12735	0.332218
nitazoxanide	0.195946	0.332218
BMS-777607	0.127313	0.332361
RO-4987655	0.126974	0.333659
RO-5126766	0.126647	0.334915
Vandetanib	-0.126585	0.335156
ARRY-162	0.126383	0.335933
BOS-172722	0.126242	0.336479
TAS-6417	-0.125655	0.338747
Artesunate	0.12518	0.340592
artesunate	0.284183	0.340592
Mebendazole	-0.124984	0.341354
ASP-5878	0.124831	0.34195
CH-7057288	0.124793	0.342097
Cediranib	0.1247	0.34246
AZD-3147	-0.124611	0.342806
GDC-0349	-0.12436	0.343788
Tivozanib	0.124034	0.345064
Sulfatinib	0.124003	0.345184
Ribavirin	0.123605	0.34675
Teriflunomide	0.123578	0.346856
Dovitinib	-0.123439	0.3474
BP-1-102	0.123316	0.347886
Bortezomib	0.12284	0.349763
Imexon	0.122777	0.350012
Lexibulin	0.122695	0.350336
Batracylin	0.122233	0.352168
Quercetin	0.122157	0.352472
Trametinib	0.121918	0.353422
PD-0325901	0.121329	0.355767
Sapitinib	-0.120973	0.357192
Tamoxifen	-0.120858	0.357653
LY-294002	-0.120821	0.357802
AZD-2014	-0.120819	0.357809
CCT-251545	-0.120743	0.358112
Cytarabine	-0.12064	0.358529
MK-2461	0.120582	0.358758
BAY-1125976	-0.120304	0.359876
Procarbazine	0.120212	0.360247
CGM-097	-0.120208	0.360265
TAK-960	-0.119845	0.361725
CEP-9722	-0.119646	0.362529
AM-5992	0.119296	0.363945
Carfilzomib	0.119238	0.36418
Amphotericin B	-0.118193	0.36843
Nitrogen mustard	-0.118106	0.368785
VT-464	-0.117727	0.370334
Karenitecin	-0.117459	0.371434
sitravatinib	0.117343	0.371907
GDC-0339	-0.116768	0.374274
LY-2228820	-0.116083	0.3771
VE-822	-0.11593	0.377735
JNJ-38877605	0.11586	0.378024
AZ-628	0.115737	0.378532
BMS-599626	-0.115372	0.380048
Cortivazol	0.114843	0.382255
XL-888	-0.114617	0.383198
ergenyl	-0.114466	0.383828
LY-2606368	-0.114165	0.385089
KHK-Indazole	0.113872	0.386315
BPR1J-097	0.113778	0.38671
Vertex ATR inhibitor Cpd 45	-0.112696	0.391274
SM-406	0.111913	0.394591
ARQ-092	-0.111535	0.396203
XR-11576	-0.111468	0.396488
entosplenitib	-0.111082	0.398137
IACS-10759	0.110861	0.399081
IACS-8968	0.110213	0.401857
LDK-378	-0.109632	0.404362
Abexinostat	0.109411	0.405312
BMS-754807	0.109239	0.406055
Elesclomol	-0.10918	0.40631
A-911	0.108583	0.408899
ABT-737	0.108279	0.41022
SCH-1473759	0.108122	0.410901
Alvespimycin	-0.108099	0.411003
AEE-788	-0.10808	0.411086
ABC-1183	0.107769	0.412443
Melphalan	-0.10755	0.413398
CX-5461	-0.107516	0.413544
7-Hydroxystaurosporine	0.107191	0.414969
S-63845	0.107172	0.415048
GSK-1070916	0.107027	0.415686
PF-6459988	0.106776	0.416785
AMG-900	-0.106696	0.417137
AZD-1390	0.106296	0.418895
Ergosterol	0.105766	0.421233
E-7090	0.105729	0.421395
Afatinib	-0.105409	0.422812
PF-477736	0.10501	0.424579
milademetan	-0.104791	0.425551
IDEBENONE	0.10476	0.425686
Acetylcysteine	0.104283	0.427809
VE-821	-0.103667	0.430559
PQR-530	-0.103356	0.431951
Rebastinib	-0.102459	0.43598
Silmitasertib	0.102291	0.436736
KU-55933	-0.102081	0.437682
RH1	-0.102077	0.437699
PENTOSTATIN	-0.101444	0.440562
(-)-Nutlin-3	-0.0997409	0.448313
aclarubicin	-0.0996539	0.44871
SNX-5422	-0.099264	0.450496
SHP-099	0.0989055	0.452142
IDF-11774	0.0983344	0.45477
CNDAC	-0.0980979	0.455861
Alisertib	0.0978571	0.456973
azd5582	0.0977079	0.457663
E-3810	0.0968316	0.461726
CUDC-427	0.0956551	0.467211
Raltitrexed	-0.0948096	0.471175
EC-330	0.0945222	0.472526
KPT-251	0.0945205	0.472534
Curcumin	0.0938955	0.47548
Amuvatinib	0.0935733	0.477003
OSI-027	-0.0934138	0.477758
CUDC-305	-0.0926545	0.481359
Cobimetinib (isomer 1)	0.0925245	0.481977
SNS-314	0.092168	0.483675
PHA-665752	0.0921626	0.4837
Belinostat	0.0913746	0.487463
Ofloxacin	0.0913021	0.48781
Ancitabine hydrochloride	-0.0910557	0.48899
ANCITABINE HYDROCHLORIDE	-0.19274	0.48899
AZD-5991	0.0908078	0.490178
Voreloxin	-0.0905406	0.491461
Sapacitabine	0.0903185	0.492529
Floxuridine	-0.0900197	0.493967
ABBV-744	0.0899201	0.494447
Indibulin	0.0899098	0.494497
Pevonedistat	-0.0898482	0.494794
Enzastaurin	0.0898015	0.495019
Rigosertib	0.0897712	0.495166
Ixazomib	0.0892595	0.497637
Irofulven	-0.0889448	0.49916
aldoxorubicin	-0.0887864	0.499928
STREPTOZOCIN	-0.088574	0.500958
RG-7388	-0.0885689	0.500983
ADW-742	0.0875186	0.506093
Nandrolone phenpropionate	0.0872132	0.507584
claritin	-0.086906	0.509086
B-7100	-0.0866381	0.510398
PF-4942847	-0.0865178	0.510988
Teglarinad	0.0864344	0.511396
Paclitaxel	-0.0862081	0.512507
Pazopanib	0.0861502	0.512791
LMP776	0.0859473	0.513789
LY-3009120	-0.085865	0.514193
Dabrafenib	-0.0857346	0.514835
ONX-0914	0.0852709	0.517119
BLU-667	0.0850196	0.518359
TAE-226	-0.0841549	0.522638
6-THIOGUANINE	-0.0836729	0.525031
6-Thioguanine	-0.0202983	0.525031
GSK-2606414	-0.0833967	0.526404
OSU-03012	-0.0828036	0.52936
Adavosertib	0.0823785	0.531483
NMS-E628	-0.0823768	0.531492
Thiotepa	-0.0823376	0.531688
relacorilant	0.0821245	0.532754
MPC-3100	-0.0818811	0.533974
MK-8033	0.0816521	0.535122
Foretinib	0.0808557	0.539125
SCH-900776	0.080541	0.54071
6-(4-pyrimidinyl)-1H-indazole derivative	-0.0804329	0.541255
M2698	-0.0801864	0.5425
ARQ-087	-0.0791727	0.547631
Pracinostat	0.0790914	0.548044
HDM-201	0.0789887	0.548565
PKM2 (9)	0.0785461	0.550815
Imatinib	0.0783746	0.551687
AZ-505	0.078202	0.552567
GDC-0810	-0.0777615	0.554813
KX-01	0.0772572	0.557391
AMG-232	-0.0771822	0.557775
Entinostat	0.0771644	0.557866
METHOTREXATE	-0.0770851	0.558272
cs-1730	-0.0770516	0.558444
Fludarabine	-0.0768772	0.559337
CAMPTOTHECIN	0.0765048	0.561247
Camptothecin	-0.0173986	0.561247
Plinabulin	0.0763459	0.562063
AZD-1480	0.0762501	0.562555
AZD-7762	0.0761317	0.563164
timazid	0.0759307	0.564198
Quisinostat	-0.0758429	0.564649
ENMD-2076 Precursor	-0.0756307	0.565743
Acrichine	0.0754137	0.566861
MTX-211	-0.074912	0.569451
Mitotane	-0.0746991	0.570552
OTX-015	0.0745174	0.571493
Doxorubicin	-0.0741741	0.573271
NTRC-0066-0	-0.0740243	0.574048
ABL-001	0.0738241	0.575087
MG-132	0.0738208	0.575104
Pimasertib	0.0738166	0.575126
EPZ-020411	0.0736293	0.576099
TYROTHRICIN	0.0734099	0.577239
GSK-2141795	-0.0732114	0.578272
FT-1518	-0.0730431	0.579148
ICG-001	0.0730313	0.57921
NMS-1286937	0.073012	0.57931
CC-115	-0.0727298	0.580781
CT-32228	0.0726839	0.581021
BIX-01294	0.0719007	0.585113
MLN-7243	0.0717112	0.586105
XL-147	-0.0715661	0.586865
4SC-202	-0.0712953	0.588285
Tandutinib	0.0712626	0.588456
uridin	0.0712494	0.588525
ST-3595	0.0710144	0.589759
SW-044248	-0.0700441	0.594865
RG-7741	-0.069877	0.595746
Cisplatin	-0.0694611	0.597942
AT-13148	-0.069416	0.59818
Danusertib	-0.069381	0.598365
ABT-348	-0.0693111	0.598734
Vincristine	-0.0692824	0.598886
BAY-1816032	0.0690116	0.600319
LSZ-102	-0.0688801	0.601015
(+)-JQ1	0.0687002	0.601968
Vinblastine	-0.0682076	0.604581
RG-6016	0.0681186	0.605054
R-1530	0.0680874	0.60522
ITRI-260	-0.0680459	0.60544
AZD-6738	-0.0672551	0.609648
Bisacodyl, active ingredient of Viraplex	-0.067154	0.610187
I-BET-151	-0.0668778	0.61166
Panobinostat	-0.0667941	0.612107
APR-246	-0.0666249	0.613011
MK-2206	-0.066326	0.614608
IDH-C227	-0.0661039	0.615796
BAY-1217389	-0.0654327	0.619393
1st Precursor Intermediate to TDP 665759	0.0653292	0.619948
Teniposide	-0.0652022	0.620631
S-49076	0.0650419	0.621492
R-306465	0.0645065	0.624371
S-64315	0.0644407	0.624726
Celecoxib	0.0635695	0.629424
Afuresertib	-0.0634606	0.630012
Rabusertib	-0.0633144	0.630803
LY-3154567	0.0632927	0.63092
AZD-8186	-0.0632257	0.631282
Selumetinib	0.0631323	0.631788
Lapachone	-0.0628646	0.633236
FGF-401	0.0628407	0.633366
TAK-659 (isomer 1)	-0.0627701	0.633749
Selonsertib	-0.0627309	0.633961
Buparlisib	-0.062138	0.637177
CEP-32496	-0.0618761	0.638599
AZD-2858	-0.061828	0.638861
spebrutinib	-0.0614554	0.640887
Ezatiostat	0.0612178	0.642181
TRIMETREXATE GLUCURONATE	-0.0611363	0.642624
YK-4-279	0.0604395	0.646425
Saridegib	-0.0600628	0.648484
IPI-549	-0.0598	0.649922
AR-67	-0.0593153	0.652577
LOR-253	0.0590089	0.654257
TAS-115	0.0588492	0.655133
GDC-0152	0.0587804	0.655511
Momelotinib	-0.0586323	0.656325
BAY 61-3606	-0.0585087	0.657004
VS-4718	-0.0584122	0.657534
brigatinib	-0.0582369	0.658499
badil	0.0582331	0.65852
MK-0752	0.058168	0.658877
6-Bromoindirubin-3-Acetoxime	-0.0581293	0.659091
IDH1-Comp 301	0.0580423	0.65957
nedisertib	-0.0579472	0.660093
malacid	0.0578299	0.660739
SAR-260301 (enantiomer 1)	-0.0578169	0.660811
E-7449	-0.057722	0.661334
GSK-2636771	0.0575011	0.662551
TP-0903	0.0570238	0.665185
norvir	-0.0568346	0.666231
Buthionine sulphoximine	0.0567386	0.666761
Dinaciclib	0.0562939	0.669221
Midostaurin	0.0562168	0.669648
AZD-9496	-0.0561066	0.670259
Intedanib	0.0558748	0.671543
pyridoclax	0.0554513	0.673892
BAL-101553	0.0553103	0.674675
RG-7602	-0.0552844	0.674819
JNJ-42756493	-0.0548099	0.677456
Eribulin mesilate	-0.0545399	0.678958
CG-806	-0.0542181	0.68075
PD 184352	0.05413	0.681241
Lificguat	0.0540275	0.681812
napabucasin	-0.0540227	0.681839
AZD-6738 ( R,S-isomer)	-0.0539435	0.682281
BN-2629	0.0538813	0.682628
MK-0731	0.0535912	0.684246
Triethylenemelamine	-0.053515	0.684671
ciclosporin	0.0530603	0.687212
Idarubicin	-0.0528233	0.688538
sr 13654	-0.0527847	0.688754
1,9-Pyrazoleanthrone	-0.0527769	0.688797
Pimozide	-0.052612	0.68972
BMS-387032	-0.0525613	0.690004
PF-562271	0.0525267	0.690198
AEG-40730	0.0524365	0.690703
SAR-402674	-0.0512369	0.697434
AZD-4547	0.0510984	0.698213
Vinorelbine	-0.0507142	0.700374
VINORELBINE	-0.0653609	0.700374
Crizotinib	0.0507109	0.700393
Benzimate	-0.0504752	0.70172
Isotretinoin	0.0503721	0.702301
KW-2449	-0.0502304	0.7031
LOXO-101	0.0498098	0.705473
PF-03758309	-0.0497123	0.706023
LY-2090314	0.0496917	0.706139
Okadaic acid	0.0492611	0.708572
LY-2835219	0.0490499	0.709766
Allopurinol	0.0489777	0.710174
SR16157	-0.0489135	0.710538
GSK-295	-0.0486922	0.71179
SB-590885	-0.0485443	0.712627
Rocilinostat	-0.048456	0.713127
AEW-541	0.0483522	0.713716
Asparaginase	0.0483263	0.713863
GNE-140	0.0483193	0.713902
Nelfinavir	0.0483175	0.713912
CC-671	-0.0482856	0.714093
VX-322	0.0479884	0.715778
Tivantinib	-0.0478831	0.716375
CFI-402257	-0.0474904	0.718605
ARQ-621	-0.0472477	0.719983
Gandotinib	0.0471469	0.720556
GSK-461364	0.0469693	0.721566
BAY-876	0.0467563	0.722778
AZD-5153	-0.0466616	0.723317
Hydroxychloroquine Sulfate	0.0466045	0.723642
AZD-5363	0.0465403	0.724008
Alectinib	-0.0457845	0.728316
LMP-400	0.0457001	0.728797
BMS-536924	-0.0455352	0.729738
BAY-1895344	-0.0452644	0.731284
ulixertinib	0.0451502	0.731937
Daporinad	0.0448253	0.733795
LCL-161	0.0443626	0.736442
AMG-319	0.0438415	0.739428
Cladribine	0.0431507	0.743392
CEP-14083	-0.0429215	0.744708
pralatrexate	0.0425134	0.747055
Cilengitide	0.0421503	0.749144
E-7820	0.0418924	0.750629
umbralisib	0.041649	0.752031
Des-fluoro-TAK-960	0.0412775	0.754173
Amuno	0.041129	0.75503
Pelitrexol isomer B	-0.0410438	0.755521
Carboplatin	0.0408344	0.75673
OTS-964	-0.0407181	0.757402
aloin	0.0397755	0.762852
PRN-1371	0.0395545	0.764132
PKI-587	-0.0394532	0.764718
Irinotecan	0.0392727	0.765764
CPI-0610	-0.039139	0.766538
TPX-0005	0.0391113	0.766699
LY-2801653	0.0387933	0.768543
BAY-1163877	0.0387047	0.769057
delanzomib	0.0386814	0.769192
AZD-0364	0.0386065	0.769627
NVP-BGJ398	0.0385541	0.769931
BGB-283	-0.0385295	0.770074
CH-5183284	0.0384805	0.770358
XK-469	-0.0383893	0.770887
P-529	-0.0379525	0.773424
Ponatinib	0.0374105	0.776576
IPI-145	-0.0368292	0.77996
Ixabepilone	-0.0364527	0.782154
Ipatasertib	0.0364252	0.782314
Pemetrexed	-0.0362083	0.783579
GSK-2194069	0.0360564	0.784465
AZD-3965	0.0355233	0.787576
VX-689	0.0353037	0.788859
8-Chloro-adenosine	0.0351369	0.789834
AS-703569	0.0347749	0.791951
Bleomycin	-0.0347409	0.792149
GSK-1904529A	-0.0346469	0.792699
Dexamethasone Decadron	-0.0342337	0.795118
JNJ-54302833	0.0342119	0.795245
PF-06873600	0.0339639	0.796698
Daunorubicin	0.0336933	0.798283
DAUNORUBICIN	-0.0435946	0.798283
Gemcitabine elaidate	-0.0334123	0.799931
Brivanib	0.0331064	0.801725
Staurosporine	-0.0330911	0.801815
Pipobroman	-0.033082	0.801868
INCB-057643	0.0328908	0.80299
Altiratinib	0.0327751	0.80367
Ispinesib	0.0324833	0.805383
PFI-1	0.0321603	0.807281
CT-GSK183	-0.0316781	0.810116
Clotrimazole	-0.0314529	0.811441
tfdu	-0.0310584	0.813764
PTC-691	-0.0310092	0.814054
Cabozantinib	0.0309517	0.814392
AMINOFLAVONE	-0.0305732	0.816622
Bet-BAY-002	-0.0302863	0.818313
GNE-617	0.0296873	0.821848
Sunitinib	-0.0296662	0.821972
AZACITIDINE	-0.0284377	0.829232
Azacitidine	-0.074546	0.829232
Chlorambucil	0.0281308	0.831047
ENMD-2076	-0.0280541	0.831501
Actinomycin D	-0.0279575	0.832073
ARS-1620	0.0278107	0.832942
IDOXURIDINE	-0.0272951	0.835996
GS-9901	-0.0267199	0.839406
Valrubicin	0.0266914	0.839575
Temsirolimus	0.0266341	0.839915
RG-7112	-0.0265709	0.84029
BMS-986158	0.0265567	0.840374
WT-161	0.0263505	0.841597
ARRY-614	0.0257894	0.844928
CC-90003	0.0256849	0.845548
RAPAMYCIN	0.0255085	0.846597
Rapamycin	0.0702499	0.846597
GDC-0994	-0.0251842	0.848524
benzaldehyde (BEN)	-0.0251037	0.849002
7-Ethyl-10-hydroxycamptothecin	0.0244541	0.852865
AFP464	-0.0243256	0.85363
LY-3214996	0.024107	0.854931
GSK-690693	0.0237917	0.856808
Estramustine	0.0233299	0.859559
ARRY-520 Isomer A	0.0233009	0.859732
CB-839	0.0231808	0.860448
ASTX-660	-0.0228811	0.862234
Noscapine	0.0227575	0.862971
BMS-911543	0.0225573	0.864166
Telatinib	0.022457	0.864764
Depsipeptide	-0.022434	0.864901
LXH-254	0.0222031	0.866278
Caffeic acid	-0.022131	0.866709
LGH-447	0.0219624	0.867715
Etoposide	-0.0217809	0.868799
Defactinib	-0.021656	0.869544
AZD-3514	0.0215917	0.869929
PD-98059	-0.0215236	0.870335
Olaparib	-0.0213217	0.871541
DOLASTATIN 10	0.0212241	0.872124
melbex	0.0210332	0.873265
Sepantronium bromide	0.0209187	0.873949
Deforolimius	-0.0202677	0.877841
Epothilone B	-0.020028	0.879275
Barasertib	0.0199528	0.879725
Gemcitabine	-0.0199037	0.880019
Fulvestrant	-0.0198243	0.880494
O-6-Benzylguanine	-0.0196349	0.881628
I-BET-762	-0.0189984	0.885439
BI-2536	0.0189103	0.885966
BAY-2402234	-0.0188545	0.8863
Cordycepin	0.0186054	0.887793
Colchicine	-0.017459	0.894667
COLCHICINE	0.0847061	0.894667
Refametinib	0.0173322	0.895427
EMD-534085	-0.0171367	0.8966
Homoharringtonine	-0.0171356	0.896607
AMONAFIDE	0.016715	0.899131
Amonafide	-0.168637	0.899131
MLN-0905	-0.0163536	0.901301
Dexrazoxane	-0.0161023	0.90281
LOXO-195	0.0159764	0.903566
Ombrabulin	0.0159259	0.90387
PLX-51107	-0.0156075	0.905783
salinomycin	-0.0156053	0.905796
Salinomycin	0.118852	0.905796
Idelalisib	-0.0155968	0.905847
PD 173074	0.0155523	0.906115
Luminespib	-0.0155235	0.906288
ABBV-075	-0.0152598	0.907873
Milciclib	0.0147078	0.911192
TAK-632	-0.0145148	0.912352
TAK Plk inhibitor	-0.01422	0.914126
Y-27632	0.0139765	0.915591
ensartinib	0.0139646	0.915662
Docetaxel	0.0137379	0.917027
Linsitinib	0.0136691	0.917441
XL-019	0.0136274	0.917692
Raloxifene	-0.0132033	0.920245
BAY-1161909	0.0131988	0.920272
Rebimastat	-0.0131788	0.920393
SB-1317	0.0130025	0.921454
HYPOTHEMYCIN	0.0129954	0.921497
CCT-128930	0.0127586	0.922923
SGI-1027	0.012753	0.922956
Sonidegib	0.0125889	0.923945
AT-7519	-0.0123578	0.925337
MK-0429	0.0122443	0.926021
Avagacestat	0.0121058	0.926855
CFI-400945	-0.0120966	0.926911
Ganetespib	0.011961	0.927728
AMG-458	0.0118828	0.928199
PF-2771	-0.0118517	0.928387
Fedratinib	0.011789	0.928765
INCB-047775	-0.0116293	0.929727
Kahalide F	-0.0115805	0.930021
A-1210477	-0.0114913	0.930559
EXEL-2280	-0.0111773	0.932452
CEP-28122	-0.0105964	0.935955
rifa	-0.00976604	0.940964
TAK-960 analog	0.00923553	0.944166
MITOXANTRONE	0.00921119	0.944313
Mitoxantrone	-0.0396921	0.944313
AT-9283	-0.00849344	0.948646
ETHINYL ESTRADIOL	-0.00825835	0.950066
Uracil mustard	0.008119	0.950907
JNJ-28312141	-0.00802901	0.951451
Triapine	0.00792968	0.952051
TAK-901	0.00697115	0.957841
WORTMANNIN	-0.00696953	0.957851
MLN-2480	0.0064031	0.961274
Tipifarnib	0.00549353	0.966771
futibutinib	0.00536865	0.967526
Crenolanib	-0.00533066	0.967756
Topotecan	0.0049311	0.970172
CCT-271850	0.00474703	0.971285
tic10	-0.0042361	0.974374
Bendamustine	0.00412257	0.975061
Hydrastinine HCl	-0.00399939	0.975806
DACARBAZINE	0.00396083	0.976039
5-aza-T-dCyd	-0.00388423	0.976502
Litronesib	-0.00336984	0.979613
PENTAMIDINE ISETHIONATE	0.00332646	0.979876
pentamidine isethionate	-0.0889446	0.979876
florid	0.0031453	0.980972
enantiomer of PF-4176340	-0.00296083	0.982087
Motesanib	0.0021776	0.986825
Perifosine	0.00205236	0.987583
CYC-116	-0.00204106	0.987651
TAE-684	-0.00196204	0.988129
CCT-245737	0.00192063	0.98838
JNJ-47117096	-0.00166382	0.989934
Bafetinib	0.00158518	0.990409
Astex FGF inhibitor	-0.00142631	0.99137
Clofarabine	0.00127666	0.992276
Nilotinib	0.00116647	0.992943
Mithramycin	-0.00104691	0.993666
XAV-939	-0.00103671	0.993728
AMG-51	-0.000472221	0.997143
Epirubicin	0.000420548	0.997456
GSK-921	0.000324684	0.998036
SAR-245409	0.00031067	0.99812
MI-773	-8.07726e-05	0.999511
