# Supplementary material for: Transcriptome sequencing and single-cell sequencing analysis identify GARS1 as a potential prognostic and immunotherapeutic biomarker for multiple cancers, including bladder cancer
Source: Front Immunol. 2023 Jun 19;14:1169588. doi: 10.3389/fimmu.2023.1169588 (PMC10315539; doi:10.3389/fimmu.2023.1169588)
Supplement: Supplementary file 4 [file DataSheet_1.zip]

Archive with 43 entries (39 files):
- Data Sheet 1/
- Data Sheet 1/Data and R-Script/
- Data Sheet 1/Data and R-Script/Paper data/
- Data Sheet 1/Data and R-Script/Paper data/01 GARS1-DEG-TCGA+GTEx.xls
- Data Sheet 1/Data and R-Script/Paper data/02 GARS1-Exp-GTEx.xls
- Data Sheet 1/Data and R-Script/Paper data/03 GARS1-Exp-CCLE.xls
- Data Sheet 1/Data and R-Script/Paper data/04 GARS1-OS.cox.xls
- Data Sheet 1/Data and R-Script/Paper data/05 GARS1-DFS.cox.xls
- Data Sheet 1/Data and R-Script/Paper data/06 GARS1-DSS.cox.xls
- Data Sheet 1/Data and R-Script/Paper data/07 GARS1-PFS.cox.xls
- Data Sheet 1/Data and R-Script/Paper data/08 GARS1-estimate.cor.xls
- Data Sheet 1/Data and R-Script/Paper data/09 GARS1-TIMER.cor.xls
- Data Sheet 1/Data and R-Script/Paper data/10 GARS1-ICP.cor.xls
- Data Sheet 1/Data and R-Script/Paper data/11 GARS1-MMP.cor.xls
- Data Sheet 1/Data and R-Script/Paper data/12 GARS1-TMB.cor.xls
- Data Sheet 1/Data and R-Script/Paper data/13 GARS1-MSI.cor.xls
- Data Sheet 1/Data and R-Script/Paper data/14 GARS1-TISCH.exp(scRNA-seq).xls
- Data Sheet 1/Data and R-Script/Paper data/15 GARS1-cancerSEA.cor(scRNA-seq).xls
- Data Sheet 1/Data and R-Script/Paper data/16 GARS1-CellMiner.cor.xls
- Data Sheet 1/Data and R-Script/Paper data/17 GARS1-qRT-PCR-cell line.xls
- Data Sheet 1/Data and R-Script/Paper data/18 GARS1-qRT-PCR-Si.xls
- Data Sheet 1/Data and R-Script/Paper data/19 GARS1_UC3-CCK8.xlsx
- Data Sheet 1/Data and R-Script/Paper data/20 GARS1_T24-CCK8.xlsx
- Data Sheet 1/Data and R-Script/Paper data/21 Transwell result-ImageJ.xls
- Data Sheet 1/Data and R-Script/Paper data/22 Wonding Heading result-ImageJ.xls
- Data Sheet 1/Data and R-Script/Paper data/Annotations.docx
- Data Sheet 1/Data and R-Script/R Script files/
- Data Sheet 1/Data and R-Script/R Script files/01.idTrans.pl
- Data Sheet 1/Data and R-Script/R Script files/02.geneExp.R
- Data Sheet 1/Data and R-Script/R Script files/03.diff.R
- Data Sheet 1/Data and R-Script/R Script files/04.order.R
- Data Sheet 1/Data and R-Script/R Script files/05.preOS.R
- Data Sheet 1/Data and R-Script/R Script files/06.OS,DFS,DSS,PFS.R
- Data Sheet 1/Data and R-Script/R Script files/07.forest.R
- Data Sheet 1/Data and R-Script/R Script files/08.estimate.R
- Data Sheet 1/Data and R-Script/R Script files/09.estimateCor.R
- Data Sheet 1/Data and R-Script/R Script files/10.geneCor.R
- Data Sheet 1/Data and R-Script/R Script files/11.heatmap.R
- Data Sheet 1/Data and R-Script/R Script files/12.TMBcor.R
- Data Sheet 1/Data and R-Script/R Script files/13.MSIcor.R
- Data Sheet 1/Data and R-Script/R Script files/14.IMvigor210.boxplot.R
- Data Sheet 1/Data and R-Script/R Script files/15.CellMiner.R
- Data Sheet 1/Data and R-Script/R Script files/16.GSEA.R
