# Supplementary material for: Transcriptome sequencing and single-cell sequencing analysis identify GARS1 as a potential prognostic and immunotherapeutic biomarker for multiple cancers, including bladder cancer
Source: Front Immunol. 2023 Jun 19;14:1169588. doi: 10.3389/fimmu.2023.1169588 (PMC10315539; doi:10.3389/fimmu.2023.1169588)
Supplement: Supplementary file 4 [file DataSheet_1.zip › Data Sheet 1/Data and R-Script/Paper data/01 GARS1-DEG-TCGA+GTEx.xls]

## Sheet: 01 GARS1-DEG-TCGA+GTEx
ID	GARS1	Type	CancerType
GTEX-QMRM-0126-SM-4R1K9	5.23421	Normal	ACC
GTEX-S32W-0126-SM-4AD61	5.71235	Normal	ACC
GTEX-ZYWO-0126-SM-5GZWQ	6.11189	Normal	ACC
GTEX-XQ3S-1726-SM-4BOOD	4.92504	Normal	ACC
GTEX-ZF2S-0126-SM-4WKFO	5.22029	Normal	ACC
GTEX-XV7Q-0226-SM-4BRVL	6.01142	Normal	ACC
GTEX-P4QS-1326-SM-3NMCD	5.64186	Normal	ACC
GTEX-13O1R-2326-SM-5IJF9	6.71043	Normal	ACC
GTEX-V1D1-0226-SM-4JBHG	4.88801	Normal	ACC
GTEX-REY6-1726-SM-48FDL	6.0128	Normal	ACC
GTEX-PWCY-0226-SM-48TD8	5.13297	Normal	ACC
GTEX-O5YT-1326-SM-3MJGR	5.81562	Normal	ACC
GTEX-PLZ6-0226-SM-3P61I	6.14708	Normal	ACC
GTEX-12WSN-0926-SM-5GCN1	3.75917	Normal	ACC
GTEX-Q734-0126-SM-48U1E	5.34627	Normal	ACC
GTEX-Q2AH-0126-SM-48U2B	5.46012	Normal	ACC
GTEX-ZA64-0226-SM-5HL9C	4.94719	Normal	ACC
GTEX-12WSD-2126-SM-5LZWK	5.23265	Normal	ACC
GTEX-13O61-0126-SM-5KM4P	5.21455	Normal	ACC
GTEX-X4LF-0126-SM-4QAS7	5.50147	Normal	ACC
GTEX-Y5V6-1926-SM-5IFIL	5.11558	Normal	ACC
GTEX-ZLFU-0826-SM-4WWBP	5.03475	Normal	ACC
GTEX-YB5E-0226-SM-5IFHI	5.2791	Normal	ACC
GTEX-U3ZM-0226-SM-4DXTA	5.21065	Normal	ACC
GTEX-12WSL-0326-SM-5CVMK	5.35437	Normal	ACC
GTEX-PLZ5-0326-SM-3P614	6.30978	Normal	ACC
GTEX-QXCU-1326-SM-48FE2	6.04874	Normal	ACC
GTEX-132AR-1726-SM-5EGHQ	7.74016	Normal	ACC
GTEX-ZVP2-0126-SM-5NQ7D	5.1631	Normal	ACC
GTEX-WYVS-0226-SM-4ONDK	5.0557	Normal	ACC
GTEX-11EQ9-0126-SM-5986I	4.67015	Normal	ACC
GTEX-11TT1-0126-SM-5LUAA	5.81326	Normal	ACC
GTEX-XUZC-0226-SM-4BOO7	5.12015	Normal	ACC
GTEX-ZDTT-0126-SM-4WKHA	5.02855	Normal	ACC
GTEX-146FR-1526-SM-5SIB8	5.17953	Normal	ACC
GTEX-QCQG-0126-SM-48U27	5.22224	Normal	ACC
GTEX-S341-0126-SM-4AD64	5.25436	Normal	ACC
GTEX-11DXZ-0226-SM-5EGGZ	5.07898	Normal	ACC
GTEX-132QS-0126-SM-5IFH9	5.13997	Normal	ACC
GTEX-NFK9-1726-SM-3TW8P	5.27764	Normal	ACC
GTEX-12696-0626-SM-5EGGD	6.70775	Normal	ACC
GTEX-V955-0126-SM-4JBH5	5.69264	Normal	ACC
GTEX-Y5V5-1326-SM-4V6G9	5.09636	Normal	ACC
GTEX-R55G-0126-SM-48FDS	5.54686	Normal	ACC
GTEX-145MN-0226-SM-5QGPY	5.11024	Normal	ACC
GTEX-1399R-0326-SM-5KM1X	4.8914	Normal	ACC
GTEX-13FH7-0226-SM-5IFGG	6.55907	Normal	ACC
GTEX-QLQ7-0126-SM-4R1JW	5.36178	Normal	ACC
GTEX-13PVR-0226-SM-5RQJI	5.20316	Normal	ACC
GTEX-XMK1-0226-SM-4B65D	5.21377	Normal	ACC
GTEX-WY7C-0326-SM-4OND5	4.91073	Normal	ACC
GTEX-1399U-0226-SM-5P9J2	5.17914	Normal	ACC
GTEX-131XF-0126-SM-5DUVF	4.59395	Normal	ACC
GTEX-ZYFG-0926-SM-5BC5U	5.07597	Normal	ACC
GTEX-Y3IK-0226-SM-51MRJ	5.47732	Normal	ACC
GTEX-YFCO-0126-SM-4W1YT	5.01614	Normal	ACC
GTEX-13W3W-1326-SM-5LU4T	5.07685	Normal	ACC
GTEX-14A5I-2126-SM-5NQA8	5.74061	Normal	ACC
GTEX-YF7O-0126-SM-5IFIR	5.24414	Normal	ACC
GTEX-13D11-0426-SM-5LZYA	5.13501	Normal	ACC
GTEX-1399S-0426-SM-5IFG5	4.7756	Normal	ACC
GTEX-RUSQ-0226-SM-47JWT	7.67955	Normal	ACC
GTEX-111YS-0126-SM-5987T	4.92833	Normal	ACC
GTEX-14H4A-0226-SM-5SI6Q	4.88212	Normal	ACC
GTEX-13OVI-1226-SM-5J2ME	4.6496	Normal	ACC
GTEX-R53T-0226-SM-48FEH	6.49101	Normal	ACC
GTEX-13O21-0126-SM-5IJE8	4.85749	Normal	ACC
GTEX-ZZPU-1226-SM-5N9CK	5.38198	Normal	ACC
GTEX-11GSP-0326-SM-5A5KW	5.37779	Normal	ACC
GTEX-11DXY-1626-SM-5H12L	5.16144	Normal	ACC
GTEX-R55C-0226-SM-48FEO	5.74414	Normal	ACC
GTEX-ZYVF-1626-SM-5N9EH	6.00226	Normal	ACC
GTEX-14DAQ-1826-SM-5S2VV	5.52358	Normal	ACC
GTEX-11P7K-0126-SM-5986E	4.65593	Normal	ACC
GTEX-QLQW-0226-SM-447BJ	6.56926	Normal	ACC
GTEX-147F4-2526-SM-5NQBB	5.74228	Normal	ACC
GTEX-WFG8-0126-SM-5CHTB	0	Normal	ACC
GTEX-VUSG-1526-SM-4KKZH	5.5226	Normal	ACC
GTEX-U3ZN-0826-SM-4DXSZ	5.94833	Normal	ACC
GTEX-QEG5-1826-SM-4R1JP	7.10124	Normal	ACC
GTEX-VJYA-0526-SM-4KL1R	5.51536	Normal	ACC
GTEX-ZLV1-0226-SM-4WWC1	5.11558	Normal	ACC
GTEX-131XG-1326-SM-5DUX4	6.02638	Normal	ACC
GTEX-11I78-1826-SM-5A5M4	5.19538	Normal	ACC
GTEX-O5YV-1126-SM-3LK73	6.4057	Normal	ACC
GTEX-11XUK-0126-SM-5CVLK	5.32803	Normal	ACC
GTEX-145LT-0126-SM-5S2QJ	5.06821	Normal	ACC
GTEX-TKQ2-0226-SM-4DM6V	5.10898	Normal	ACC
GTEX-11NSD-0226-SM-5A5LR	5.6545	Normal	ACC
GTEX-ZLWG-0126-SM-4WWC5	5.02108	Normal	ACC
GTEX-WHPG-1526-SM-4M1ZK	5.13919	Normal	ACC
GTEX-11DXX-0126-SM-5EGH7	5.44028	Normal	ACC
GTEX-Q2AI-0226-SM-48U1D	5.35681	Normal	ACC
GTEX-OIZH-1326-SM-3NB1H	5.07597	Normal	ACC
GTEX-13N11-0826-SM-5IJFP	5.30522	Normal	ACC
GTEX-Y9LG-0126-SM-5Q59W	5.45748	Normal	ACC
GTEX-11EMC-0526-SM-5EGJN	5.43794	Normal	ACC
GTEX-12WSJ-0126-SM-5GCOM	5.2491	Normal	ACC
GTEX-U4B1-0126-SM-4DXSN	5.56526	Normal	ACC
GTEX-139YR-0126-SM-5IJEY	5.88657	Normal	ACC
GTEX-1211K-0126-SM-59HJE	5.30483	Normal	ACC
GTEX-OOBK-3125-SM-3LK5R	6.24888	Normal	ACC
GTEX-X4EO-1726-SM-4QARN	5.74493	Normal	ACC
GTEX-OHPK-1326-SM-3MJGN	5.17515	Normal	ACC
GTEX-S4Q7-0226-SM-4AD5O	5.32989	Normal	ACC
GTEX-WQUQ-0126-SM-4OOSS	5.50685	Normal	ACC
GTEX-14753-1726-SM-5NQ9X	4.4436	Normal	ACC
GTEX-RWSA-1726-SM-47JX7	5.91597	Normal	ACC
GTEX-OHPL-1326-SM-3MJGG	5.23615	Normal	ACC
GTEX-148VJ-1626-SM-5QGPH	5.3937	Normal	ACC
GTEX-ZVT2-0826-SM-5GIEO	5.23995	Normal	ACC
GTEX-T6MO-0126-SM-4DM6X	5.14648	Normal	ACC
GTEX-13OW7-2726-SM-5L3HN	4.8743	Normal	ACC
GTEX-Y114-0526-SM-4TT8V	5.25475	Normal	ACC
GTEX-14BMU-0126-SM-5S2Q9	5.05269	Normal	ACC
GTEX-OXRK-0126-SM-3NB1E	5.40024	Normal	ACC
GTEX-13FTW-0126-SM-5IJED	5.22496	Normal	ACC
GTEX-WFG8-0126-SM-4LVMH	4.67697	Normal	ACC
GTEX-13PL7-1026-SM-5MR5C	5.17749	Normal	ACC
GTEX-QDVN-0426-SM-48TZ6	4.98049	Normal	ACC
GTEX-12WSG-0726-SM-5EGIG	6.63042	Normal	ACC
GTEX-111CU-0126-SM-5GZWZ	5.29499	Normal	ACC
GTEX-SUCS-0526-SM-4DM56	5.41518	Normal	ACC
GTEX-12WSK-0326-SM-5GCOJ	4.69437	Normal	ACC
GTEX-13O3O-1626-SM-5KM1O	5.89483	Normal	ACC
GTEX-13111-0326-SM-5DUXF	4.90686	Normal	ACC
GTEX-1122O-0326-SM-5H124	5.48993	Normal	ACC
GTEX-XYKS-0926-SM-4BRVG	5.24949	Normal	ACC
TCGA-OR-A5J8-01	8.82448	Tumor	ACC
TCGA-OR-A5JJ-01	6.53948	Tumor	ACC
TCGA-PK-A5HA-01	5.28651	Tumor	ACC
TCGA-PK-A5HB-01	7.20222	Tumor	ACC
TCGA-OR-A5LK-01	5.65568	Tumor	ACC
TCGA-OR-A5JG-01	6.27049	Tumor	ACC
TCGA-OR-A5JZ-01	5.33271	Tumor	ACC
TCGA-OR-A5L6-01	5.62295	Tumor	ACC
TCGA-OR-A5LB-01	6.73658	Tumor	ACC
TCGA-OR-A5J1-01	6.38594	Tumor	ACC
TCGA-OR-A5LT-01	4.97778	Tumor	ACC
TCGA-OR-A5JV-01	5.8222	Tumor	ACC
TCGA-OR-A5K3-01	6.07514	Tumor	ACC
TCGA-OR-A5JB-01	6.85937	Tumor	ACC
TCGA-OR-A5LD-01	5.17194	Tumor	ACC
TCGA-PA-A5YG-01	5.58465	Tumor	ACC
TCGA-OR-A5JX-01	6.88901	Tumor	ACC
TCGA-OR-A5JK-01	6.45354	Tumor	ACC
TCGA-OR-A5K1-01	6.41697	Tumor	ACC
TCGA-OR-A5JW-01	5.90859	Tumor	ACC
TCGA-OR-A5LG-01	6.61894	Tumor	ACC
TCGA-OR-A5JR-01	6.05662	Tumor	ACC
TCGA-OR-A5KZ-01	6.17272	Tumor	ACC
TCGA-PK-A5H8-01	6.20754	Tumor	ACC
TCGA-OR-A5JP-01	6.04657	Tumor	ACC
TCGA-OR-A5K8-01	6.36578	Tumor	ACC
TCGA-OR-A5JC-01	5.96073	Tumor	ACC
TCGA-OR-A5J5-01	5.40766	Tumor	ACC
TCGA-OR-A5LM-01	6.78305	Tumor	ACC
TCGA-OR-A5JI-01	5.05269	Tumor	ACC
TCGA-OR-A5LE-01	6.68369	Tumor	ACC
TCGA-OR-A5L5-01	5.61148	Tumor	ACC
TCGA-OR-A5LL-01	6.19925	Tumor	ACC
TCGA-OR-A5LC-01	6.62062	Tumor	ACC
TCGA-OR-A5JF-01	6.22806	Tumor	ACC
TCGA-OR-A5K0-01	5.96673	Tumor	ACC
TCGA-OR-A5JY-01	6.61775	Tumor	ACC
TCGA-OR-A5L3-01	5.35407	Tumor	ACC
TCGA-OR-A5JS-01	6.17528	Tumor	ACC
TCGA-OR-A5JT-01	6.29389	Tumor	ACC
TCGA-OR-A5K4-01	5.32696	Tumor	ACC
TCGA-OR-A5K9-01	5.85826	Tumor	ACC
TCGA-OR-A5LO-01	5.99754	Tumor	ACC
TCGA-OR-A5K5-01	7.84359	Tumor	ACC
TCGA-OR-A5JD-01	5.59601	Tumor	ACC
TCGA-OR-A5K6-01	6.10617	Tumor	ACC
TCGA-OR-A5KW-01	6.92888	Tumor	ACC
TCGA-P6-A5OF-01	6.01142	Tumor	ACC
TCGA-OR-A5LJ-01	6.93443	Tumor	ACC
TCGA-OR-A5JA-01	6.97629	Tumor	ACC
TCGA-OR-A5L9-01	4.09086	Tumor	ACC
TCGA-OU-A5PI-01	6.2854	Tumor	ACC
TCGA-OR-A5LA-01	6.04765	Tumor	ACC
TCGA-OR-A5L4-01	6.34514	Tumor	ACC
TCGA-P6-A5OG-01	7.34529	Tumor	ACC
TCGA-OR-A5J2-01	6.62814	Tumor	ACC
TCGA-OR-A5KT-01	6.06263	Tumor	ACC
TCGA-OR-A5KO-01	6.40175	Tumor	ACC
TCGA-OR-A5KU-01	6.05376	Tumor	ACC
TCGA-OR-A5LP-01	6.77264	Tumor	ACC
TCGA-OR-A5JL-01	7.11017	Tumor	ACC
TCGA-OR-A5L8-01	5.69882	Tumor	ACC
TCGA-OR-A5LH-01	7.24106	Tumor	ACC
TCGA-OR-A5LS-01	5.67303	Tumor	ACC
TCGA-OR-A5LN-01	5.44722	Tumor	ACC
TCGA-OR-A5J7-01	6.51574	Tumor	ACC
TCGA-OR-A5J6-01	5.94204	Tumor	ACC
TCGA-PK-A5H9-01	5.77025	Tumor	ACC
TCGA-OR-A5JO-01	6.00403	Tumor	ACC
TCGA-OR-A5JQ-01	6.35926	Tumor	ACC
TCGA-OR-A5JM-01	5.95561	Tumor	ACC
TCGA-OR-A5KX-01	5.45709	Tumor	ACC
TCGA-OR-A5J3-01	6.41934	Tumor	ACC
TCGA-OR-A5KY-01	6.60033	Tumor	ACC
TCGA-OR-A5J9-01	5.60081	Tumor	ACC
TCGA-OR-A5JE-01	6.30544	Tumor	ACC
TCGA-OR-A5KV-01	6.03938	Tumor	ACC
TCGA-CU-A0YR-11	5.21338	Normal	BLCA
TCGA-BT-A20Q-11	5.49316	Normal	BLCA
TCGA-BT-A20N-11	5.31438	Normal	BLCA
TCGA-BT-A20W-11	6.08617	Normal	BLCA
TCGA-GC-A3BM-11	5.23304	Normal	BLCA
TCGA-BL-A13J-11	5.09849	Normal	BLCA
TCGA-CU-A0YN-11	5.42055	Normal	BLCA
TCGA-K4-A54R-11	5.37886	Normal	BLCA
TCGA-BT-A2LA-11	5.73286	Normal	BLCA
TCGA-GD-A3OQ-11	5.34549	Normal	BLCA
TCGA-GC-A6I3-11	6.20596	Normal	BLCA
TCGA-GD-A3OP-11	5.5182	Normal	BLCA
TCGA-GC-A3WC-11	5.2273	Normal	BLCA
TCGA-BT-A20R-11	5.53385	Normal	BLCA
TCGA-K4-A3WV-11	5.15299	Normal	BLCA
TCGA-BT-A2LB-11	6.05809	Normal	BLCA
TCGA-BT-A20U-11	6.16305	Normal	BLCA
TCGA-K4-A5RI-11	5.61619	Normal	BLCA
TCGA-GD-A2C5-11	5.73767	Normal	BLCA
GTEX-SE5C-1026-SM-4BRUG	5.21299	Normal	BLCA
GTEX-SNOS-0526-SM-4DM54	5.08917	Normal	BLCA
GTEX-U3ZM-0826-SM-4DXU6	4.82275	Normal	BLCA
GTEX-S4Q7-0926-SM-4AD5D	5.40903	Normal	BLCA
GTEX-SNMC-0826-SM-4DM66	5.36032	Normal	BLCA
GTEX-S4UY-0926-SM-4AD6O	5.18468	Normal	BLCA
GTEX-S3XE-1226-SM-4AD4L	4.90154	Normal	BLCA
GTEX-U4B1-1226-SM-4DXT7	5.42563	Normal	BLCA
GTEX-S32W-1126-SM-4AD5V	5.5361	Normal	BLCA
TCGA-UY-A8OC-01	7.38067	Tumor	BLCA
TCGA-KQ-A41Q-01	6.32371	Tumor	BLCA
TCGA-DK-A3IK-01	7.06352	Tumor	BLCA
TCGA-GU-A762-01	7.00883	Tumor	BLCA
TCGA-K4-A3WU-01	6.5935	Tumor	BLCA
TCGA-FD-A3B5-01	7.03602	Tumor	BLCA
TCGA-UY-A9PE-01	6.8901	Tumor	BLCA
TCGA-CF-A9FH-01	6.58004	Tumor	BLCA
TCGA-CF-A9FL-01	5.91646	Tumor	BLCA
TCGA-DK-A3X2-01	6.73499	Tumor	BLCA
TCGA-G2-A2ES-01	6.76263	Tumor	BLCA
TCGA-XF-A9SW-01	6.83974	Tumor	BLCA
TCGA-CU-A0YO-01	6.16532	Tumor	BLCA
TCGA-DK-A1AE-01	6.33427	Tumor	BLCA
TCGA-FD-A43X-01	6.25549	Tumor	BLCA
TCGA-FD-A5BT-01	7.36646	Tumor	BLCA
TCGA-KQ-A41O-01	5.60913	Tumor	BLCA
TCGA-2F-A9KT-01	7.05488	Tumor	BLCA
TCGA-CU-A0YR-01	6.36618	Tumor	BLCA
TCGA-K4-A4AC-01	7.08416	Tumor	BLCA
TCGA-S5-A6DX-01	7.75449	Tumor	BLCA
TCGA-XF-A9SJ-01	7.06014	Tumor	BLCA
TCGA-ZF-A9R4-01	6.06006	Tumor	BLCA
TCGA-DK-AA75-01	7.2055	Tumor	BLCA
TCGA-FD-A5BX-01	7.45732	Tumor	BLCA
TCGA-FD-A6TB-01	6.53532	Tumor	BLCA
TCGA-SY-A9G0-01	6.53483	Tumor	BLCA
TCGA-XF-A9SV-01	6.31472	Tumor	BLCA
TCGA-ZF-A9R0-01	5.9626	Tumor	BLCA
TCGA-DK-A2I6-01	7.10074	Tumor	BLCA
TCGA-E7-A677-01	5.98051	Tumor	BLCA
TCGA-GU-A767-01	7.37789	Tumor	BLCA
TCGA-ZF-A9R1-01	6.51475	Tumor	BLCA
TCGA-4Z-AA81-01	5.97155	Tumor	BLCA
TCGA-BT-A3PK-01	6.99584	Tumor	BLCA
TCGA-UY-A78N-01	7.03682	Tumor	BLCA
TCGA-UY-A9PD-01	7.33913	Tumor	BLCA
TCGA-XF-A8HF-01	6.89843	Tumor	BLCA
TCGA-XF-AAMH-01	7.53817	Tumor	BLCA
TCGA-4Z-AA7Q-01	6.89744	Tumor	BLCA
TCGA-DK-A1A5-01	6.67705	Tumor	BLCA
TCGA-DK-A2I4-01	6.37556	Tumor	BLCA
TCGA-FD-A3SN-01	6.63735	Tumor	BLCA
TCGA-GC-A3OO-01	5.88677	Tumor	BLCA
TCGA-GV-A3QF-01	6.05228	Tumor	BLCA
TCGA-XF-A8HC-01	5.7785	Tumor	BLCA
TCGA-XF-A9SZ-01	7.78216	Tumor	BLCA
TCGA-DK-AA6W-01	6.09425	Tumor	BLCA
TCGA-HQ-A5ND-01	6.5844	Tumor	BLCA
TCGA-LC-A66R-01	6.72014	Tumor	BLCA
TCGA-XF-AAMY-01	6.23033	Tumor	BLCA
TCGA-C4-A0F7-01	6.25904	Tumor	BLCA
TCGA-FD-A6TD-01	7.0397	Tumor	BLCA
TCGA-G2-A2EL-01	6.98998	Tumor	BLCA
TCGA-G2-AA3F-01	7.48348	Tumor	BLCA
TCGA-GV-A40G-01	6.34395	Tumor	BLCA
TCGA-K4-A83P-01	5.98937	Tumor	BLCA
TCGA-UY-A9PF-01	5.68342	Tumor	BLCA
TCGA-XF-A8HD-01	6.70884	Tumor	BLCA
TCGA-ZF-A9RC-01	7.27672	Tumor	BLCA
TCGA-BT-A3PH-01	7.00229	Tumor	BLCA
TCGA-BT-A3PJ-01	7.15892	Tumor	BLCA
TCGA-CU-A72E-01	6.55966	Tumor	BLCA
TCGA-DK-A3IM-01	6.90121	Tumor	BLCA
TCGA-FD-A43N-01	6.57134	Tumor	BLCA
TCGA-FD-A62P-01	6.93939	Tumor	BLCA
TCGA-FJ-A3Z7-01	8.54217	Tumor	BLCA
TCGA-FT-A61P-01	6.77611	Tumor	BLCA
TCGA-K4-A4AB-01	5.79519	Tumor	BLCA
TCGA-KQ-A41P-01	6.28451	Tumor	BLCA
TCGA-XF-A9SM-01	6.75966	Tumor	BLCA
TCGA-XF-AAN3-01	5.81994	Tumor	BLCA
TCGA-BT-A0S7-01	6.38544	Tumor	BLCA
TCGA-BT-A20J-01	5.58553	Tumor	BLCA
TCGA-BT-A20O-01	7.50933	Tumor	BLCA
TCGA-CF-A3MH-01	6.10893	Tumor	BLCA
TCGA-CU-A3KJ-01	7.38853	Tumor	BLCA
TCGA-DK-AA74-01	7.48517	Tumor	BLCA
TCGA-E7-A6ME-01	6.1115	Tumor	BLCA
TCGA-FD-A3B6-01	7.02015	Tumor	BLCA
TCGA-GU-AATO-01	6.05179	Tumor	BLCA
TCGA-GV-A40E-01	8.23629	Tumor	BLCA
TCGA-K4-A5RJ-01	5.00364	Tumor	BLCA
TCGA-MV-A51V-01	5.67891	Tumor	BLCA
TCGA-XF-AAML-01	6.72231	Tumor	BLCA
TCGA-ZF-A9R2-01	6.14915	Tumor	BLCA
TCGA-BT-A42E-01	7.32939	Tumor	BLCA
TCGA-DK-A3IQ-01	6.73807	Tumor	BLCA
TCGA-FD-A43P-01	6.32785	Tumor	BLCA
TCGA-FD-A62O-01	5.68842	Tumor	BLCA
TCGA-GU-AATP-01	7.70214	Tumor	BLCA
TCGA-GV-A3JW-01	8.90411	Tumor	BLCA
TCGA-ZF-A9RF-01	7.21106	Tumor	BLCA
TCGA-ZF-AA4N-01	6.62399	Tumor	BLCA
TCGA-4Z-AA7R-01	7.23997	Tumor	BLCA
TCGA-4Z-AA80-01	7.06639	Tumor	BLCA
TCGA-BL-A0C8-01	5.0482	Tumor	BLCA
TCGA-BT-A20Q-01	6.76164	Tumor	BLCA
TCGA-E7-A7DU-01	6.8906	Tumor	BLCA
TCGA-E7-A97P-01	6.6925	Tumor	BLCA
TCGA-FD-A6TG-01	6.00876	Tumor	BLCA
TCGA-FD-A6TI-01	6.22243	Tumor	BLCA
TCGA-FJ-A3ZF-01	7.61696	Tumor	BLCA
TCGA-KQ-A41N-01	6.54284	Tumor	BLCA
TCGA-UY-A9PH-01	6.53532	Tumor	BLCA
TCGA-XF-AAN2-01	6.87146	Tumor	BLCA
TCGA-4Z-AA87-01	6.86145	Tumor	BLCA
TCGA-BT-A20N-01	7.44917	Tumor	BLCA
TCGA-DK-A1AC-01	8.73219	Tumor	BLCA
TCGA-DK-A3IN-01	6.90795	Tumor	BLCA
TCGA-E5-A4U1-01	7.8639	Tumor	BLCA
TCGA-E7-A519-01	5.87605	Tumor	BLCA
TCGA-FJ-A3Z9-01	5.98258	Tumor	BLCA
TCGA-GU-A42P-01	6.60765	Tumor	BLCA
TCGA-GU-A763-01	6.54502	Tumor	BLCA
TCGA-BT-A20W-01	6.5469	Tumor	BLCA
TCGA-C4-A0F1-01	5.68028	Tumor	BLCA
TCGA-DK-AA71-01	6.42547	Tumor	BLCA
TCGA-GC-A4ZW-01	6.3324	Tumor	BLCA
TCGA-YC-A8S6-01	6.29754	Tumor	BLCA
TCGA-YC-A9TC-01	7.48835	Tumor	BLCA
TCGA-ZF-AA54-01	8.324	Tumor	BLCA
TCGA-CU-A5W6-01	6.92521	Tumor	BLCA
TCGA-DK-A6AW-01	5.70098	Tumor	BLCA
TCGA-DK-A6B2-01	6.5099	Tumor	BLCA
TCGA-E7-A3X6-01	6.3563	Tumor	BLCA
TCGA-FD-A3SM-01	6.3478	Tumor	BLCA
TCGA-FD-A43U-01	6.82001	Tumor	BLCA
TCGA-GC-A3BM-01	6.31087	Tumor	BLCA
TCGA-PQ-A6FI-01	6.87394	Tumor	BLCA
TCGA-R3-A69X-01	6.75065	Tumor	BLCA
TCGA-XF-AAMJ-01	6.62775	Tumor	BLCA
TCGA-ZF-A9RM-01	6.4229	Tumor	BLCA
TCGA-ZF-AA4U-01	6.66032	Tumor	BLCA
TCGA-ZF-AA52-01	7.06262	Tumor	BLCA
TCGA-2F-A9KQ-01	5.99636	Tumor	BLCA
TCGA-DK-A1AD-01	6.6626	Tumor	BLCA
TCGA-FD-A3N5-01	6.64042	Tumor	BLCA
TCGA-FD-A62N-01	6.29942	Tumor	BLCA
TCGA-G2-A2EO-01	9.63621	Tumor	BLCA
TCGA-HQ-A2OE-01	5.91381	Tumor	BLCA
TCGA-K4-A5RH-01	7.43982	Tumor	BLCA
TCGA-XF-A8HG-01	5.82122	Tumor	BLCA
TCGA-XF-A9SL-01	6.95715	Tumor	BLCA
TCGA-DK-A3IS-01	6.88643	Tumor	BLCA
TCGA-DK-AA6R-01	6.41647	Tumor	BLCA
TCGA-FD-A3SO-01	6.41094	Tumor	BLCA
TCGA-FD-A3SR-01	5.98848	Tumor	BLCA
TCGA-FD-A5BS-01	6.93027	Tumor	BLCA
TCGA-GU-A42R-01	5.86917	Tumor	BLCA
TCGA-GU-AATQ-01	6.84142	Tumor	BLCA
TCGA-XF-A9ST-01	7.62253	Tumor	BLCA
TCGA-XF-A9T0-01	6.51999	Tumor	BLCA
TCGA-XF-AAN0-01	5.83998	Tumor	BLCA
TCGA-CF-A5UA-01	6.18998	Tumor	BLCA
TCGA-CU-A3YL-01	5.83134	Tumor	BLCA
TCGA-DK-A6B1-01	5.96299	Tumor	BLCA
TCGA-E7-A5KF-01	5.06734	Tumor	BLCA
TCGA-GU-A42Q-01	6.70181	Tumor	BLCA
TCGA-GV-A3QH-01	6.04785	Tumor	BLCA
TCGA-ZF-AA4R-01	6.94881	Tumor	BLCA
TCGA-2F-A9KP-01	6.06824	Tumor	BLCA
TCGA-4Z-AA7S-01	5.68627	Tumor	BLCA
TCGA-4Z-AA86-01	6.90944	Tumor	BLCA
TCGA-E7-A4XJ-01	6.52355	Tumor	BLCA
TCGA-E7-A541-01	6.80822	Tumor	BLCA
TCGA-E7-A6MD-01	6.16207	Tumor	BLCA
TCGA-E7-A7XN-01	6.78969	Tumor	BLCA
TCGA-FD-A3B7-01	6.94822	Tumor	BLCA
TCGA-FD-A3SS-01	7.49312	Tumor	BLCA
TCGA-G2-A3IB-01	6.92045	Tumor	BLCA
TCGA-G2-A3VY-01	6.80257	Tumor	BLCA
TCGA-G2-AA3C-01	7.14641	Tumor	BLCA
TCGA-GU-A764-01	6.14018	Tumor	BLCA
TCGA-GV-A3JV-01	5.95089	Tumor	BLCA
TCGA-K4-A3WS-01	6.83201	Tumor	BLCA
TCGA-SY-A9G5-01	6.67468	Tumor	BLCA
TCGA-ZF-AA4V-01	7.33615	Tumor	BLCA
TCGA-4Z-AA7M-01	7.49859	Tumor	BLCA
TCGA-4Z-AA7N-01	5.80963	Tumor	BLCA
TCGA-BL-A13J-01	5.69051	Tumor	BLCA
TCGA-DK-A1AG-01	6.22115	Tumor	BLCA
TCGA-FD-A43Y-01	6.71607	Tumor	BLCA
TCGA-FJ-A3ZE-01	7.03364	Tumor	BLCA
TCGA-GV-A3QG-01	7.04168	Tumor	BLCA
TCGA-XF-A9SK-01	7.13916	Tumor	BLCA
TCGA-ZF-AA4T-01	6.27799	Tumor	BLCA
TCGA-ZF-AA5P-01	6.20379	Tumor	BLCA
TCGA-4Z-AA7O-01	5.96486	Tumor	BLCA
TCGA-BT-A42C-01	7.06252	Tumor	BLCA
TCGA-BT-A42F-01	6.88812	Tumor	BLCA
TCGA-DK-AA6U-01	7.18911	Tumor	BLCA
TCGA-E5-A4TZ-01	6.65596	Tumor	BLCA
TCGA-E7-A85H-01	6.86135	Tumor	BLCA
TCGA-GD-A6C6-01	7.47502	Tumor	BLCA
TCGA-K4-A6MB-01	6.44672	Tumor	BLCA
TCGA-XF-A9T8-01	6.52197	Tumor	BLCA
TCGA-2F-A9KO-01	6.8106	Tumor	BLCA
TCGA-BT-A20T-01	6.3398	Tumor	BLCA
TCGA-DK-AA6T-01	6.78354	Tumor	BLCA
TCGA-DK-AA6X-01	6.60805	Tumor	BLCA
TCGA-E7-A7PW-01	6.73688	Tumor	BLCA
TCGA-FD-A6TH-01	6.95923	Tumor	BLCA
TCGA-UY-A8OB-01	7.00735	Tumor	BLCA
TCGA-BL-A3JM-01	6.79325	Tumor	BLCA
TCGA-CF-A1HR-01	7.45961	Tumor	BLCA
TCGA-CF-A3MI-01	6.24562	Tumor	BLCA
TCGA-DK-A3IT-01	6.70528	Tumor	BLCA
TCGA-FD-A3SQ-01	6.77225	Tumor	BLCA
TCGA-GU-A766-01	8.30467	Tumor	BLCA
TCGA-UY-A78L-01	6.8437	Tumor	BLCA
TCGA-4Z-AA84-01	8.10066	Tumor	BLCA
TCGA-DK-A6B0-01	6.12372	Tumor	BLCA
TCGA-DK-AA77-01	6.41578	Tumor	BLCA
TCGA-FD-A5C0-01	6.23684	Tumor	BLCA
TCGA-GC-A3YS-01	6.7659	Tumor	BLCA
TCGA-ZF-A9RL-01	6.36282	Tumor	BLCA
TCGA-4Z-AA7Y-01	6.39009	Tumor	BLCA
TCGA-4Z-AA89-01	5.76848	Tumor	BLCA
TCGA-C4-A0F0-01	6.56678	Tumor	BLCA
TCGA-CF-A47X-01	5.32296	Tumor	BLCA
TCGA-CU-A0YN-01	6.61577	Tumor	BLCA
TCGA-DK-A1A3-01	7.00675	Tumor	BLCA
TCGA-DK-A3IV-01	6.16532	Tumor	BLCA
TCGA-DK-AA6S-01	6.12411	Tumor	BLCA
TCGA-FD-A3NA-01	7.15564	Tumor	BLCA
TCGA-FD-A3SL-01	6.519	Tumor	BLCA
TCGA-FD-A3SP-01	6.49329	Tumor	BLCA
TCGA-FD-A6TK-01	7.22358	Tumor	BLCA
TCGA-G2-AA3D-01	6.35669	Tumor	BLCA
TCGA-UY-A78K-01	7.42779	Tumor	BLCA
TCGA-XF-AAN7-01	6.84866	Tumor	BLCA
TCGA-ZF-AA53-01	8.15008	Tumor	BLCA
TCGA-4Z-AA82-01	6.38683	Tumor	BLCA
TCGA-CF-A5U8-01	6.03426	Tumor	BLCA
TCGA-CF-A8HY-01	6.41904	Tumor	BLCA
TCGA-E7-A8O8-01	6.33862	Tumor	BLCA
TCGA-FD-A3SJ-01	7.36229	Tumor	BLCA
TCGA-GC-A3RC-01	7.17014	Tumor	BLCA
TCGA-GV-A3JX-01	6.6132	Tumor	BLCA
TCGA-K4-A54R-01	6.50585	Tumor	BLCA
TCGA-XF-A9SP-01	6.84281	Tumor	BLCA
TCGA-ZF-A9R5-01	6.03259	Tumor	BLCA
TCGA-CU-A3QU-01	6.37902	Tumor	BLCA
TCGA-DK-A3IU-01	6.78582	Tumor	BLCA
TCGA-FD-A6TA-01	5.78635	Tumor	BLCA
TCGA-ZF-A9R9-01	5.8674	Tumor	BLCA
TCGA-DK-A1AA-01	5.96161	Tumor	BLCA
TCGA-DK-A3WW-01	6.92352	Tumor	BLCA
TCGA-DK-A6B6-01	5.79725	Tumor	BLCA
TCGA-E7-A3Y1-01	6.36964	Tumor	BLCA
TCGA-FD-A5BR-01	5.83242	Tumor	BLCA
TCGA-G2-A2EK-01	5.20161	Tumor	BLCA
TCGA-HQ-A5NE-01	6.44276	Tumor	BLCA
TCGA-YF-AA3M-01	6.86601	Tumor	BLCA
TCGA-BT-A20X-01	7.03563	Tumor	BLCA
TCGA-E7-A4IJ-01	7.00288	Tumor	BLCA
TCGA-FD-A3B8-01	6.39305	Tumor	BLCA
TCGA-K4-AAQO-01	6.01791	Tumor	BLCA
TCGA-LT-A5Z6-01	5.61266	Tumor	BLCA
TCGA-ZF-AA4W-01	6.98959	Tumor	BLCA
TCGA-ZF-AA4X-01	5.95492	Tumor	BLCA
TCGA-4Z-AA7W-01	7.19497	Tumor	BLCA
TCGA-CF-A47Y-01	5.26566	Tumor	BLCA
TCGA-E7-A678-01	6.16611	Tumor	BLCA
TCGA-GV-A3JZ-01	7.02322	Tumor	BLCA
TCGA-BT-A2LA-01	6.55471	Tumor	BLCA
TCGA-CF-A7I0-01	5.68283	Tumor	BLCA
TCGA-FD-A6TE-01	6.08597	Tumor	BLCA
TCGA-GC-A3RB-01	7.59129	Tumor	BLCA
TCGA-GV-A6ZA-01	7.04843	Tumor	BLCA
TCGA-XF-A9T2-01	6.50337	Tumor	BLCA
TCGA-DK-A1A6-01	7.04515	Tumor	BLCA
TCGA-H4-A2HO-01	5.81022	Tumor	BLCA
TCGA-4Z-AA83-01	6.2776	Tumor	BLCA
TCGA-CF-A27C-01	5.90594	Tumor	BLCA
TCGA-CF-A47V-01	5.79028	Tumor	BLCA
TCGA-CF-A9FF-01	6.203	Tumor	BLCA
TCGA-E7-A8O7-01	6.04332	Tumor	BLCA
TCGA-G2-A3IE-01	6.30978	Tumor	BLCA
TCGA-CF-A9FM-01	6.03081	Tumor	BLCA
TCGA-G2-A2EF-01	6.81357	Tumor	BLCA
TCGA-FJ-A871-01	7.51132	Tumor	BLCA
TCGA-UY-A9PB-01	6.99137	Tumor	BLCA
TCGA-XF-AAMG-01	7.27166	Tumor	BLCA
TCGA-CF-A3MG-01	7.08744	Tumor	BLCA
TCGA-DK-AA6L-01	6.34889	Tumor	BLCA
TCGA-GD-A3OQ-01	6.42359	Tumor	BLCA
TCGA-UY-A9PA-01	6.20398	Tumor	BLCA
TCGA-XF-A9T4-01	6.5463	Tumor	BLCA
TCGA-XF-AAMR-01	6.1741	Tumor	BLCA
TCGA-GV-A3QI-01	6.1457	Tumor	BLCA
TCGA-XF-A8HE-01	7.00437	Tumor	BLCA
TCGA-S5-AA26-01	6.18248	Tumor	BLCA
TCGA-DK-A6B5-01	5.1185	Tumor	BLCA
TCGA-GC-A3I6-01	6.74015	Tumor	BLCA
TCGA-E7-A7DV-01	7.7739	Tumor	BLCA
TCGA-CF-A47W-01	6.38851	Tumor	BLCA
TCGA-CF-A47S-01	5.89601	Tumor	BLCA
TCGA-E7-A6MF-01	4.88115	Tumor	BLCA
TCGA-CF-A3MF-01	4.53667	Tumor	BLCA
TCGA-GC-A6I1-01	6.83657	Tumor	BLCA
TCGA-GC-A6I3-01	6.58964	Tumor	BLCA
TCGA-XF-A9T6-01	7.25964	Tumor	BLCA
TCGA-KQ-A41S-01	6.73955	Tumor	BLCA
TCGA-XF-AAMX-01	7.25517	Tumor	BLCA
TCGA-GD-A76B-01	5.79961	Tumor	BLCA
TCGA-DK-A1AF-01	6.40738	Tumor	BLCA
TCGA-GD-A3OP-01	5.37613	Tumor	BLCA
TCGA-GC-A3RD-01	7.74583	Tumor	BLCA
TCGA-C4-A0F6-01	6.54314	Tumor	BLCA
TCGA-DK-A6AV-01	7.04079	Tumor	BLCA
TCGA-BT-A20P-01	7.17938	Tumor	BLCA
TCGA-UY-A78M-01	7.54484	Tumor	BLCA
TCGA-XF-AAMZ-01	6.34682	Tumor	BLCA
TCGA-BL-A5ZZ-01	7.41447	Tumor	BLCA
TCGA-DK-A2HX-01	6.84073	Tumor	BLCA
TCGA-FD-A6TF-01	8.2939	Tumor	BLCA
TCGA-FT-A3EE-01	7.54643	Tumor	BLCA
TCGA-GC-A3WC-01	6.5014	Tumor	BLCA
TCGA-KQ-A41R-01	6.46234	Tumor	BLCA
TCGA-BT-A20R-01	6.48587	Tumor	BLCA
TCGA-DK-A3IL-01	6.48765	Tumor	BLCA
TCGA-FD-A6TC-01	5.99252	Tumor	BLCA
TCGA-XF-AAMW-01	6.82527	Tumor	BLCA
TCGA-ZF-AA56-01	6.89248	Tumor	BLCA
TCGA-BT-A2LD-01	7.56503	Tumor	BLCA
TCGA-DK-A3X1-01	6.43248	Tumor	BLCA
TCGA-E7-A5KE-01	5.29684	Tumor	BLCA
TCGA-PQ-A6FN-01	7.45245	Tumor	BLCA
TCGA-UY-A78P-01	7.28368	Tumor	BLCA
TCGA-XF-A9T5-01	7.29819	Tumor	BLCA
TCGA-YC-A89H-01	6.91817	Tumor	BLCA
TCGA-ZF-A9RE-01	6.51257	Tumor	BLCA
TCGA-FD-A5BZ-01	6.45453	Tumor	BLCA
TCGA-K4-A3WV-01	7.71577	Tumor	BLCA
TCGA-XF-AAN4-01	6.29922	Tumor	BLCA
TCGA-5N-A9KI-01	7.48	Tumor	BLCA
TCGA-FD-A5BU-01	6.42744	Tumor	BLCA
TCGA-ZF-A9R7-01	5.9383	Tumor	BLCA
TCGA-CF-A1HS-01	7.10143	Tumor	BLCA
TCGA-G2-AA3B-01	6.93354	Tumor	BLCA
TCGA-K4-A6FZ-01	7.09925	Tumor	BLCA
TCGA-UY-A78O-01	6.30998	Tumor	BLCA
TCGA-XF-AAMT-01	7.65895	Tumor	BLCA
TCGA-XF-AAN1-01	6.49101	Tumor	BLCA
TCGA-DK-A1AB-01	6.63359	Tumor	BLCA
TCGA-FD-A3B3-01	6.66616	Tumor	BLCA
TCGA-XF-A9SU-01	7.48288	Tumor	BLCA
TCGA-XF-AAN8-01	7.12556	Tumor	BLCA
TCGA-5N-A9KM-01	6.57391	Tumor	BLCA
TCGA-BT-A2LB-01	6.73272	Tumor	BLCA
TCGA-DK-A2I1-01	7.07046	Tumor	BLCA
TCGA-XF-A9SI-01	6.82388	Tumor	BLCA
TCGA-DK-AA6P-01	6.61468	Tumor	BLCA
TCGA-FD-A43S-01	6.5187	Tumor	BLCA
TCGA-BT-A0YX-01	6.28668	Tumor	BLCA
TCGA-BT-A20U-01	6.11189	Tumor	BLCA
TCGA-C4-A0EZ-01	6.85153	Tumor	BLCA
TCGA-LT-A8JT-01	5.54168	Tumor	BLCA
TCGA-XF-A9T3-01	7.65795	Tumor	BLCA
TCGA-ZF-AA51-01	6.3563	Tumor	BLCA
TCGA-UY-A8OD-01	6.4925	Tumor	BLCA
TCGA-2F-A9KW-01	7.11533	Tumor	BLCA
TCGA-DK-A1A7-01	5.1839	Tumor	BLCA
TCGA-DK-A3WX-01	6.48103	Tumor	BLCA
TCGA-DK-A3WY-01	6.30139	Tumor	BLCA
TCGA-K4-A5RI-01	6.00876	Tumor	BLCA
TCGA-ZF-A9RN-01	6.93473	Tumor	BLCA
TCGA-XF-A9SH-01	5.46432	Tumor	BLCA
TCGA-DK-AA6M-01	7.23013	Tumor	BLCA
TCGA-DK-AA76-01	6.21553	Tumor	BLCA
TCGA-H4-A2HQ-01	6.2319	Tumor	BLCA
TCGA-XF-AAME-01	6.62715	Tumor	BLCA
TCGA-DK-A2I2-01	7.12139	Tumor	BLCA
TCGA-FD-A5BY-01	6.17637	Tumor	BLCA
TCGA-XF-A9SX-01	7.83084	Tumor	BLCA
TCGA-ZF-AA5N-01	7.41736	Tumor	BLCA
TCGA-DK-AA6Q-01	7.22417	Tumor	BLCA
TCGA-E5-A2PC-01	6.14077	Tumor	BLCA
TCGA-FD-A5C1-01	7.43625	Tumor	BLCA
TCGA-XF-A8HH-01	7.12417	Tumor	BLCA
TCGA-XF-AAN5-01	7.06133	Tumor	BLCA
TCGA-ZF-AA58-01	6.8782	Tumor	BLCA
TCGA-E7-A97Q-01	6.7134	Tumor	BLCA
TCGA-FD-A62S-01	6.45779	Tumor	BLCA
TCGA-XF-A9SY-01	7.13678	Tumor	BLCA
TCGA-ZF-AA5H-01	6.91648	Tumor	BLCA
TCGA-2F-A9KR-01	6.36233	Tumor	BLCA
TCGA-BT-A20V-01	6.88505	Tumor	BLCA
TCGA-XF-AAMQ-01	6.44543	Tumor	BLCA
TCGA-CF-A47T-01	6.74094	Tumor	BLCA
TCGA-G2-A2EC-01	5.37993	Tumor	BLCA
TCGA-BL-A13I-01	6.32436	Tumor	BLCA
TCGA-XF-A8HI-01	5.77555	Tumor	BLCA
TCGA-G2-A2EJ-01	6.42507	Tumor	BLCA
TCGA-GV-A3QK-01	6.13673	Tumor	BLCA
TCGA-CF-A8HX-01	5.98622	Tumor	BLCA
TCGA-FD-A3B4-01	6.54878	Tumor	BLCA
TCGA-GD-A3OS-01	6.43792	Tumor	BLCA
TCGA-GD-A2C5-01	6.7452	Tumor	BLCA
TCGA-ZF-A9R3-01	6.74926	Tumor	BLCA
TCGA-HQ-A2OF-01	6.20793	Tumor	BLCA
TCGA-XF-A8HB-01	5.94981	Tumor	BLCA
TCGA-FD-A5BV-01	6.91073	Tumor	BLCA
TCGA-YF-AA3L-01	6.42309	Tumor	BLCA
TCGA-FD-A3N6-01	6.36618	Tumor	BLCA
TCGA-BH-A0DD-11	5.21883	Normal	BRCA
TCGA-AC-A23H-11	5.37925	Normal	BRCA
TCGA-BH-A1F8-11	5.55185	Normal	BRCA
TCGA-BH-A18N-11	5.67126	Normal	BRCA
TCGA-BH-A1FG-11	5.13627	Normal	BRCA
TCGA-AC-A2FM-11	5.80894	Normal	BRCA
TCGA-BH-A1EU-11	5.50431	Normal	BRCA
TCGA-BH-A0HK-11	5.83261	Normal	BRCA
TCGA-BH-A1F0-11	5.65734	Normal	BRCA
TCGA-BH-A204-11	5.20355	Normal	BRCA
TCGA-A7-A0CH-11	5.73198	Normal	BRCA
TCGA-A7-A13G-11	5.08063	Normal	BRCA
TCGA-BH-A18S-11	5.78419	Normal	BRCA
TCGA-BH-A0BV-11	5.7153	Normal	BRCA
TCGA-BH-A0DO-11	5.33203	Normal	BRCA
TCGA-BH-A1EN-11	5.44263	Normal	BRCA
TCGA-BH-A1FC-11	5.88608	Normal	BRCA
TCGA-BH-A203-11	5.14162	Normal	BRCA
TCGA-BH-A209-11	5.74493	Normal	BRCA
TCGA-E9-A1ND-11	5.94676	Normal	BRCA
TCGA-BH-A1FR-11	5.65078	Normal	BRCA
TCGA-BH-A18U-11	5.5317	Normal	BRCA
TCGA-BH-A0BW-11	5.95	Normal	BRCA
TCGA-BH-A0H9-11	5.3491	Normal	BRCA
TCGA-BH-A1EO-11	5.94135	Normal	BRCA
TCGA-BH-A1FD-11	5.63314	Normal	BRCA
TCGA-E9-A1RF-11	5.38647	Normal	BRCA
TCGA-E9-A1RD-11	5.37047	Normal	BRCA
TCGA-BH-A1FJ-11	6.04982	Normal	BRCA
TCGA-E2-A15M-11	5.28797	Normal	BRCA
TCGA-AC-A2FB-11	5.54755	Normal	BRCA
TCGA-BH-A0H7-11	5.69205	Normal	BRCA
TCGA-BH-A0B8-11	5.34266	Normal	BRCA
TCGA-BH-A0DL-11	5.54843	Normal	BRCA
TCGA-E9-A1R7-11	5.32589	Normal	BRCA
TCGA-A7-A0DC-11	5.81709	Normal	BRCA
TCGA-BH-A0DH-11	5.93053	Normal	BRCA
TCGA-E2-A1BC-11	4.58618	Normal	BRCA
TCGA-E9-A1RH-11	5.13219	Normal	BRCA
TCGA-GI-A2C8-11	4.56923	Normal	BRCA
TCGA-A7-A13E-11	5.74876	Normal	BRCA
TCGA-BH-A0AY-11	5.43833	Normal	BRCA
TCGA-BH-A0C0-11	5.26936	Normal	BRCA
TCGA-E9-A1NG-11	5.55734	Normal	BRCA
TCGA-BH-A0BC-11	5.86072	Normal	BRCA
TCGA-BH-A0DP-11	5.63725	Normal	BRCA
TCGA-BH-A18P-11	5.07209	Normal	BRCA
TCGA-BH-A1FB-11	5.44497	Normal	BRCA
TCGA-E9-A1NF-11	5.91046	Normal	BRCA
TCGA-BH-A0BZ-11	5.55792	Normal	BRCA
TCGA-E2-A1LH-11	5.48319	Normal	BRCA
TCGA-E2-A15K-11	5.59758	Normal	BRCA
TCGA-E9-A1N9-11	5.64215	Normal	BRCA
TCGA-E9-A1NA-11	5.66479	Normal	BRCA
TCGA-GI-A2C9-11	5.54471	Normal	BRCA
TCGA-A7-A0CE-11	6.03012	Normal	BRCA
TCGA-A7-A0DB-11	5.78714	Normal	BRCA
TCGA-BH-A0BT-11	5.66107	Normal	BRCA
TCGA-BH-A18J-11	5.71177	Normal	BRCA
TCGA-BH-A18Q-11	5.56957	Normal	BRCA
TCGA-E9-A1RC-11	5.30269	Normal	BRCA
TCGA-BH-A0BS-11	5.34022	Normal	BRCA
TCGA-BH-A1ET-11	5.50617	Normal	BRCA
TCGA-BH-A0BM-11	5.87949	Normal	BRCA
TCGA-BH-A0DV-11	5.9262	Normal	BRCA
TCGA-BH-A0B3-11	5.67577	Normal	BRCA
TCGA-BH-A1F2-11	4.98872	Normal	BRCA
TCGA-BH-A0E1-11	5.37291	Normal	BRCA
TCGA-E9-A1N6-11	5.42631	Normal	BRCA
TCGA-BH-A0BA-11	5.20832	Normal	BRCA
TCGA-BH-A1F6-11	5.81709	Normal	BRCA
TCGA-E2-A153-11	5.60943	Normal	BRCA
TCGA-BH-A18L-11	5.64735	Normal	BRCA
TCGA-BH-A18R-11	5.26342	Normal	BRCA
TCGA-BH-A0DK-11	5.98848	Normal	BRCA
TCGA-BH-A18V-11	6.05268	Normal	BRCA
TCGA-BH-A208-11	5.35759	Normal	BRCA
TCGA-BH-A0AZ-11	5.353	Normal	BRCA
TCGA-BH-A0C3-11	5.26488	Normal	BRCA
TCGA-BH-A1FH-11	5.70235	Normal	BRCA
TCGA-BH-A18K-11	5.35827	Normal	BRCA
TCGA-E2-A1LS-11	4.83085	Normal	BRCA
TCGA-BH-A0AU-11	5.32911	Normal	BRCA
TCGA-BH-A0H5-11	5.36422	Normal	BRCA
TCGA-BH-A1EV-11	5.50176	Normal	BRCA
TCGA-E2-A1IG-11	5.36461	Normal	BRCA
TCGA-E9-A1N5-11	5.8615	Normal	BRCA
TCGA-A7-A13F-11	5.59934	Normal	BRCA
TCGA-BH-A1FM-11	5.39887	Normal	BRCA
TCGA-BH-A1FU-11	5.57104	Normal	BRCA
TCGA-E2-A15I-11	4.65651	Normal	BRCA
TCGA-BH-A0DZ-11	5.72413	Normal	BRCA
TCGA-E2-A158-11	5.63108	Normal	BRCA
TCGA-E9-A1RI-11	5.36178	Normal	BRCA
TCGA-BH-A0B7-11	5.58377	Normal	BRCA
TCGA-BH-A0DQ-11	5.56409	Normal	BRCA
TCGA-BH-A0BJ-11	5.84401	Normal	BRCA
TCGA-BH-A0DT-11	5.70431	Normal	BRCA
TCGA-E2-A1LB-11	5.2273	Normal	BRCA
TCGA-E9-A1N4-11	5.35583	Normal	BRCA
TCGA-AC-A2FF-11	5.94577	Normal	BRCA
TCGA-BH-A0B5-11	5.30122	Normal	BRCA
TCGA-E2-A1L7-11	5.80295	Normal	BRCA
TCGA-E9-A1RB-11	5.03427	Normal	BRCA
TCGA-BH-A0BQ-11	5.84097	Normal	BRCA
TCGA-BH-A18M-11	5.51604	Normal	BRCA
TCGA-BH-A0E0-11	5.57261	Normal	BRCA
TCGA-BH-A1EW-11	5.9141	Normal	BRCA
TCGA-A7-A0D9-11	5.60228	Normal	BRCA
TCGA-BH-A1FN-11	5.81582	Normal	BRCA
TCGA-BH-A0HA-11	5.41713	Normal	BRCA
TCGA-BH-A1FE-11	5.62324	Normal	BRCA
TCGA-BH-A0DG-11	5.41684	Normal	BRCA
GTEX-S7SE-0826-SM-4AT4D	5.7309	Normal	BRCA
GTEX-13S86-1226-SM-5S2OA	5.93643	Normal	BRCA
GTEX-S32W-2026-SM-4AD6E	5.8733	Normal	BRCA
GTEX-ZV6S-1826-SM-5NQ8D	5.55	Normal	BRCA
GTEX-145ME-1526-SM-5Q5F2	5.04309	Normal	BRCA
GTEX-Y5V5-2126-SM-4WWFO	5.18186	Normal	BRCA
GTEX-Q2AG-0326-SM-48U1O	5.54902	Normal	BRCA
GTEX-WYVS-1726-SM-3NMAY	5.23684	Normal	BRCA
GTEX-139T6-1626-SM-5PNYZ	5.21455	Normal	BRCA
GTEX-Y114-2026-SM-4TT7L	6.34662	Normal	BRCA
GTEX-ZDTT-2126-SM-5S2OJ	5.04484	Normal	BRCA
GTEX-WRHU-0326-SM-3MJFY	5.58289	Normal	BRCA
GTEX-UJHI-1426-SM-3DB9C	5.39848	Normal	BRCA
GTEX-13N1W-0626-SM-5MR4U	5.81788	Normal	BRCA
GTEX-U8XE-0826-SM-4E3J1	6.69557	Normal	BRCA
GTEX-ZDYS-1126-SM-5K7UB	5.2418	Normal	BRCA
GTEX-YEC3-1026-SM-5IFI5	5.32657	Normal	BRCA
GTEX-Y5V6-2126-SM-4WWFX	5.3691	Normal	BRCA
GTEX-1269C-2426-SM-5FQSN	5.39643	Normal	BRCA
GTEX-ZF29-1926-SM-5S2P1	5.57202	Normal	BRCA
GTEX-XGQ4-0926-SM-4AT4U	4.98959	Normal	BRCA
GTEX-Y3IK-2326-SM-4WWDT	5.09636	Normal	BRCA
GTEX-11EM3-1326-SM-5N9C6	5.04396	Normal	BRCA
GTEX-117YX-1426-SM-5H12H	4.98553	Normal	BRCA
GTEX-QDT8-0626-SM-48TYW	5.39194	Normal	BRCA
GTEX-14ABY-2126-SM-5QGQZ	4.87874	Normal	BRCA
GTEX-XMK1-1126-SM-4IHJ8	4.20239	Normal	BRCA
GTEX-X4XY-0926-SM-4E3JD	7.61358	Normal	BRCA
GTEX-13NZB-2126-SM-5MR4Y	5.3255	Normal	BRCA
GTEX-12WSK-2226-SM-5GCO5	5.57349	Normal	BRCA
GTEX-117XS-1926-SM-5GICO	4.89091	Normal	BRCA
GTEX-XBED-1626-SM-47JYN	5.46794	Normal	BRCA
GTEX-11TT1-2126-SM-5GU5Y	5.61648	Normal	BRCA
GTEX-11ILO-2226-SM-5A5L1	5.8222	Normal	BRCA
GTEX-11EQ9-1826-SM-5Q5AJ	5.784	Normal	BRCA
GTEX-WY7C-2726-SM-3NB3P	5.18429	Normal	BRCA
GTEX-111YS-1926-SM-5GICC	5.19772	Normal	BRCA
GTEX-T5JW-2026-SM-4DM63	6.17075	Normal	BRCA
GTEX-ZVZQ-0826-SM-51MRF	4.94584	Normal	BRCA
GTEX-ZQG8-0726-SM-5P9H9	4.75653	Normal	BRCA
GTEX-11P7K-0726-SM-5EGKX	5.15581	Normal	BRCA
GTEX-ZYFC-0826-SM-5E44K	5.60825	Normal	BRCA
GTEX-ZYT6-0126-SM-5E45J	4.84552	Normal	BRCA
GTEX-11P82-1326-SM-5HL62	5.26225	Normal	BRCA
GTEX-13113-1726-SM-5GCOO	5.20083	Normal	BRCA
GTEX-ZVE2-1226-SM-5NQ8R	5.13627	Normal	BRCA
GTEX-133LE-1726-SM-5K7VQ	5.26829	Normal	BRCA
GTEX-144GM-0926-SM-5O994	5.22535	Normal	BRCA
GTEX-WXYG-2226-SM-4E3IM	5.29752	Normal	BRCA
GTEX-S4UY-0726-SM-4AD6X	5.0461	Normal	BRCA
GTEX-11NV4-2026-SM-5N9DG	5.33018	Normal	BRCA
GTEX-11P81-1926-SM-5BC53	5.20472	Normal	BRCA
GTEX-146FH-0826-SM-5SI8T	5.66989	Normal	BRCA
GTEX-WYBS-0926-SM-3NM94	5.48573	Normal	BRCA
GTEX-12WSN-1326-SM-5GCNT	5.77192	Normal	BRCA
GTEX-13CF2-2026-SM-5K7VI	5.61971	Normal	BRCA
GTEX-XV7Q-2326-SM-4BRVZ	5.95256	Normal	BRCA
GTEX-1211K-1926-SM-5EQLB	5.58798	Normal	BRCA
GTEX-T6MN-0726-SM-32PML	5.91695	Normal	BRCA
GTEX-ZVT4-1026-SM-57WC4	5.38784	Normal	BRCA
GTEX-13O61-1826-SM-5KM4I	5.50529	Normal	BRCA
GTEX-131YS-0626-SM-5EGKL	5.18186	Normal	BRCA
GTEX-QVJO-1826-SM-447C9	4.97081	Normal	BRCA
GTEX-Y9LG-1426-SM-5IFJZ	4.89575	Normal	BRCA
GTEX-YJ8O-2226-SM-5IFHW	5.16796	Normal	BRCA
GTEX-13CF3-2126-SM-5IFJP	6.4057	Normal	BRCA
GTEX-11OF3-1926-SM-59889	5.62265	Normal	BRCA
GTEX-145MN-1926-SM-5SIAI	5.14278	Normal	BRCA
GTEX-12WSB-0626-SM-59HJO	4.95048	Normal	BRCA
GTEX-X15G-1626-SM-3NMB3	5.353	Normal	BRCA
GTEX-13W3W-1226-SM-5LU4H	5.47018	Normal	BRCA
GTEX-13W46-0826-SM-5LU3H	6.64765	Normal	BRCA
GTEX-X4EP-2926-SM-3P5YQ	5.91263	Normal	BRCA
GTEX-ZTX8-1226-SM-4YCE9	5.43725	Normal	BRCA
GTEX-XUW1-2326-SM-4BOO5	5.15056	Normal	BRCA
GTEX-XMD1-0826-SM-4AT52	5.45152	Normal	BRCA
GTEX-11I78-2226-SM-5PNYA	5.37466	Normal	BRCA
GTEX-ZEX8-2226-SM-57WC6	5.19927	Normal	BRCA
GTEX-13N11-1726-SM-5J1OJ	5.61002	Normal	BRCA
GTEX-XMD2-0926-SM-4WWEF	6.18623	Normal	BRCA
GTEX-U3ZH-1426-SM-4DXSR	5.38091	Normal	BRCA
GTEX-ZPIC-1126-SM-5BC7F	4.94303	Normal	BRCA
GTEX-QEG5-0726-SM-4R1JQ	6.31907	Normal	BRCA
GTEX-14E6E-1326-SM-5S2NR	5.37574	Normal	BRCA
GTEX-ZAJG-0626-SM-5HL8X	5.54383	Normal	BRCA
GTEX-ZYW4-0826-SM-5GIDG	5.55156	Normal	BRCA
GTEX-S341-1526-SM-4AD6K	5.60286	Normal	BRCA
GTEX-12WSM-1726-SM-5BC6J	5.36383	Normal	BRCA
GTEX-ZC5H-2626-SM-5J2MG	5.0461	Normal	BRCA
GTEX-11GSO-1926-SM-5A5K3	5.01701	Normal	BRCA
GTEX-132Q8-1426-SM-5EGK7	5.27423	Normal	BRCA
GTEX-11WQC-1726-SM-5GU4W	5.19733	Normal	BRCA
GTEX-139TU-0626-SM-5KM3X	5.66538	Normal	BRCA
GTEX-145MO-0826-SM-5NQBL	5.13258	Normal	BRCA
GTEX-YFC4-1426-SM-5IFJG	5.44693	Normal	BRCA
GTEX-ZA64-1526-SM-5CVMD	5.1285	Normal	BRCA
GTEX-13OW8-0226-SM-5K7UP	5.07122	Normal	BRCA
GTEX-Y3I4-1526-SM-4TT7K	5.07471	Normal	BRCA
GTEX-R55F-1726-SM-2TF4R	5.87507	Normal	BRCA
GTEX-Y5LM-1726-SM-4VDSX	5.49795	Normal	BRCA
GTEX-VJWN-0726-SM-3GIJ8	5.95788	Normal	BRCA
GTEX-12KS4-0126-SM-5Q5A5	4.8405	Normal	BRCA
GTEX-X261-0626-SM-3NMD9	6.11711	Normal	BRCA
GTEX-ZYWO-2326-SM-5GZY4	5.31935	Normal	BRCA
GTEX-V955-2026-SM-3GAFA	5.64333	Normal	BRCA
GTEX-T2YK-2226-SM-32QPT	5.71785	Normal	BRCA
GTEX-1117F-2826-SM-5GZXL	5.74061	Normal	BRCA
GTEX-RU1J-0626-SM-4WAWY	5.13258	Normal	BRCA
GTEX-12ZZX-1126-SM-5EGKB	5.29791	Normal	BRCA
GTEX-XQ8I-2426-SM-4WAXY	5.26225	Normal	BRCA
GTEX-Y8LW-1626-SM-5IFHX	5.14405	Normal	BRCA
GTEX-13D11-1026-SM-5IJFB	5.26975	Normal	BRCA
GTEX-VUSG-2226-SM-4KKZO	5.75808	Normal	BRCA
GTEX-13NZ9-1026-SM-5MR5K	5.57075	Normal	BRCA
GTEX-RU72-0626-SM-46MUI	5.64588	Normal	BRCA
GTEX-11GS4-2126-SM-5A5KR	5.37398	Normal	BRCA
GTEX-ZUA1-1526-SM-59HLS	5.15862	Normal	BRCA
GTEX-R53T-1526-SM-48FEK	4.95842	Normal	BRCA
GTEX-1313W-0826-SM-5EQ4T	5.87625	Normal	BRCA
GTEX-14753-2426-SM-5LU8U	5.5635	Normal	BRCA
GTEX-ZVT2-1826-SM-5NQ8W	4.62464	Normal	BRCA
GTEX-R55D-0826-SM-48FEA	5.1252	Normal	BRCA
GTEX-ZF2S-2026-SM-5E461	5.31614	Normal	BRCA
GTEX-TML8-1226-SM-32QON	5.02234	Normal	BRCA
GTEX-11PRG-0826-SM-5EQ6A	5.2091	Normal	BRCA
GTEX-1192X-2326-SM-5987X	5.27949	Normal	BRCA
GTEX-XYKS-1326-SM-4BRUN	7.50018	Normal	BRCA
GTEX-ZF3C-2326-SM-5S2MZ	5.3176	Normal	BRCA
GTEX-11WQK-2426-SM-5GU5C	6.84113	Normal	BRCA
GTEX-132AR-0826-SM-5EGK6	5.52984	Normal	BRCA
GTEX-13O3P-0826-SM-5L3DH	6.21493	Normal	BRCA
GTEX-XUZC-1626-SM-4BRVP	5.306	Normal	BRCA
GTEX-13PL6-2926-SM-5L3I2	5.60081	Normal	BRCA
GTEX-13FTY-2226-SM-5J1ND	5.54471	Normal	BRCA
GTEX-WOFL-0826-SM-3MJG1	6.16631	Normal	BRCA
GTEX-Y111-2026-SM-4SOJA	5.09801	Normal	BRCA
GTEX-11ONC-2126-SM-5HL6E	5.20598	Normal	BRCA
GTEX-WI4N-1426-SM-3LK7H	5.67303	Normal	BRCA
GTEX-13FTX-1126-SM-5N9EN	4.9864	Normal	BRCA
GTEX-13O3O-0826-SM-5K7WE	6.06932	Normal	BRCA
GTEX-ZV7C-1826-SM-5NQ83	5.74817	Normal	BRCA
GTEX-ZY6K-1626-SM-5GZWV	5.8222	Normal	BRCA
GTEX-SIU7-1626-SM-4BRUK	5.6447	Normal	BRCA
GTEX-13QIC-2326-SM-5LU5N	4.92929	Normal	BRCA
GTEX-YB5E-1726-SM-5IFJ3	4.68091	Normal	BRCA
GTEX-U412-1826-SM-4DXTJ	5.77977	Normal	BRCA
GTEX-131XW-0726-SM-5EGK3	4.6352	Normal	BRCA
GTEX-WYJK-1326-SM-3NB2T	5.44097	Normal	BRCA
GTEX-ZLFU-2126-SM-4WWEV	5.18906	Normal	BRCA
GTEX-ZVTK-0326-SM-51MRR	5.37154	Normal	BRCA
GTEX-ZU9S-1926-SM-5NQBP	6.08706	Normal	BRCA
GTEX-XUJ4-1926-SM-4BOOV	5.07384	Normal	BRCA
GTEX-XQ3S-1326-SM-4BOPQ	4.93829	Normal	BRCA
GTEX-YB5K-1626-SM-5IFIN	4.92078	Normal	BRCA
GTEX-144GL-2026-SM-5LU3O	5.29245	Normal	BRCA
GTEX-11DXZ-1926-SM-5GZZL	4.56195	Normal	BRCA
GTEX-UTHO-1026-SM-3GAF7	5.39096	Normal	BRCA
GTEX-REY6-2426-SM-48FF5	5.7568	Normal	BRCA
GTEX-ZXES-0826-SM-5E43C	5.04435	Normal	BRCA
GTEX-13FHO-0826-SM-5L3E8	5.30415	Normal	BRCA
GTEX-UPK5-2326-SM-3P5Z8	5.35788	Normal	BRCA
GTEX-QMRM-1626-SM-4R1KV	4.6398	Normal	BRCA
GTEX-ZDXO-0126-SM-5S2ND	5.64558	Normal	BRCA
GTEX-S33H-0326-SM-4AD6N	5.61178	Normal	BRCA
GTEX-U3ZN-1926-SM-4DXSG	5.28242	Normal	BRCA
GTEX-SE5C-2126-SM-4BRUJ	5.48641	Normal	BRCA
GTEX-14AS3-1626-SM-5S2OY	5.02011	Normal	BRCA
GTEX-11EI6-0626-SM-5985T	5.32413	Normal	BRCA
GTEX-13PVQ-1026-SM-5KM3M	6.26565	Normal	BRCA
GTEX-QEL4-2126-SM-447AE	5.91676	Normal	BRCA
GTEX-ZWKS-2826-SM-5NQ74	5.40229	Normal	BRCA
GTEX-11DXW-0626-SM-5N9ER	5.39506	Normal	BRCA
GTEX-139T8-0826-SM-5L3DE	5.19927	Normal	BRCA
GTEX-T6MO-0326-SM-32QOK	5.05007	Normal	BRCA
GTEX-ZLV1-1426-SM-4WWES	5.30454	Normal	BRCA
GTEX-1399U-1826-SM-5PNZ1	5.12141	Normal	BRCA
GTEX-11NSD-0926-SM-5N9DR	5.19334	Normal	BRCA
GTEX-ZT9W-2026-SM-51MRA	5.13666	Normal	BRCA
GTEX-147F4-2826-SM-5NQBN	5.50049	Normal	BRCA
TCGA-E2-A15K-06	5.76024	Tumor	BRCA
TCGA-AC-A6IX-06	4.84494	Tumor	BRCA
TCGA-BH-A18V-06	7.17362	Tumor	BRCA
TCGA-E2-A15A-06	6.88078	Tumor	BRCA
TCGA-E2-A15E-06	5.83723	Tumor	BRCA
TCGA-BH-A1ES-06	5.38511	Tumor	BRCA
TCGA-BH-A1FE-06	6.19708	Tumor	BRCA
TCGA-AO-A1KQ-01	6.88544	Tumor	BRCA
TCGA-E2-A14W-01	7.43754	Tumor	BRCA
TCGA-A1-A0SM-01	6.29053	Tumor	BRCA
TCGA-AR-A1AV-01	6.33576	Tumor	BRCA
TCGA-BH-A0B4-01	6.12224	Tumor	BRCA
TCGA-EW-A1PD-01	6.48993	Tumor	BRCA
TCGA-EW-A6SA-01	5.71922	Tumor	BRCA
TCGA-AC-A62V-01	7.2194	Tumor	BRCA
TCGA-BH-A0DD-01	6.53671	Tumor	BRCA
TCGA-AQ-A54O-01	6.88663	Tumor	BRCA
TCGA-D8-A1XS-01	5.99734	Tumor	BRCA
TCGA-A8-A085-01	6.04046	Tumor	BRCA
TCGA-A2-A25D-01	5.78792	Tumor	BRCA
TCGA-AC-A23H-01	6.5279	Tumor	BRCA
TCGA-AC-A3W6-01	6.37191	Tumor	BRCA
TCGA-B6-A0IC-01	6.58974	Tumor	BRCA
TCGA-BH-A1F8-01	6.38643	Tumor	BRCA
TCGA-C8-A26Y-01	6.55165	Tumor	BRCA
TCGA-D8-A1JK-01	7.02461	Tumor	BRCA
TCGA-E2-A9RU-01	7.98331	Tumor	BRCA
TCGA-LL-A6FP-01	6.81734	Tumor	BRCA
TCGA-A8-A08A-01	5.88067	Tumor	BRCA
TCGA-A8-A08L-01	6.26526	Tumor	BRCA
TCGA-E2-A15O-01	5.79853	Tumor	BRCA
TCGA-AN-A0FK-01	5.97687	Tumor	BRCA
TCGA-BH-A18N-01	6.05415	Tumor	BRCA
TCGA-BH-A1FG-01	5.42524	Tumor	BRCA
TCGA-D8-A73U-01	5.67048	Tumor	BRCA
TCGA-LL-A5YM-01	7.02015	Tumor	BRCA
TCGA-AC-A2FM-01	5.92128	Tumor	BRCA
TCGA-AC-A3HN-01	6.20181	Tumor	BRCA
TCGA-BH-A8FY-01	6.24759	Tumor	BRCA
TCGA-D8-A1XG-01	6.2928	Tumor	BRCA
TCGA-A2-A0CO-01	5.53268	Tumor	BRCA
TCGA-A2-A1G1-01	6.98949	Tumor	BRCA
TCGA-A8-A07Z-01	5.62236	Tumor	BRCA
TCGA-D8-A1XC-01	5.87084	Tumor	BRCA
TCGA-E9-A54X-01	7.01439	Tumor	BRCA
TCGA-A7-A56D-01	6.88118	Tumor	BRCA
TCGA-A8-A06Z-01	6.32568	Tumor	BRCA
TCGA-A8-A09I-01	6.75946	Tumor	BRCA
TCGA-A8-A0A1-01	6.41173	Tumor	BRCA
TCGA-AC-A2B8-01	6.13752	Tumor	BRCA
TCGA-AQ-A1H2-01	7.00427	Tumor	BRCA
TCGA-D8-A1XV-01	5.80737	Tumor	BRCA
TCGA-E2-A1LK-01	7.82885	Tumor	BRCA
TCGA-LL-A50Y-01	6.49042	Tumor	BRCA
TCGA-A8-A09Q-01	6.17893	Tumor	BRCA
TCGA-A8-A09Z-01	5.15619	Tumor	BRCA
TCGA-A8-A0AD-01	6.28332	Tumor	BRCA
TCGA-AR-A1AJ-01	6.82527	Tumor	BRCA
TCGA-BH-A1EU-01	6.13131	Tumor	BRCA
TCGA-A2-A0SW-01	6.50426	Tumor	BRCA
TCGA-A8-A09R-01	6.32874	Tumor	BRCA
TCGA-BH-A0H6-01	6.58074	Tumor	BRCA
TCGA-BH-A0WA-01	7.445	Tumor	BRCA
TCGA-C8-A131-01	7.71249	Tumor	BRCA
TCGA-S3-AA12-01	6.60261	Tumor	BRCA
TCGA-A8-A07E-01	6.49457	Tumor	BRCA
TCGA-A8-A084-01	6.52375	Tumor	BRCA
TCGA-B6-A0IH-01	6.35492	Tumor	BRCA
TCGA-BH-A0HK-01	5.70657	Tumor	BRCA
TCGA-BH-A18G-01	6.52454	Tumor	BRCA
TCGA-D8-A1X5-01	6.02963	Tumor	BRCA
TCGA-D8-A1XZ-01	7.39996	Tumor	BRCA
TCGA-A2-A0EV-01	6.01142	Tumor	BRCA
TCGA-A8-A06U-01	6.60241	Tumor	BRCA
TCGA-A8-A07R-01	7.00496	Tumor	BRCA
TCGA-A8-A081-01	6.42211	Tumor	BRCA
TCGA-A8-A0A9-01	6.71865	Tumor	BRCA
TCGA-AR-A1AP-01	6.5555	Tumor	BRCA
TCGA-BH-A1F0-01	6.41786	Tumor	BRCA
TCGA-BH-A204-01	6.8446	Tumor	BRCA
TCGA-BH-A42U-01	6.11544	Tumor	BRCA
TCGA-C8-A12K-01	6.81694	Tumor	BRCA
TCGA-D8-A145-01	6.00138	Tumor	BRCA
TCGA-D8-A1JN-01	6.84925	Tumor	BRCA
TCGA-D8-A1X6-01	6.45532	Tumor	BRCA
TCGA-D8-A1Y1-01	6.9508	Tumor	BRCA
TCGA-E2-A1IH-01	6.81317	Tumor	BRCA
TCGA-EW-A1IW-01	6.37882	Tumor	BRCA
TCGA-OL-A66J-01	5.95187	Tumor	BRCA
TCGA-A2-A0EU-01	6.59994	Tumor	BRCA
TCGA-A7-A0CH-01	5.80865	Tumor	BRCA
TCGA-A7-A13G-01	5.06474	Tumor	BRCA
TCGA-A7-A3RF-01	6.45779	Tumor	BRCA
TCGA-A8-A09G-01	6.01368	Tumor	BRCA
TCGA-AC-A2FG-01	5.59758	Tumor	BRCA
TCGA-AC-A3EH-01	6.21681	Tumor	BRCA
TCGA-AC-A3QP-01	6.02993	Tumor	BRCA
TCGA-AC-A62Y-01	6.39285	Tumor	BRCA
TCGA-AN-A0AJ-01	7.92305	Tumor	BRCA
TCGA-BH-A0E7-01	5.78056	Tumor	BRCA
TCGA-BH-A18S-01	5.91794	Tumor	BRCA
TCGA-BH-A1EY-01	6.47351	Tumor	BRCA
TCGA-D8-A1JF-01	7.32999	Tumor	BRCA
TCGA-D8-A73W-01	6.05849	Tumor	BRCA
TCGA-E2-A105-01	7.02035	Tumor	BRCA
TCGA-E2-A14P-01	6.90399	Tumor	BRCA
TCGA-LD-A74U-01	6.03318	Tumor	BRCA
TCGA-A7-A0CG-01	5.44956	Tumor	BRCA
TCGA-AC-A2BK-01	6.69141	Tumor	BRCA
TCGA-AO-A1KT-01	6.74579	Tumor	BRCA
TCGA-BH-A0BV-01	6.17075	Tumor	BRCA
TCGA-BH-A0DO-01	6.32963	Tumor	BRCA
TCGA-BH-A0HI-01	5.85777	Tumor	BRCA
TCGA-BH-A1EN-01	7.1204	Tumor	BRCA
TCGA-BH-A1FC-01	6.27967	Tumor	BRCA
TCGA-BH-A203-01	6.62458	Tumor	BRCA
TCGA-C8-A12Q-01	6.69567	Tumor	BRCA
TCGA-E2-A1IL-01	6.08745	Tumor	BRCA
TCGA-E2-A2P5-01	6.88574	Tumor	BRCA
TCGA-E9-A3Q9-01	4.79912	Tumor	BRCA
TCGA-A2-A4S0-01	5.89945	Tumor	BRCA
TCGA-A8-A06X-01	7.97215	Tumor	BRCA
TCGA-AO-A1KP-01	6.11435	Tumor	BRCA
TCGA-BH-A0HF-01	6.27868	Tumor	BRCA
TCGA-BH-A0W5-01	5.85924	Tumor	BRCA
TCGA-BH-A209-01	6.28323	Tumor	BRCA
TCGA-D8-A1J8-01	7.10322	Tumor	BRCA
TCGA-D8-A1JS-01	5.9561	Tumor	BRCA
TCGA-E2-A2P6-01	5.35788	Tumor	BRCA
TCGA-EW-A1P5-01	6.33862	Tumor	BRCA
TCGA-LL-A6FQ-01	6.6932	Tumor	BRCA
TCGA-WT-AB44-01	7.01409	Tumor	BRCA
TCGA-A2-A0D1-01	5.84224	Tumor	BRCA
TCGA-A8-A07W-01	6.47361	Tumor	BRCA
TCGA-A8-A08Z-01	6.3648	Tumor	BRCA
TCGA-A8-A099-01	6.27128	Tumor	BRCA
TCGA-AC-A23G-01	6.14284	Tumor	BRCA
TCGA-AC-A2QI-01	6.01752	Tumor	BRCA
TCGA-AC-A5EH-01	6.61795	Tumor	BRCA
TCGA-AN-A0AK-01	7.23788	Tumor	BRCA
TCGA-B6-A40B-01	6.34148	Tumor	BRCA
TCGA-BH-A0BP-01	6.72657	Tumor	BRCA
TCGA-D8-A1XJ-01	6.26023	Tumor	BRCA
TCGA-E2-A14O-01	6.39236	Tumor	BRCA
TCGA-E2-A15G-01	6.08233	Tumor	BRCA
TCGA-A8-A06T-01	6.62349	Tumor	BRCA
TCGA-A8-A094-01	7.27225	Tumor	BRCA
TCGA-A8-A09M-01	6.14077	Tumor	BRCA
TCGA-AC-A3TN-01	6.27553	Tumor	BRCA
TCGA-AC-A8OR-01	6.04765	Tumor	BRCA
TCGA-AO-A12G-01	6.47302	Tumor	BRCA
TCGA-B6-A0IM-01	6.1955	Tumor	BRCA
TCGA-BH-A42T-01	6.25904	Tumor	BRCA
TCGA-D8-A27G-01	6.76571	Tumor	BRCA
TCGA-E9-A1ND-01	6.95377	Tumor	BRCA
TCGA-EW-A423-01	6.53681	Tumor	BRCA
TCGA-OL-A66P-01	6.61043	Tumor	BRCA
TCGA-V7-A7HQ-01	6.93205	Tumor	BRCA
TCGA-A2-A1FV-01	6.81952	Tumor	BRCA
TCGA-A8-A090-01	6.2932	Tumor	BRCA
TCGA-AC-A3YI-01	6.37211	Tumor	BRCA
TCGA-AC-A5XS-01	6.05632	Tumor	BRCA
TCGA-AC-A5XU-01	6.58915	Tumor	BRCA
TCGA-AN-A03X-01	5.88972	Tumor	BRCA
TCGA-B6-A0IP-01	6.06657	Tumor	BRCA
TCGA-C8-A1HM-01	6.16611	Tumor	BRCA
TCGA-D8-A142-01	7.11434	Tumor	BRCA
TCGA-D8-A1XY-01	6.40629	Tumor	BRCA
TCGA-E2-A14U-01	5.63519	Tumor	BRCA
TCGA-E2-A1B4-01	6.46975	Tumor	BRCA
TCGA-E2-A1IF-01	6.7561	Tumor	BRCA
TCGA-E9-A1RE-01	6.08213	Tumor	BRCA
TCGA-E9-A22A-01	6.93513	Tumor	BRCA
TCGA-OL-A66H-01	6.67705	Tumor	BRCA
TCGA-A2-A0CS-01	6.71657	Tumor	BRCA
TCGA-A2-A0CU-01	5.73826	Tumor	BRCA
TCGA-A2-A0EM-01	5.74385	Tumor	BRCA
TCGA-A8-A07S-01	5.7257	Tumor	BRCA
TCGA-A8-A096-01	6.17795	Tumor	BRCA
TCGA-A8-A09E-01	5.8733	Tumor	BRCA
TCGA-A8-A0A4-01	5.90643	Tumor	BRCA
TCGA-AC-A6IW-01	7.17302	Tumor	BRCA
TCGA-AR-A0U0-01	8.07575	Tumor	BRCA
TCGA-B6-A0I1-01	7.66064	Tumor	BRCA
TCGA-B6-A0RP-01	5.96831	Tumor	BRCA
TCGA-BH-A0BG-01	5.94371	Tumor	BRCA
TCGA-BH-A1FR-01	5.94223	Tumor	BRCA
TCGA-D8-A1JP-01	6.97758	Tumor	BRCA
TCGA-E2-A1LL-01	7.12327	Tumor	BRCA
TCGA-LD-A9QF-01	6.59667	Tumor	BRCA
TCGA-LQ-A4E4-01	6.12224	Tumor	BRCA
TCGA-UL-AAZ6-01	7.54524	Tumor	BRCA
TCGA-A7-A26H-01	5.96211	Tumor	BRCA
TCGA-AC-A62X-01	5.99931	Tumor	BRCA
TCGA-AC-A8OP-01	5.35329	Tumor	BRCA
TCGA-AC-A8OQ-01	5.78341	Tumor	BRCA
TCGA-AO-A125-01	6.85907	Tumor	BRCA
TCGA-BH-A0EA-01	6.10647	Tumor	BRCA
TCGA-BH-A18U-01	6.15803	Tumor	BRCA
TCGA-D8-A1JL-01	7.26023	Tumor	BRCA
TCGA-D8-A27H-01	6.7667	Tumor	BRCA
TCGA-E2-A572-01	6.72182	Tumor	BRCA
TCGA-E9-A2JS-01	6.42991	Tumor	BRCA
TCGA-GM-A3NY-01	6.35136	Tumor	BRCA
TCGA-OL-A66K-01	6.00472	Tumor	BRCA
TCGA-PE-A5DC-01	5.73796	Tumor	BRCA
TCGA-A2-A0CT-01	6.64547	Tumor	BRCA
TCGA-A2-A1G4-01	6.60686	Tumor	BRCA
TCGA-A7-A3IY-01	5.25134	Tumor	BRCA
TCGA-A8-A08S-01	5.40053	Tumor	BRCA
TCGA-AC-A8OS-01	5.625	Tumor	BRCA
TCGA-AN-A0FD-01	6.30801	Tumor	BRCA
TCGA-AO-A0J7-01	5.89267	Tumor	BRCA
TCGA-B6-A0RO-01	5.84323	Tumor	BRCA
TCGA-BH-A0BW-01	6.48152	Tumor	BRCA
TCGA-BH-A0DS-01	6.48073	Tumor	BRCA
TCGA-D8-A1Y2-01	6.66408	Tumor	BRCA
TCGA-E2-A1IK-01	6.14856	Tumor	BRCA
TCGA-E2-A1LE-01	7.35433	Tumor	BRCA
TCGA-E9-A1NH-01	6.21217	Tumor	BRCA
TCGA-E9-A22B-01	7.01757	Tumor	BRCA
TCGA-E9-A295-01	6.35334	Tumor	BRCA
TCGA-OL-A5D6-01	6.26289	Tumor	BRCA
TCGA-OL-A66L-01	6.81208	Tumor	BRCA
TCGA-S3-A6ZG-01	5.00044	Tumor	BRCA
TCGA-A1-A0SB-01	5.76848	Tumor	BRCA
TCGA-A2-A0EN-01	5.87458	Tumor	BRCA
TCGA-A2-A259-01	6.55719	Tumor	BRCA
TCGA-A7-A425-01	5.8963	Tumor	BRCA
TCGA-A8-A08P-01	7.01439	Tumor	BRCA
TCGA-A8-A09W-01	6.43377	Tumor	BRCA
TCGA-AN-A0AS-01	6.71182	Tumor	BRCA
TCGA-AQ-A0Y5-01	6.78027	Tumor	BRCA
TCGA-AR-A1AK-01	5.40971	Tumor	BRCA
TCGA-AR-A2LL-01	5.72736	Tumor	BRCA
TCGA-BH-A18T-01	7.07394	Tumor	BRCA
TCGA-C8-A12M-01	6.40481	Tumor	BRCA
TCGA-D8-A1JT-01	6.44247	Tumor	BRCA
TCGA-E9-A1N3-01	6.7133	Tumor	BRCA
TCGA-E9-A1R3-01	6.65121	Tumor	BRCA
TCGA-EW-A1J6-01	5.69038	Tumor	BRCA
TCGA-EW-A1PB-01	7.56702	Tumor	BRCA
TCGA-LL-A7T0-01	6.03259	Tumor	BRCA
TCGA-OL-A5D7-01	6.33338	Tumor	BRCA
TCGA-A8-A06R-01	6.79028	Tumor	BRCA
TCGA-A8-A079-01	5.88529	Tumor	BRCA
TCGA-A8-A07B-01	5.43598	Tumor	BRCA
TCGA-A8-A07I-01	7.31399	Tumor	BRCA
TCGA-A8-A09C-01	5.94036	Tumor	BRCA
TCGA-AN-A0XP-01	6.12392	Tumor	BRCA
TCGA-AO-A03O-01	6.48043	Tumor	BRCA
TCGA-AO-A12H-01	6.30722	Tumor	BRCA
TCGA-AO-A1KS-01	6.7665	Tumor	BRCA
TCGA-AR-A2LE-01	4.85498	Tumor	BRCA
TCGA-BH-A0E6-01	6.60122	Tumor	BRCA
TCGA-BH-A0EB-01	6.14038	Tumor	BRCA
TCGA-BH-A0H0-01	5.8963	Tumor	BRCA
TCGA-BH-A0H9-01	6.44365	Tumor	BRCA
TCGA-BH-A1FL-01	6.05465	Tumor	BRCA
TCGA-D8-A1XQ-01	6.31284	Tumor	BRCA
TCGA-E2-A56Z-01	6.26003	Tumor	BRCA
TCGA-E2-A576-01	6.55966	Tumor	BRCA
TCGA-E9-A24A-01	6.59944	Tumor	BRCA
TCGA-GM-A2D9-01	6.5105	Tumor	BRCA
TCGA-LL-A9Q3-01	6.50713	Tumor	BRCA
TCGA-A7-A6VX-01	5.94489	Tumor	BRCA
TCGA-A8-A07P-01	5.97982	Tumor	BRCA
TCGA-A8-A09K-01	6.97361	Tumor	BRCA
TCGA-A8-A09T-01	6.06154	Tumor	BRCA
TCGA-AC-A3OD-01	4.19488	Tumor	BRCA
TCGA-AN-A046-01	5.58191	Tumor	BRCA
TCGA-AN-A0XN-01	7.34728	Tumor	BRCA
TCGA-AO-A0JF-01	5.86888	Tumor	BRCA
TCGA-AR-A0TR-01	6.15546	Tumor	BRCA
TCGA-AR-A5QN-01	5.52641	Tumor	BRCA
TCGA-AR-A5QQ-01	6.62814	Tumor	BRCA
TCGA-B6-A0RQ-01	6.01122	Tumor	BRCA
TCGA-B6-A1KF-01	6.72123	Tumor	BRCA
TCGA-BH-A0EE-01	6.94554	Tumor	BRCA
TCGA-BH-A1EO-01	6.50496	Tumor	BRCA
TCGA-BH-A1FD-01	8.18636	Tumor	BRCA
TCGA-C8-A3M8-01	6.07553	Tumor	BRCA
TCGA-D8-A4Z1-01	5.64499	Tumor	BRCA
TCGA-E2-A154-01	6.33803	Tumor	BRCA
TCGA-E9-A1RF-01	5.99842	Tumor	BRCA
TCGA-EW-A1P1-01	6.41983	Tumor	BRCA
TCGA-XX-A89A-01	6.20615	Tumor	BRCA
TCGA-A1-A0SO-01	7.79242	Tumor	BRCA
TCGA-A2-A0CW-01	9.45496	Tumor	BRCA
TCGA-A2-A0YF-01	6.34948	Tumor	BRCA
TCGA-A2-A0YM-01	6.95675	Tumor	BRCA
TCGA-A2-A4RX-01	5.96555	Tumor	BRCA
TCGA-A8-A083-01	5.87114	Tumor	BRCA
TCGA-AN-A0FW-01	5.63892	Tumor	BRCA
TCGA-AN-A0XV-01	6.35916	Tumor	BRCA
TCGA-AO-A0J3-01	7.11345	Tumor	BRCA
TCGA-B6-A0WV-01	6.84707	Tumor	BRCA
TCGA-B6-A1KC-01	5.47116	Tumor	BRCA
TCGA-BH-A0GY-01	7.23609	Tumor	BRCA
TCGA-BH-A0HN-01	6.33842	Tumor	BRCA
TCGA-BH-A1EX-01	6.54878	Tumor	BRCA
TCGA-C8-A12L-01	7.31091	Tumor	BRCA
TCGA-E2-A10B-01	6.38129	Tumor	BRCA
TCGA-E9-A1RD-01	6.14955	Tumor	BRCA
TCGA-GM-A4E0-01	5.85148	Tumor	BRCA
TCGA-LL-A73Y-01	6.17075	Tumor	BRCA
TCGA-OL-A97C-01	6.62715	Tumor	BRCA
TCGA-S3-AA11-01	6.27187	Tumor	BRCA
TCGA-A2-A04N-01	6.22904	Tumor	BRCA
TCGA-A2-A0SU-01	5.90928	Tumor	BRCA
TCGA-A2-A0T2-01	7.68164	Tumor	BRCA
TCGA-A2-A25F-01	6.48429	Tumor	BRCA
TCGA-A2-A4S1-01	7.30455	Tumor	BRCA
TCGA-A7-A0CD-01	5.03427	Tumor	BRCA
TCGA-A8-A06N-01	6.47252	Tumor	BRCA
TCGA-A8-A06Y-01	6.67468	Tumor	BRCA
TCGA-A8-A076-01	6.68864	Tumor	BRCA
TCGA-A8-A07U-01	6.73985	Tumor	BRCA
TCGA-A8-A08H-01	6.92005	Tumor	BRCA
TCGA-A8-A0A2-01	5.91597	Tumor	BRCA
TCGA-AC-A3W7-01	6.05878	Tumor	BRCA
TCGA-AC-A3YJ-01	6.3563	Tumor	BRCA
TCGA-AN-A03Y-01	6.80812	Tumor	BRCA
TCGA-AR-A0TV-01	6.53542	Tumor	BRCA
TCGA-B6-A0IO-01	6.39355	Tumor	BRCA
TCGA-BH-A0B1-01	6.02924	Tumor	BRCA
TCGA-BH-A1FJ-01	6.35087	Tumor	BRCA
TCGA-D8-A1X9-01	6.96062	Tumor	BRCA
TCGA-D8-A27E-01	6.15398	Tumor	BRCA
TCGA-E2-A15M-01	6.91807	Tumor	BRCA
TCGA-E9-A1R4-01	6.41291	Tumor	BRCA
TCGA-EW-A1PC-01	6.10312	Tumor	BRCA
TCGA-OL-A5S0-01	7.40672	Tumor	BRCA
TCGA-W8-A86G-01	6.07957	Tumor	BRCA
TCGA-A7-A26I-01	5.16172	Tumor	BRCA
TCGA-A8-A07F-01	6.69003	Tumor	BRCA
TCGA-A8-A07G-01	6.17775	Tumor	BRCA
TCGA-A8-A08C-01	5.89483	Tumor	BRCA
TCGA-A8-A097-01	6.52375	Tumor	BRCA
TCGA-AC-A2FB-01	5.81965	Tumor	BRCA
TCGA-AC-A2FO-01	5.98071	Tumor	BRCA
TCGA-AC-A3W5-01	7.03404	Tumor	BRCA
TCGA-AR-A1AW-01	5.73845	Tumor	BRCA
TCGA-AR-A1AY-01	7.47264	Tumor	BRCA
TCGA-AR-A24H-01	7.12903	Tumor	BRCA
TCGA-AR-A2LN-01	5.63284	Tumor	BRCA
TCGA-BH-A0H7-01	6.32825	Tumor	BRCA
TCGA-BH-A0HP-01	6.39691	Tumor	BRCA
TCGA-C8-A133-01	6.50792	Tumor	BRCA
TCGA-D8-A1Y0-01	5.97342	Tumor	BRCA
TCGA-E2-A14S-01	6.19392	Tumor	BRCA
TCGA-E2-A15L-01	6.43426	Tumor	BRCA
TCGA-E2-A15T-01	5.70735	Tumor	BRCA
TCGA-E9-A5FL-01	6.39681	Tumor	BRCA
TCGA-GM-A5PX-01	6.35768	Tumor	BRCA
TCGA-S3-AA10-01	6.32045	Tumor	BRCA
TCGA-A2-A0EQ-01	6.40007	Tumor	BRCA
TCGA-A8-A08T-01	6.15379	Tumor	BRCA
TCGA-A8-A0A6-01	6.22164	Tumor	BRCA
TCGA-AO-A0JC-01	6.0577	Tumor	BRCA
TCGA-AR-A0TX-01	6.1387	Tumor	BRCA
TCGA-AR-A1AX-01	6.4055	Tumor	BRCA
TCGA-B6-A0IB-01	7.06987	Tumor	BRCA
TCGA-BH-A0B8-01	6.39819	Tumor	BRCA
TCGA-BH-A0DL-01	7.01429	Tumor	BRCA
TCGA-BH-A201-01	6.41904	Tumor	BRCA
TCGA-C8-A135-01	6.86075	Tumor	BRCA
TCGA-D8-A1XA-01	5.73933	Tumor	BRCA
TCGA-D8-A27P-01	5.83438	Tumor	BRCA
TCGA-E2-A109-01	6.47915	Tumor	BRCA
TCGA-E2-A10E-01	6.38614	Tumor	BRCA
TCGA-E2-A14Z-01	7.17878	Tumor	BRCA
TCGA-E2-A15F-01	6.42319	Tumor	BRCA
TCGA-E2-A15R-01	6.41904	Tumor	BRCA
TCGA-E9-A1R7-01	6.39799	Tumor	BRCA
TCGA-EW-A1P6-01	6.37645	Tumor	BRCA
TCGA-LL-A5YL-01	7.30802	Tumor	BRCA
TCGA-PE-A5DD-01	6.14462	Tumor	BRCA
TCGA-S3-A6ZF-01	6.42092	Tumor	BRCA
TCGA-S3-AA17-01	6.13111	Tumor	BRCA
TCGA-5L-AAT1-01	6.07405	Tumor	BRCA
TCGA-A2-A0CY-01	7.72503	Tumor	BRCA
TCGA-A2-A0ER-01	5.7306	Tumor	BRCA
TCGA-A2-A0SV-01	6.7997	Tumor	BRCA
TCGA-A2-A0YD-01	6.04637	Tumor	BRCA
TCGA-A2-A0YG-01	7.57478	Tumor	BRCA
TCGA-A2-A1FZ-01	6.08893	Tumor	BRCA
TCGA-A7-A0DC-01	5.13895	Tumor	BRCA
TCGA-A7-A3J1-01	5.93613	Tumor	BRCA
TCGA-A8-A06P-01	6.40313	Tumor	BRCA
TCGA-A8-A06Q-01	5.4396	Tumor	BRCA
TCGA-AC-A4ZE-01	5.19927	Tumor	BRCA
TCGA-AN-A0FT-01	6.90627	Tumor	BRCA
TCGA-AN-A0XS-01	5.91076	Tumor	BRCA
TCGA-AO-A12B-01	5.54902	Tumor	BRCA
TCGA-B6-A0IK-01	7.41646	Tumor	BRCA
TCGA-B6-A1KI-01	5.84804	Tumor	BRCA
TCGA-BH-A0DH-01	5.75759	Tumor	BRCA
TCGA-BH-A0DI-01	6.39661	Tumor	BRCA
TCGA-BH-A18H-01	5.81405	Tumor	BRCA
TCGA-BH-A5J0-01	7.21474	Tumor	BRCA
TCGA-C8-A274-01	5.60081	Tumor	BRCA
TCGA-E2-A1AZ-01	6.09041	Tumor	BRCA
TCGA-E2-A1BC-01	6.8446	Tumor	BRCA
TCGA-E9-A1R5-01	6.03761	Tumor	BRCA
TCGA-E9-A1R6-01	6.4393	Tumor	BRCA
TCGA-E9-A1RH-01	6.64171	Tumor	BRCA
TCGA-E9-A2JT-01	5.78763	Tumor	BRCA
TCGA-E9-A54Y-01	5.72933	Tumor	BRCA
TCGA-E9-A5UP-01	5.31799	Tumor	BRCA
TCGA-EW-A1OY-01	6.19649	Tumor	BRCA
TCGA-GI-A2C8-01	6.40293	Tumor	BRCA
TCGA-GM-A3NW-01	5.82957	Tumor	BRCA
TCGA-GM-A5PV-01	6.09888	Tumor	BRCA
TCGA-OL-A5RU-01	5.77212	Tumor	BRCA
TCGA-S3-AA0Z-01	6.82289	Tumor	BRCA
TCGA-UU-A93S-01	7.95104	Tumor	BRCA
TCGA-3C-AALJ-01	6.33684	Tumor	BRCA
TCGA-A2-A04T-01	6.35857	Tumor	BRCA
TCGA-A2-A0CQ-01	5.99665	Tumor	BRCA
TCGA-A2-A0EY-01	6.32647	Tumor	BRCA
TCGA-A2-A0ST-01	6.43782	Tumor	BRCA
TCGA-A2-A0SY-01	5.42221	Tumor	BRCA
TCGA-A2-A0T4-01	6.23763	Tumor	BRCA
TCGA-A2-A0YI-01	6.1671	Tumor	BRCA
TCGA-A2-A1FW-01	6.66874	Tumor	BRCA
TCGA-A2-A3XS-01	7.43296	Tumor	BRCA
TCGA-A2-A4S2-01	6.08745	Tumor	BRCA
TCGA-A7-A0DA-01	7.28517	Tumor	BRCA
TCGA-A7-A3IZ-01	5.72658	Tumor	BRCA
TCGA-A7-A3J0-01	6.19807	Tumor	BRCA
TCGA-A7-A4SC-01	5.6302	Tumor	BRCA
TCGA-A7-A5ZV-01	6.68399	Tumor	BRCA
TCGA-A8-A09X-01	6.99177	Tumor	BRCA
TCGA-AC-A23C-01	6.2321	Tumor	BRCA
TCGA-AC-A2FE-01	5.90348	Tumor	BRCA
TCGA-AN-A049-01	6.46758	Tumor	BRCA
TCGA-AN-A0AT-01	7.12735	Tumor	BRCA
TCGA-AN-A0FL-01	7.11007	Tumor	BRCA
TCGA-AR-A1AT-01	5.78891	Tumor	BRCA
TCGA-AR-A255-01	6.025	Tumor	BRCA
TCGA-AR-A2LK-01	5.62442	Tumor	BRCA
TCGA-AR-A5QM-01	5.84372	Tumor	BRCA
TCGA-B6-A0I9-01	6.58222	Tumor	BRCA
TCGA-B6-A0X4-01	6.4923	Tumor	BRCA
TCGA-B6-A0X7-01	6.26941	Tumor	BRCA
TCGA-B6-A2IU-01	5.70598	Tumor	BRCA
TCGA-BH-A0C0-01	6.05179	Tumor	BRCA
TCGA-BH-A0DE-01	6.25904	Tumor	BRCA
TCGA-BH-A0DX-01	6.40007	Tumor	BRCA
TCGA-BH-A0GZ-01	6.53137	Tumor	BRCA
TCGA-BH-A0HW-01	6.00334	Tumor	BRCA
TCGA-BH-A1F5-01	6.2172	Tumor	BRCA
TCGA-C8-A12X-01	5.39467	Tumor	BRCA
TCGA-D8-A140-01	5.55616	Tumor	BRCA
TCGA-D8-A1JE-01	6.28372	Tumor	BRCA
TCGA-D8-A1JG-01	6.64458	Tumor	BRCA
TCGA-D8-A1X8-01	5.70765	Tumor	BRCA
TCGA-D8-A1XB-01	6.31413	Tumor	BRCA
TCGA-D8-A27V-01	6.18682	Tumor	BRCA
TCGA-E2-A14R-01	7.30037	Tumor	BRCA
TCGA-E9-A1NG-01	6.47539	Tumor	BRCA
TCGA-E9-A1RG-01	6.24621	Tumor	BRCA
TCGA-EW-A6SB-01	6.26398	Tumor	BRCA
TCGA-GM-A2DB-01	7.94406	Tumor	BRCA
TCGA-LL-A441-01	5.87605	Tumor	BRCA
TCGA-A1-A0SG-01	5.83085	Tumor	BRCA
TCGA-A2-A0YK-01	5.78792	Tumor	BRCA
TCGA-A2-A1FX-01	6.00295	Tumor	BRCA
TCGA-A7-A13H-01	5.61119	Tumor	BRCA
TCGA-A8-A091-01	5.32881	Tumor	BRCA
TCGA-A8-A093-01	5.95512	Tumor	BRCA
TCGA-AN-A0FN-01	6.51979	Tumor	BRCA
TCGA-AN-A0XL-01	6.36647	Tumor	BRCA
TCGA-AO-A0J6-01	7.33664	Tumor	BRCA
TCGA-AO-A0J8-01	6.07129	Tumor	BRCA
TCGA-AO-A0J9-01	5.98435	Tumor	BRCA
TCGA-AO-A128-01	7.04535	Tumor	BRCA
TCGA-AQ-A04H-01	6.1112	Tumor	BRCA
TCGA-AR-A24S-01	6.64735	Tumor	BRCA
TCGA-B6-A0RE-01	8.10435	Tumor	BRCA
TCGA-B6-A0WT-01	6.59429	Tumor	BRCA
TCGA-B6-A0X5-01	6.19373	Tumor	BRCA
TCGA-BH-A0C1-01	6.53641	Tumor	BRCA
TCGA-BH-A6R9-01	6.62379	Tumor	BRCA
TCGA-C8-A278-01	6.62676	Tumor	BRCA
TCGA-D8-A1XT-01	7.2506	Tumor	BRCA
TCGA-D8-A1Y3-01	7.18842	Tumor	BRCA
TCGA-E2-A156-01	5.9383	Tumor	BRCA
TCGA-E2-A15C-01	5.84824	Tumor	BRCA
TCGA-E2-A15P-01	6.10834	Tumor	BRCA
TCGA-E2-A1IE-01	5.9626	Tumor	BRCA
TCGA-E9-A1NC-01	7.04813	Tumor	BRCA
TCGA-E9-A1QZ-01	6.13624	Tumor	BRCA
TCGA-EW-A1J3-01	6.41667	Tumor	BRCA
TCGA-EW-A3U0-01	5.98484	Tumor	BRCA
TCGA-LL-A440-01	5.98189	Tumor	BRCA
TCGA-LL-A740-01	6.50921	Tumor	BRCA
TCGA-LL-A8F5-01	6.67072	Tumor	BRCA
TCGA-OL-A5DA-01	6.19156	Tumor	BRCA
TCGA-Z7-A8R5-01	6.431	Tumor	BRCA
TCGA-A2-A0CK-01	5.83595	Tumor	BRCA
TCGA-A2-A0CP-01	6.06282	Tumor	BRCA
TCGA-A2-A0D0-01	6.5464	Tumor	BRCA
TCGA-A8-A06O-01	6.14767	Tumor	BRCA
TCGA-AR-A1AL-01	5.98297	Tumor	BRCA
TCGA-B6-A0RL-01	5.76525	Tumor	BRCA
TCGA-B6-A0RN-01	6.25569	Tumor	BRCA
TCGA-BH-A0BC-01	6.18485	Tumor	BRCA
TCGA-BH-A0DP-01	6.02855	Tumor	BRCA
TCGA-BH-A0HY-01	6.1597	Tumor	BRCA
TCGA-BH-A18P-01	6.69894	Tumor	BRCA
TCGA-BH-A1FB-01	5.96673	Tumor	BRCA
TCGA-BH-A202-01	6.64369	Tumor	BRCA
TCGA-C8-A3M7-01	6.42319	Tumor	BRCA
TCGA-D8-A1JA-01	6.9137	Tumor	BRCA
TCGA-E2-A1IN-01	6.55936	Tumor	BRCA
TCGA-E2-A1IU-01	5.76024	Tumor	BRCA
TCGA-E9-A1NF-01	7.16051	Tumor	BRCA
TCGA-E9-A5FK-01	6.24789	Tumor	BRCA
TCGA-EW-A3E8-01	5.90614	Tumor	BRCA
TCGA-EW-A6SC-01	5.82937	Tumor	BRCA
TCGA-A1-A0SD-01	6.15477	Tumor	BRCA
TCGA-A2-A0T0-01	7.1613	Tumor	BRCA
TCGA-A2-A0YC-01	5.92787	Tumor	BRCA
TCGA-A2-A4S3-01	5.84421	Tumor	BRCA
TCGA-A8-A086-01	5.98071	Tumor	BRCA
TCGA-A8-A08F-01	6.56728	Tumor	BRCA
TCGA-AN-A0FJ-01	5.39819	Tumor	BRCA
TCGA-AN-A0XO-01	6.11061	Tumor	BRCA
TCGA-AO-A03N-01	6.64121	Tumor	BRCA
TCGA-AO-A0JD-01	6.93899	Tumor	BRCA
TCGA-AO-A0JL-01	6.80881	Tumor	BRCA
TCGA-AR-A0U3-01	7.46051	Tumor	BRCA
TCGA-AR-A2LQ-01	6.01526	Tumor	BRCA
TCGA-BH-A0BR-01	6.93413	Tumor	BRCA
TCGA-BH-A0BZ-01	6.5557	Tumor	BRCA
TCGA-BH-A0RX-01	7.22924	Tumor	BRCA
TCGA-C8-A1HE-01	5.76367	Tumor	BRCA
TCGA-C8-A26Z-01	6.1809	Tumor	BRCA
TCGA-C8-A8HP-01	7.24613	Tumor	BRCA
TCGA-D8-A1JC-01	6.19511	Tumor	BRCA
TCGA-D8-A1JM-01	6.25835	Tumor	BRCA
TCGA-D8-A27M-01	6.42023	Tumor	BRCA
TCGA-E2-A1LA-01	6.35857	Tumor	BRCA
TCGA-E2-A1LH-01	6.88336	Tumor	BRCA
TCGA-E9-A247-01	9.09294	Tumor	BRCA
TCGA-EW-A1J5-01	5.83546	Tumor	BRCA
TCGA-EW-A1P7-01	6.08834	Tumor	BRCA
TCGA-EW-A1PA-01	6.33052	Tumor	BRCA
TCGA-EW-A2FR-01	7.28626	Tumor	BRCA
TCGA-OK-A5Q2-01	5.94371	Tumor	BRCA
TCGA-OL-A66N-01	6.68101	Tumor	BRCA
TCGA-A2-A0ET-01	6.15665	Tumor	BRCA
TCGA-A8-A07L-01	6.52563	Tumor	BRCA
TCGA-A8-A082-01	6.62161	Tumor	BRCA
TCGA-A8-A09B-01	6.26694	Tumor	BRCA
TCGA-AC-A2QH-01	6.03396	Tumor	BRCA
TCGA-AN-A04D-01	6.58311	Tumor	BRCA
TCGA-AN-A0FV-01	6.62834	Tumor	BRCA
TCGA-AR-A250-01	6.58598	Tumor	BRCA
TCGA-B6-A0WS-01	6.37734	Tumor	BRCA
TCGA-B6-A0WW-01	6.4057	Tumor	BRCA
TCGA-BH-A0W3-01	5.78557	Tumor	BRCA
TCGA-BH-A8FZ-01	6.00787	Tumor	BRCA
TCGA-C8-A12N-01	6.48073	Tumor	BRCA
TCGA-C8-A26W-01	6.63606	Tumor	BRCA
TCGA-C8-A26X-01	7.13797	Tumor	BRCA
TCGA-D8-A27I-01	6.00561	Tumor	BRCA
TCGA-E2-A155-01	6.20142	Tumor	BRCA
TCGA-E2-A15K-01	6.05287	Tumor	BRCA
TCGA-E9-A1N9-01	6.4837	Tumor	BRCA
TCGA-E9-A1NA-01	7.06689	Tumor	BRCA
TCGA-E9-A1R0-01	5.78635	Tumor	BRCA
TCGA-E9-A228-01	5.92295	Tumor	BRCA
TCGA-EW-A1OW-01	6.59182	Tumor	BRCA
TCGA-EW-A1P8-01	7.2659	Tumor	BRCA
TCGA-GI-A2C9-01	6.89387	Tumor	BRCA
TCGA-GM-A2DH-01	5.60766	Tumor	BRCA
TCGA-GM-A2DK-01	6.19826	Tumor	BRCA
TCGA-GM-A2DN-01	5.6843	Tumor	BRCA
TCGA-A2-A3Y0-01	6.97242	Tumor	BRCA
TCGA-A7-A0CE-01	6.82427	Tumor	BRCA
TCGA-A7-A0CJ-01	6.46273	Tumor	BRCA
TCGA-A8-A07C-01	6.3889	Tumor	BRCA
TCGA-A8-A09N-01	6.88693	Tumor	BRCA
TCGA-A8-A0A7-01	5.86691	Tumor	BRCA
TCGA-AO-A03R-01	6.23309	Tumor	BRCA
TCGA-AR-A24Z-01	5.93544	Tumor	BRCA
TCGA-B6-A0RM-01	6.02077	Tumor	BRCA
TCGA-B6-A1KN-01	6.81853	Tumor	BRCA
TCGA-D8-A146-01	6.4487	Tumor	BRCA
TCGA-D8-A1XM-01	6.22667	Tumor	BRCA
TCGA-E2-A1IJ-01	6.58014	Tumor	BRCA
TCGA-E2-A1LI-01	7.51629	Tumor	BRCA
TCGA-GM-A2DC-01	6.63893	Tumor	BRCA
TCGA-GM-A2DM-01	5.9439	Tumor	BRCA
TCGA-OL-A5RZ-01	6.92808	Tumor	BRCA
TCGA-A1-A0SE-01	6.18426	Tumor	BRCA
TCGA-A2-A0EP-01	6.00177	Tumor	BRCA
TCGA-A2-A0YT-01	6.45156	Tumor	BRCA
TCGA-A7-A4SB-01	5.79598	Tumor	BRCA
TCGA-AC-A7VC-01	7.27096	Tumor	BRCA
TCGA-AN-A0AM-01	7.21543	Tumor	BRCA
TCGA-AN-A0G0-01	7.78794	Tumor	BRCA
TCGA-AO-A0JI-01	5.96762	Tumor	BRCA
TCGA-BH-A0AW-01	6.35581	Tumor	BRCA
TCGA-BH-A0B0-01	6.54304	Tumor	BRCA
TCGA-BH-A0BF-01	6.15201	Tumor	BRCA
TCGA-BH-A0BT-01	7.0268	Tumor	BRCA
TCGA-BH-A0HL-01	5.7358	Tumor	BRCA
TCGA-BH-A0HQ-01	6.1048	Tumor	BRCA
TCGA-BH-A18J-01	6.63201	Tumor	BRCA
TCGA-BH-A18Q-01	5.9809	Tumor	BRCA
TCGA-C8-A132-01	6.44098	Tumor	BRCA
TCGA-C8-A1HN-01	6.44613	Tumor	BRCA
TCGA-C8-A275-01	6.11455	Tumor	BRCA
TCGA-D8-A1JH-01	6.00964	Tumor	BRCA
TCGA-D8-A1XO-01	5.98435	Tumor	BRCA
TCGA-D8-A1XR-01	7.1474	Tumor	BRCA
TCGA-D8-A1XU-01	6.56391	Tumor	BRCA
TCGA-D8-A3Z6-01	5.98346	Tumor	BRCA
TCGA-E2-A152-01	7.38197	Tumor	BRCA
TCGA-E9-A1RC-01	6.22342	Tumor	BRCA
TCGA-E9-A22E-01	7.13777	Tumor	BRCA
TCGA-EW-A1OV-01	6.55976	Tumor	BRCA
TCGA-EW-A1OZ-01	6.74649	Tumor	BRCA
TCGA-EW-A1PE-01	5.93879	Tumor	BRCA
TCGA-HN-A2NL-01	6.7448	Tumor	BRCA
TCGA-LL-A442-01	5.26342	Tumor	BRCA
TCGA-3C-AAAU-01	6.11495	Tumor	BRCA
TCGA-A2-A0T1-01	6.75154	Tumor	BRCA
TCGA-A2-A3KC-01	5.72462	Tumor	BRCA
TCGA-A7-A26F-01	6.02429	Tumor	BRCA
TCGA-AN-A0AR-01	6.79821	Tumor	BRCA
TCGA-AN-A0FS-01	5.88529	Tumor	BRCA
TCGA-AN-A0FY-01	6.92769	Tumor	BRCA
TCGA-AN-A0XR-01	6.29794	Tumor	BRCA
TCGA-AQ-A7U7-01	5.97982	Tumor	BRCA
TCGA-AR-A24W-01	6.77106	Tumor	BRCA
TCGA-AR-A2LH-01	6.58687	Tumor	BRCA
TCGA-B6-A408-01	5.63549	Tumor	BRCA
TCGA-BH-A0BS-01	5.82986	Tumor	BRCA
TCGA-BH-A0HB-01	6.89447	Tumor	BRCA
TCGA-BH-A1ET-01	5.99006	Tumor	BRCA
TCGA-C8-A12P-01	8.3248	Tumor	BRCA
TCGA-C8-A12V-01	7.16915	Tumor	BRCA
TCGA-D8-A1XK-01	6.96488	Tumor	BRCA
TCGA-D8-A27W-01	6.16227	Tumor	BRCA
TCGA-E2-A14X-01	6.34504	Tumor	BRCA
TCGA-EW-A1P0-01	7.37242	Tumor	BRCA
TCGA-LL-A73Z-01	6.45611	Tumor	BRCA
TCGA-WT-AB41-01	6.74579	Tumor	BRCA
TCGA-A1-A0SF-01	6.29754	Tumor	BRCA
TCGA-A1-A0SK-01	6.42023	Tumor	BRCA
TCGA-A2-A0CR-01	6.39364	Tumor	BRCA
TCGA-A2-A0EO-01	5.99055	Tumor	BRCA
TCGA-A7-A4SE-01	6.71201	Tumor	BRCA
TCGA-A7-A4SF-01	6.22608	Tumor	BRCA
TCGA-A8-A0AB-01	6.09849	Tumor	BRCA
TCGA-AC-A3QQ-01	5.0136	Tumor	BRCA
TCGA-AN-A0XT-01	6.15477	Tumor	BRCA
TCGA-AN-A0XU-01	7.43127	Tumor	BRCA
TCGA-AO-A03P-01	6.15526	Tumor	BRCA
TCGA-AO-A0JJ-01	5.52915	Tumor	BRCA
TCGA-AR-A0TY-01	6.33793	Tumor	BRCA
TCGA-AR-A0U4-01	6.4835	Tumor	BRCA
TCGA-AR-A1AS-01	6.35926	Tumor	BRCA
TCGA-AR-A24N-01	5.90181	Tumor	BRCA
TCGA-AR-A5QP-01	6.13318	Tumor	BRCA
TCGA-B6-A0X0-01	5.65852	Tumor	BRCA
TCGA-BH-A0BM-01	6.11209	Tumor	BRCA
TCGA-BH-A0BO-01	6.26269	Tumor	BRCA
TCGA-BH-A0DV-01	6.17696	Tumor	BRCA
TCGA-BH-A0HX-01	7.87087	Tumor	BRCA
TCGA-BH-A8G0-01	5.72491	Tumor	BRCA
TCGA-C8-A138-01	6.76779	Tumor	BRCA
TCGA-D8-A1JB-01	5.99616	Tumor	BRCA
TCGA-D8-A1JI-01	5.94764	Tumor	BRCA
TCGA-D8-A1JJ-01	7.03712	Tumor	BRCA
TCGA-D8-A3Z5-01	5.53698	Tumor	BRCA
TCGA-E2-A107-01	6.21	Tumor	BRCA
TCGA-E2-A10C-01	6.70409	Tumor	BRCA
TCGA-E9-A244-01	7.48944	Tumor	BRCA
TCGA-GM-A2DO-01	6.01171	Tumor	BRCA
TCGA-LD-A7W6-01	5.44497	Tumor	BRCA
TCGA-PL-A8LV-01	5.46471	Tumor	BRCA
TCGA-A2-A04Y-01	5.78419	Tumor	BRCA
TCGA-A2-A0EW-01	5.99439	Tumor	BRCA
TCGA-A2-A0YH-01	6.69973	Tumor	BRCA
TCGA-A7-A2KD-01	5.73335	Tumor	BRCA
TCGA-A8-A08I-01	5.65676	Tumor	BRCA
TCGA-AO-A0JE-01	6.52484	Tumor	BRCA
TCGA-AR-A0TT-01	6.10578	Tumor	BRCA
TCGA-BH-A0B3-01	7.28835	Tumor	BRCA
TCGA-BH-A0E9-01	5.81582	Tumor	BRCA
TCGA-BH-A18I-01	6.3398	Tumor	BRCA
TCGA-BH-A1F2-01	6.68101	Tumor	BRCA
TCGA-BH-AB28-01	5.66019	Tumor	BRCA
TCGA-C8-A1HJ-01	8.50208	Tumor	BRCA
TCGA-C8-A1HK-01	7.24672	Tumor	BRCA
TCGA-C8-A8HQ-01	6.70587	Tumor	BRCA
TCGA-D8-A1XW-01	7.16786	Tumor	BRCA
TCGA-D8-A27T-01	6.04785	Tumor	BRCA
TCGA-D8-A73X-01	5.98454	Tumor	BRCA
TCGA-E2-A14V-01	7.11762	Tumor	BRCA
TCGA-E2-A1BD-01	6.27868	Tumor	BRCA
TCGA-EW-A1IZ-01	6.10578	Tumor	BRCA
TCGA-EW-A1PG-01	6.74886	Tumor	BRCA
TCGA-GM-A2DD-01	7.06868	Tumor	BRCA
TCGA-GM-A2DF-01	6.92967	Tumor	BRCA
TCGA-3C-AALK-01	6.08065	Tumor	BRCA
TCGA-5T-A9QA-01	6.81843	Tumor	BRCA
TCGA-A1-A0SI-01	6.3083	Tumor	BRCA
TCGA-A2-A0CX-01	6.27819	Tumor	BRCA
TCGA-A2-A0ES-01	5.67469	Tumor	BRCA
TCGA-A7-A4SD-01	6.05898	Tumor	BRCA
TCGA-A8-A08B-01	5.93967	Tumor	BRCA
TCGA-A8-A08J-01	7.06778	Tumor	BRCA
TCGA-A8-A08R-01	5.63343	Tumor	BRCA
TCGA-AN-A0FX-01	6.55689	Tumor	BRCA
TCGA-AR-A1AM-01	5.81965	Tumor	BRCA
TCGA-AR-A24V-01	6.44721	Tumor	BRCA
TCGA-AR-A24X-01	5.98228	Tumor	BRCA
TCGA-BH-A0AV-01	7.59746	Tumor	BRCA
TCGA-BH-A0E1-01	6.40442	Tumor	BRCA
TCGA-BH-A0HU-01	6.41193	Tumor	BRCA
TCGA-C8-A130-01	7.2353	Tumor	BRCA
TCGA-C8-A134-01	6.51999	Tumor	BRCA
TCGA-D8-A13Y-01	6.90944	Tumor	BRCA
TCGA-E2-A14T-01	6.44197	Tumor	BRCA
TCGA-E2-A1L8-01	6.39305	Tumor	BRCA
TCGA-E9-A1N6-01	7.37014	Tumor	BRCA
TCGA-E9-A243-01	5.55371	Tumor	BRCA
TCGA-EW-A1PH-01	7.04843	Tumor	BRCA
TCGA-EW-A2FW-01	6.16513	Tumor	BRCA
TCGA-GM-A2DI-01	6.27928	Tumor	BRCA
TCGA-LD-A7W5-01	6.6823	Tumor	BRCA
TCGA-OL-A5RY-01	6.21819	Tumor	BRCA
TCGA-A2-A0T7-01	6.36776	Tumor	BRCA
TCGA-A7-A6VV-01	5.82888	Tumor	BRCA
TCGA-A8-A07O-01	6.60379	Tumor	BRCA
TCGA-A8-A09V-01	5.66362	Tumor	BRCA
TCGA-AC-A7VB-01	5.81434	Tumor	BRCA
TCGA-AN-A04C-01	6.40857	Tumor	BRCA
TCGA-AO-A12E-01	5.85875	Tumor	BRCA
TCGA-AO-A1KR-01	7.296	Tumor	BRCA
TCGA-AQ-A54N-01	6.79177	Tumor	BRCA
TCGA-AR-A1AH-01	7.51997	Tumor	BRCA
TCGA-AR-A251-01	8.63044	Tumor	BRCA
TCGA-B6-A0IA-01	6.0128	Tumor	BRCA
TCGA-B6-A0RH-01	6.69627	Tumor	BRCA
TCGA-B6-A40C-01	5.86966	Tumor	BRCA
TCGA-BH-A0BA-01	6.41568	Tumor	BRCA
TCGA-BH-A0EI-01	5.98956	Tumor	BRCA
TCGA-BH-A1F6-01	7.21354	Tumor	BRCA
TCGA-BH-A5IZ-01	6.856	Tumor	BRCA
TCGA-D8-A13Z-01	6.83002	Tumor	BRCA
TCGA-D8-A143-01	6.47845	Tumor	BRCA
TCGA-D8-A1JU-01	6.34237	Tumor	BRCA
TCGA-E2-A153-01	6.34395	Tumor	BRCA
TCGA-E2-A15J-01	5.8792	Tumor	BRCA
TCGA-E2-A1II-01	7.21791	Tumor	BRCA
TCGA-E9-A1NI-01	6.37626	Tumor	BRCA
TCGA-E9-A1R2-01	5.73767	Tumor	BRCA
TCGA-E9-A248-01	6.04677	Tumor	BRCA
TCGA-EW-A424-01	6.35788	Tumor	BRCA
TCGA-OL-A5RX-01	5.64646	Tumor	BRCA
TCGA-S3-AA15-01	6.24009	Tumor	BRCA
TCGA-3C-AALI-01	6.29685	Tumor	BRCA
TCGA-4H-AAAK-01	6.52227	Tumor	BRCA
TCGA-A1-A0SN-01	6.28668	Tumor	BRCA
TCGA-A2-A04W-01	8.0109	Tumor	BRCA
TCGA-A2-A0T6-01	6.04312	Tumor	BRCA
TCGA-A2-A1G6-01	5.80531	Tumor	BRCA
TCGA-A2-A25C-01	6.23151	Tumor	BRCA
TCGA-A7-A26G-01	6.51851	Tumor	BRCA
TCGA-A7-A426-01	5.75062	Tumor	BRCA
TCGA-AC-A23E-01	6.36707	Tumor	BRCA
TCGA-AC-A3TM-01	6.88048	Tumor	BRCA
TCGA-AO-A0JB-01	5.80423	Tumor	BRCA
TCGA-AR-A0TW-01	6.39127	Tumor	BRCA
TCGA-AR-A1AR-01	7.39578	Tumor	BRCA
TCGA-AR-A252-01	5.92502	Tumor	BRCA
TCGA-AR-A254-01	6.37398	Tumor	BRCA
TCGA-B6-A0IG-01	6.501	Tumor	BRCA
TCGA-B6-A0WZ-01	6.76224	Tumor	BRCA
TCGA-B6-A3ZX-01	6.56609	Tumor	BRCA
TCGA-BH-A18F-01	6.25154	Tumor	BRCA
TCGA-BH-A18L-01	6.28392	Tumor	BRCA
TCGA-BH-A18R-01	6.57361	Tumor	BRCA
TCGA-BH-A28O-01	5.45152	Tumor	BRCA
TCGA-C8-A12O-01	6.58766	Tumor	BRCA
TCGA-C8-A1HG-01	7.34052	Tumor	BRCA
TCGA-E2-A14Q-01	6.3322	Tumor	BRCA
TCGA-E2-A159-01	7.08903	Tumor	BRCA
TCGA-E2-A1B0-01	7.11384	Tumor	BRCA
TCGA-E2-A1LG-01	6.21839	Tumor	BRCA
TCGA-EW-A1J2-01	6.12332	Tumor	BRCA
TCGA-EW-A1PF-01	6.81387	Tumor	BRCA
TCGA-GM-A2DL-01	6.93394	Tumor	BRCA
TCGA-LL-A5YO-01	6.31798	Tumor	BRCA
TCGA-LL-A6FR-01	7.33893	Tumor	BRCA
TCGA-A2-A1G0-01	5.69823	Tumor	BRCA
TCGA-A2-A3XX-01	6.65151	Tumor	BRCA
TCGA-A2-A3XY-01	7.12834	Tumor	BRCA
TCGA-A2-A4RW-01	6.09189	Tumor	BRCA
TCGA-AC-A6IX-01	6.05248	Tumor	BRCA
TCGA-AO-A0JG-01	6.53265	Tumor	BRCA
TCGA-AQ-A1H3-01	6.00019	Tumor	BRCA
TCGA-AR-A1AQ-01	5.92905	Tumor	BRCA
TCGA-AR-A24Q-01	7.25268	Tumor	BRCA
TCGA-AR-A2LM-01	6.1737	Tumor	BRCA
TCGA-AR-A2LR-01	6.82388	Tumor	BRCA
TCGA-B6-A0I5-01	6.80088	Tumor	BRCA
TCGA-B6-A0I6-01	7.57408	Tumor	BRCA
TCGA-BH-A0DK-01	6.42912	Tumor	BRCA
TCGA-BH-A0E2-01	6.5842	Tumor	BRCA
TCGA-BH-A0W7-01	6.82031	Tumor	BRCA
TCGA-C8-A12W-01	6.65052	Tumor	BRCA
TCGA-C8-A8HR-01	6.4655	Tumor	BRCA
TCGA-D8-A27L-01	5.98691	Tumor	BRCA
TCGA-E9-A3HO-01	6.21316	Tumor	BRCA
TCGA-GM-A3XL-01	6.66933	Tumor	BRCA
TCGA-JL-A3YW-01	7.01826	Tumor	BRCA
TCGA-LL-A5YP-01	6.58559	Tumor	BRCA
TCGA-LL-A7SZ-01	6.3894	Tumor	BRCA
TCGA-OL-A6VQ-01	5.78449	Tumor	BRCA
TCGA-A2-A04Q-01	6.44158	Tumor	BRCA
TCGA-A2-A0SX-01	5.90958	Tumor	BRCA
TCGA-A2-A0YE-01	8.00014	Tumor	BRCA
TCGA-A2-A0YL-01	6.1045	Tumor	BRCA
TCGA-A7-A5ZX-01	5.53571	Tumor	BRCA
TCGA-A7-A6VW-01	8.69059	Tumor	BRCA
TCGA-A7-A6VY-01	7.81272	Tumor	BRCA
TCGA-A8-A092-01	6.49665	Tumor	BRCA
TCGA-AC-A2QJ-01	7.63935	Tumor	BRCA
TCGA-AO-A0J5-01	6.40649	Tumor	BRCA
TCGA-AQ-A04L-01	9.11999	Tumor	BRCA
TCGA-B6-A0X1-01	6.52899	Tumor	BRCA
TCGA-BH-A0C7-01	5.97204	Tumor	BRCA
TCGA-BH-A0HO-01	6.01545	Tumor	BRCA
TCGA-BH-A18V-01	8.62924	Tumor	BRCA
TCGA-BH-A208-01	6.5097	Tumor	BRCA
TCGA-C8-A27A-01	6.85153	Tumor	BRCA
TCGA-C8-A27B-01	7.39489	Tumor	BRCA
TCGA-D8-A1J9-01	6.06066	Tumor	BRCA
TCGA-E2-A150-01	7.96707	Tumor	BRCA
TCGA-E2-A573-01	6.71429	Tumor	BRCA
TCGA-E9-A1N8-01	7.01022	Tumor	BRCA
TCGA-E9-A1RA-01	6.55046	Tumor	BRCA
TCGA-E9-A3X8-01	6.73915	Tumor	BRCA
TCGA-EW-A1IX-01	6.20122	Tumor	BRCA
TCGA-EW-A1P3-01	6.65577	Tumor	BRCA
TCGA-OL-A6VR-01	5.87114	Tumor	BRCA
TCGA-A2-A04U-01	6.55442	Tumor	BRCA
TCGA-A2-A3KD-01	6.07445	Tumor	BRCA
TCGA-A7-A5ZW-01	6.08834	Tumor	BRCA
TCGA-A8-A09D-01	6.28925	Tumor	BRCA
TCGA-AC-A6IV-01	5.90928	Tumor	BRCA
TCGA-AO-A12A-01	6.00561	Tumor	BRCA
TCGA-AR-A0U2-01	7.84658	Tumor	BRCA
TCGA-AR-A1AI-01	6.14018	Tumor	BRCA
TCGA-AR-A1AO-01	6.70954	Tumor	BRCA
TCGA-AR-A24P-01	5.89237	Tumor	BRCA
TCGA-AR-A24U-01	6.80852	Tumor	BRCA
TCGA-B6-A401-01	6.29369	Tumor	BRCA
TCGA-B6-A402-01	6.16227	Tumor	BRCA
TCGA-BH-A0AZ-01	6.77948	Tumor	BRCA
TCGA-BH-A0B6-01	6.14511	Tumor	BRCA
TCGA-BH-A0BD-01	5.6996	Tumor	BRCA
TCGA-BH-A0C3-01	5.86888	Tumor	BRCA
TCGA-BH-A1FH-01	6.52029	Tumor	BRCA
TCGA-C8-A26V-01	6.42744	Tumor	BRCA
TCGA-D8-A27K-01	6.26378	Tumor	BRCA
TCGA-E2-A10F-01	6.17913	Tumor	BRCA
TCGA-E2-A15D-01	6.42458	Tumor	BRCA
TCGA-E2-A570-01	6.73787	Tumor	BRCA
TCGA-E9-A22G-01	6.9631	Tumor	BRCA
TCGA-E9-A245-01	6.05031	Tumor	BRCA
TCGA-S3-AA14-01	6.08873	Tumor	BRCA
TCGA-A2-A0CZ-01	5.73845	Tumor	BRCA
TCGA-A2-A0EX-01	5.49766	Tumor	BRCA
TCGA-A2-A3XV-01	6.69181	Tumor	BRCA
TCGA-A2-A3XZ-01	6.2696	Tumor	BRCA
TCGA-A2-A4RY-01	5.42963	Tumor	BRCA
TCGA-AC-A3BB-01	6.05031	Tumor	BRCA
TCGA-AO-A1KO-01	5.16105	Tumor	BRCA
TCGA-AR-A0TS-01	6.48241	Tumor	BRCA
TCGA-AR-A1AN-01	6.27503	Tumor	BRCA
TCGA-AR-A24K-01	5.97273	Tumor	BRCA
TCGA-AR-A24T-01	6.1528	Tumor	BRCA
TCGA-AR-A2LO-01	5.79882	Tumor	BRCA
TCGA-B6-A0I8-01	5.82937	Tumor	BRCA
TCGA-BH-A0H3-01	6.09721	Tumor	BRCA
TCGA-BH-A0W4-01	6.13427	Tumor	BRCA
TCGA-BH-A18K-01	6.79405	Tumor	BRCA
TCGA-BH-A28Q-01	5.90712	Tumor	BRCA
TCGA-BH-A6R8-01	6.356	Tumor	BRCA
TCGA-C8-A12U-01	6.43377	Tumor	BRCA
TCGA-E2-A1B5-01	6.08617	Tumor	BRCA
TCGA-E2-A1LS-01	6.52939	Tumor	BRCA
TCGA-GM-A2DA-01	6.29132	Tumor	BRCA
TCGA-GM-A3XG-01	5.93761	Tumor	BRCA
TCGA-JL-A3YX-01	6.20102	Tumor	BRCA
TCGA-LL-A5YN-01	6.41173	Tumor	BRCA
TCGA-XX-A899-01	5.87359	Tumor	BRCA
TCGA-Z7-A8R6-01	6.11583	Tumor	BRCA
TCGA-A1-A0SQ-01	5.74984	Tumor	BRCA
TCGA-A2-A0D2-01	7.06749	Tumor	BRCA
TCGA-A2-A3XT-01	6.71221	Tumor	BRCA
TCGA-A8-A08O-01	6.6426	Tumor	BRCA
TCGA-A8-A095-01	5.96506	Tumor	BRCA
TCGA-AC-A2FK-01	5.45054	Tumor	BRCA
TCGA-AN-A0FZ-01	6.93899	Tumor	BRCA
TCGA-AQ-A04J-01	6.48716	Tumor	BRCA
TCGA-AR-A24R-01	5.90112	Tumor	BRCA
TCGA-AR-A256-01	6.50446	Tumor	BRCA
TCGA-B6-A0I2-01	6.93017	Tumor	BRCA
TCGA-B6-A0IN-01	5.85521	Tumor	BRCA
TCGA-BH-A0AU-01	6.89526	Tumor	BRCA
TCGA-BH-A0H5-01	5.85551	Tumor	BRCA
TCGA-BH-A1EV-01	6.65101	Tumor	BRCA
TCGA-BH-A2L8-01	6.45799	Tumor	BRCA
TCGA-C8-A12Z-01	6.75491	Tumor	BRCA
TCGA-D8-A147-01	6.55907	Tumor	BRCA
TCGA-D8-A1XF-01	6.79127	Tumor	BRCA
TCGA-E2-A15A-01	6.71588	Tumor	BRCA
TCGA-E2-A1B1-01	6.44622	Tumor	BRCA
TCGA-E2-A1IG-01	6.54947	Tumor	BRCA
TCGA-E9-A1N5-01	6.41459	Tumor	BRCA
TCGA-E9-A226-01	7.1614	Tumor	BRCA
TCGA-E9-A249-01	6.16305	Tumor	BRCA
TCGA-E9-A6HE-01	6.55719	Tumor	BRCA
TCGA-HN-A2OB-01	5.46109	Tumor	BRCA
TCGA-A2-A25A-01	6.07918	Tumor	BRCA
TCGA-A7-A13F-01	6.0706	Tumor	BRCA
TCGA-B6-A0RI-01	6.66775	Tumor	BRCA
TCGA-B6-A409-01	7.45911	Tumor	BRCA
TCGA-BH-A0B9-01	6.38959	Tumor	BRCA
TCGA-BH-A1FM-01	6.63666	Tumor	BRCA
TCGA-BH-A1FU-01	6.64329	Tumor	BRCA
TCGA-C8-A12Y-01	6.84033	Tumor	BRCA
TCGA-E2-A15I-01	6.0978	Tumor	BRCA
TCGA-E2-A1B6-01	7.99347	Tumor	BRCA
TCGA-E2-A1L6-01	6.07021	Tumor	BRCA
TCGA-E2-A574-01	7.87814	Tumor	BRCA
TCGA-GM-A3XN-01	6.21079	Tumor	BRCA
TCGA-LD-A66U-01	6.08597	Tumor	BRCA
TCGA-MS-A51U-01	5.40326	Tumor	BRCA
TCGA-A8-A08X-01	6.87404	Tumor	BRCA
TCGA-AC-A6NO-01	6.30583	Tumor	BRCA
TCGA-AO-A12D-01	6.69419	Tumor	BRCA
TCGA-AR-A0TP-01	6.35472	Tumor	BRCA
TCGA-AR-A0TZ-01	5.82328	Tumor	BRCA
TCGA-AR-A24O-01	5.96742	Tumor	BRCA
TCGA-B6-A400-01	6.58905	Tumor	BRCA
TCGA-BH-A0DZ-01	5.63951	Tumor	BRCA
TCGA-C8-A12T-01	6.27049	Tumor	BRCA
TCGA-E2-A158-01	7.78853	Tumor	BRCA
TCGA-E2-A3DX-01	5.42426	Tumor	BRCA
TCGA-E9-A1RI-01	6.42626	Tumor	BRCA
TCGA-EW-A1OX-01	5.90997	Tumor	BRCA
TCGA-EW-A1P4-01	7.17173	Tumor	BRCA
TCGA-OL-A5RV-01	5.7568	Tumor	BRCA
TCGA-OL-A6VO-01	7.19159	Tumor	BRCA
TCGA-5L-AAT0-01	6.09869	Tumor	BRCA
TCGA-A2-A0D3-01	5.91312	Tumor	BRCA
TCGA-A2-A3XW-01	6.61528	Tumor	BRCA
TCGA-A8-A075-01	7.14939	Tumor	BRCA
TCGA-AO-A03T-01	7.11831	Tumor	BRCA
TCGA-AO-A12C-01	5.57378	Tumor	BRCA
TCGA-B6-A0IJ-01	6.50575	Tumor	BRCA
TCGA-B6-A0RV-01	6.53275	Tumor	BRCA
TCGA-BH-A0B7-01	6.68735	Tumor	BRCA
TCGA-BH-A0DQ-01	6.32874	Tumor	BRCA
TCGA-E9-A227-01	6.08213	Tumor	BRCA
TCGA-E9-A22H-01	6.12727	Tumor	BRCA
TCGA-A2-A0CV-01	6.10371	Tumor	BRCA
TCGA-A8-A08G-01	6.84916	Tumor	BRCA
TCGA-AC-A2BM-01	6.13397	Tumor	BRCA
TCGA-AN-A0AL-01	7.36487	Tumor	BRCA
TCGA-AO-A03V-01	6.02215	Tumor	BRCA
TCGA-AO-A0J2-01	6.89566	Tumor	BRCA
TCGA-AO-A0J4-01	6.87582	Tumor	BRCA
TCGA-BH-A0BJ-01	6.2323	Tumor	BRCA
TCGA-BH-A0DT-01	6.09001	Tumor	BRCA
TCGA-BH-A42V-01	5.49062	Tumor	BRCA
TCGA-D8-A1JD-01	6.08982	Tumor	BRCA
TCGA-D8-A27R-01	6.77086	Tumor	BRCA
TCGA-E2-A10A-01	6.77532	Tumor	BRCA
TCGA-E2-A1LB-01	7.51619	Tumor	BRCA
TCGA-E9-A1N4-01	6.15566	Tumor	BRCA
TCGA-E9-A5UO-01	5.75219	Tumor	BRCA
TCGA-EW-A2FS-01	6.55976	Tumor	BRCA
TCGA-PE-A5DE-01	5.96811	Tumor	BRCA
TCGA-A1-A0SP-01	7.14442	Tumor	BRCA
TCGA-A2-A0CM-01	6.77849	Tumor	BRCA
TCGA-A7-A4SA-01	5.39126	Tumor	BRCA
TCGA-A8-A09A-01	6.26753	Tumor	BRCA
TCGA-AC-A2FF-01	5.95561	Tumor	BRCA
TCGA-AO-A0JM-01	6.92055	Tumor	BRCA
TCGA-AR-A2LJ-01	6.10164	Tumor	BRCA
TCGA-B6-A0IQ-01	7.16091	Tumor	BRCA
TCGA-B6-A0RU-01	6.43416	Tumor	BRCA
TCGA-B6-A0WX-01	7.18345	Tumor	BRCA
TCGA-B6-A0WY-01	6.51613	Tumor	BRCA
TCGA-BH-A0B5-01	6.2102	Tumor	BRCA
TCGA-C8-A1HI-01	6.46886	Tumor	BRCA
TCGA-D8-A141-01	6.28727	Tumor	BRCA
TCGA-D8-A1X7-01	6.35808	Tumor	BRCA
TCGA-D8-A27F-01	6.85372	Tumor	BRCA
TCGA-E2-A15E-01	6.29458	Tumor	BRCA
TCGA-E2-A1L7-01	6.42744	Tumor	BRCA
TCGA-E2-A1L9-01	6.76184	Tumor	BRCA
TCGA-E9-A1RB-01	6.82874	Tumor	BRCA
TCGA-OL-A5D8-01	5.46598	Tumor	BRCA
TCGA-OL-A5RW-01	7.62751	Tumor	BRCA
TCGA-A1-A0SH-01	6.21602	Tumor	BRCA
TCGA-A1-A0SJ-01	5.76819	Tumor	BRCA
TCGA-A2-A04V-01	6.06952	Tumor	BRCA
TCGA-A2-A0T5-01	5.46667	Tumor	BRCA
TCGA-A2-A0YJ-01	7.95343	Tumor	BRCA
TCGA-A2-A25B-01	6.16729	Tumor	BRCA
TCGA-AO-A126-01	6.93989	Tumor	BRCA
TCGA-AR-A1AU-01	5.84097	Tumor	BRCA
TCGA-B6-A0RT-01	6.80088	Tumor	BRCA
TCGA-BH-A0BQ-01	6.00295	Tumor	BRCA
TCGA-BH-A18M-01	6.1183	Tumor	BRCA
TCGA-EW-A2FV-01	6.54116	Tumor	BRCA
TCGA-OL-A66O-01	6.27276	Tumor	BRCA
TCGA-AO-A124-01	7.32353	Tumor	BRCA
TCGA-AR-A24M-01	5.88293	Tumor	BRCA
TCGA-B6-A0IE-01	6.53433	Tumor	BRCA
TCGA-B6-A0RS-01	6.73311	Tumor	BRCA
TCGA-BH-A0E0-01	7.26758	Tumor	BRCA
TCGA-BH-A1EW-01	6.00945	Tumor	BRCA
TCGA-C8-A1HL-01	6.98641	Tumor	BRCA
TCGA-E2-A15H-01	6.43159	Tumor	BRCA
TCGA-E9-A22D-01	6.81506	Tumor	BRCA
TCGA-EW-A1IY-01	6.47786	Tumor	BRCA
TCGA-EW-A1J1-01	5.95168	Tumor	BRCA
TCGA-A2-A0CL-01	6.53404	Tumor	BRCA
TCGA-A2-A0D4-01	6.20773	Tumor	BRCA
TCGA-A2-A0T3-01	7.19964	Tumor	BRCA
TCGA-A7-A0D9-01	7.02481	Tumor	BRCA
TCGA-E2-A14N-01	8.36239	Tumor	BRCA
TCGA-E2-A1IO-01	6.26171	Tumor	BRCA
TCGA-E9-A229-01	6.40461	Tumor	BRCA
TCGA-A2-A04P-01	6.41687	Tumor	BRCA
TCGA-A2-A04R-01	6.2696	Tumor	BRCA
TCGA-AN-A04A-01	6.38752	Tumor	BRCA
TCGA-AN-A0XW-01	6.44148	Tumor	BRCA
TCGA-AO-A0JA-01	5.99891	Tumor	BRCA
TCGA-AO-A12F-01	6.72113	Tumor	BRCA
TCGA-D8-A1XD-01	6.20063	Tumor	BRCA
TCGA-D8-A27N-01	6.79117	Tumor	BRCA
TCGA-OL-A66I-01	6.6719	Tumor	BRCA
TCGA-A2-A3XU-01	7.11444	Tumor	BRCA
TCGA-A8-A07J-01	6.26506	Tumor	BRCA
TCGA-AR-A0TU-01	7.83453	Tumor	BRCA
TCGA-BH-A0BL-01	6.70201	Tumor	BRCA
TCGA-BH-A1ES-01	6.457	Tumor	BRCA
TCGA-E2-A14Y-01	7.17074	Tumor	BRCA
TCGA-PL-A8LX-01	6.4313	Tumor	BRCA
TCGA-A2-A04X-01	6.98611	Tumor	BRCA
TCGA-A2-A25E-01	5.72795	Tumor	BRCA
[truncated: 16,103 more rows]
