# Supplementary material for: Transcriptome sequencing and single-cell sequencing analysis identify GARS1 as a potential prognostic and immunotherapeutic biomarker for multiple cancers, including bladder cancer
Source: Front Immunol. 2023 Jun 19;14:1169588. doi: 10.3389/fimmu.2023.1169588 (PMC10315539; doi:10.3389/fimmu.2023.1169588)
Supplement: Supplementary file 4 [file DataSheet_1.zip › Data Sheet 1/Data and R-Script/Paper data/02 GARS1-Exp-GTEx.xls]

## Sheet: 02 GARS1-Exp-GTEx
id	organ	Gender	value
GTEX-R55E-0011-R7A-SM-2TC5Z	brain	male	4.60939
GTEX-117YW-0826-SM-5H11O	adipose_tissue	male	5.3334
GTEX-111YS-0926-SM-5EGGI	esophagus	male	6.038
GTEX-ZZ64-0326-SM-5E45S	esophagus	male	4.88212
GTEX-XBED-2026-SM-4AT5D	testis	male	5.87281
GTEX-111VG-2526-SM-5GZXP	nerve	male	5.07083
GTEX-PLZ6-1526-SM-2S1OC	skeletal_muscle	male	4.83944
GTEX-RU72-0011-R11A-SM-5SI8G	brain	female	5.27725
GTEX-11VI4-2026-SM-5CVLJ	blood_vessel	female	4.97633
GTEX-P78B-1826-SM-3P5YX	stomach	female	4.52165
GTEX-ZWKS-0626-SM-5GIDV	skin	male	5.97411
GTEX-12WSE-0926-SM-5S2VX	heart	male	4.45677
GTEX-132AR-1626-SM-5EGHP	vagina	female	4.51037
GTEX-11TTK-0226-SM-5N9EC	adipose_tissue	female	5.25777
GTEX-131XE-2426-SM-5EQ5V	adipose_tissue	male	5.30015
GTEX-ZYY3-0226-SM-5E45M	adipose_tissue	female	5.90063
GTEX-XUYS-0426-SM-47JX3	blood_vessel	male	4.38746
GTEX-XYKS-2126-SM-4E3IB	skin	female	5.51888
GTEX-13X6K-3026-SM-5QGPA	pituitary_gland	female	5.95089
GTEX-14C38-1526-SM-5RQJ7	liver	male	5.56409
GTEX-12WSA-0011-R10b-SM-5P9ET	brain	male	5.14978
GTEX-VUSH-0526-SM-3NB2J	blood_vessel	male	5.70156
GTEX-139T4-0426-SM-5J1OQ	nerve	female	5.22301
GTEX-11WQK-0726-SM-5GU71	skeletal_muscle	male	4.39575
GTEX-1399S-2326-SM-5K7YV	vagina	female	5.04484
GTEX-S33H-1226-SM-4AD69	pancreas	male	5.88559
GTEX-Q2AH-1526-SM-48TZG	testis	male	5.75759
GTEX-V1D1-0226-SM-4JBHG	adrenal_gland	male	4.82429
GTEX-147F3-1726-SM-5SIAW	skin	female	5.50489
GTEX-11ZTS-0826-SM-5EQ49	blood_vessel	female	5.01391
GTEX-S4Q7-0926-SM-4AD5D	urinary_bladder	male	4.92272
K-562-SM-46MWI	bone_marrow	female	7.25874
GTEX-13FLW-0011-R6b-SM-5L3EN	brain	male	5.49091
GTEX-12WSM-0011-R8a-SM-5DUWJ	brain	male	5.43598
GTEX-1212Z-0226-SM-59HLF	liver	male	4.47052
GTEX-11DXY-0006-SM-5NQ8N	blood	male	3.68929
GTEX-ZF29-0826-SM-5S2NP	adipose_tissue	female	4.82728
GTEX-ZP4G-0826-SM-4WWF3	vagina	female	5.58582
GTEX-ZDTS-1426-SM-5K7WC	blood_vessel	male	5.38335
GTEX-13112-1426-SM-5EGH8	liver	male	4.04177
GTEX-13FTY-0126-SM-5J2NZ	lung	female	5.50401
GTEX-11TTK-2826-SM-5GU5K	brain	female	5.56037
GTEX-X4EO-0526-SM-3P5Z3	skeletal_muscle	female	4.19539
GTEX-UPIC-0226-SM-3GADO	thyroid_gland	female	5.5546
GTEX-13X6J-0126-SM-5QGOU	skin	male	5.49893
GTEX-QDVN-0726-SM-2I3FO	lung	male	5.56497
GTEX-R55E-1126-SM-48FDZ	blood_vessel	male	4.82931
GTEX-XGQ4-0526-SM-4AT6C	heart	male	4.1611
GTEX-ZAB5-0226-SM-5CVMH	heart	male	3.91459
GTEX-ZDXO-0011-R2b-SM-4WKFG	brain	male	4.00808
GTEX-N7MT-0126-SM-2D7VT	lung	female	4.37784
GTEX-11DZ1-2026-SM-5A5KG	esophagus	male	5.7049
K-562-SM-4WWAK	bone_marrow	female	7.36169
GTEX-12WSB-2226-SM-5GCOS	ovary	female	5.20521
GTEX-P44H-0726-SM-48TBT	heart	male	4.73766
GTEX-113IC-0526-SM-5HL76	nerve	male	4.89816
GTEX-ZVZP-1726-SM-5GZWY	stomach	male	5.02855
GTEX-T5JC-1526-SM-4DM68	kidney	male	4.33913
GTEX-ZT9W-2226-SM-57WFU	testis	male	5.77506
GTEX-14C5O-1326-SM-5S2UW	heart	male	3.18587
GTEX-NPJ8-2126-SM-3MJGK	pancreas	male	5.0461
GTEX-OXRK-0426-SM-2YUMT	nerve	female	5.32881
GTEX-ZTSS-0005-SM-4YCDR	blood	male	3.18747
GTEX-ZF2S-1326-SM-4WWAZ	esophagus	female	4.6887
GTEX-117YW-2226-SM-5N9DB	stomach	male	6.84033
GTEX-OIZG-1526-SM-2YUNG	blood_vessel	male	4.78871
GTEX-X4XX-0011-R11A-SM-46MWQ	brain	male	5.70598
GTEX-ZPIC-0005-SM-4WWEB	blood	female	3.56072
GTEX-VUSG-2626-SM-4KKZI	skeletal_muscle	male	4.01614
GTEX-13FLV-1426-SM-5J1N4	blood_vessel	male	5.06132
GTEX-ZYVF-1726-SM-5E443	lung	female	5.68931
GTEX-WYVS-1926-SM-4SOIC	liver	female	4.0108
GTEX-145MO-0526-SM-5Q5F7	nerve	male	4.79131
GTEX-13PVR-1726-SM-5Q5EC	colon	female	4.46928
GTEX-1399U-2126-SM-5IFEZ	small_intestine	female	4.97952
GTEX-WY7C-1126-SM-3NB3A	heart	male	4.33124
GTEX-144GN-2526-SM-5LU54	nerve	male	6.41044
GTEX-13NYB-0126-SM-5J1MD	skin	male	5.57437
GTEX-SNMC-1526-SM-2XCFN	blood_vessel	male	4.88512
GTEX-11DXX-0526-SM-5PNVR	heart	female	4.32981
GTEX-RNOR-0011-R9A-SM-2TF52	brain	female	4.37156
GTEX-11GSP-1626-SM-5986N	colon	female	4.75431
GTEX-ZC5H-1026-SM-5CVN1	blood_vessel	female	4.38194
GTEX-11UD1-0011-R3a-SM-5BC6S	brain	female	3.78559
GTEX-13SLX-0011-R5a-SM-5O9BV	brain	female	5.58798
GTEX-132NY-2726-SM-5PNY2	colon	male	4.8914
GTEX-13O3P-1326-SM-5K7Y8	esophagus	male	5.71147
GTEX-RM2N-0006-SM-2TF5H	blood	male	3.74418
GTEX-P44H-0011-R3A-SM-2XCEQ	brain	male	5.60228
GTEX-139UW-0426-SM-5K7V4	blood_vessel	male	5.35329
GTEX-ZTPG-2326-SM-57WFL	adipose_tissue	female	5.36071
GTEX-Y8DK-0011-R1A-SM-4RGLO	brain	male	4.91982
GTEX-ZQUD-0526-SM-57WG4	adipose_tissue	male	4.34978
GTEX-ZTTD-1726-SM-57WEL	spleen	male	6.47658
GTEX-11ILO-0008-SM-5QGR9	skin	female	7.07026
GTEX-OHPL-1626-SM-2HMIR	skeletal_muscle	female	4.90009
GTEX-U3ZH-0008-SM-4DXT2	skin	male	7.32402
GTEX-QEG4-0926-SM-4R1JO	blood_vessel	male	5.14405
GTEX-Y5V6-1726-SM-4VDSZ	testis	male	5.82633
GTEX-WZTO-1526-SM-4PQYQ	esophagus	male	5.05269
GTEX-131XF-2326-SM-5BC6B	skeletal_muscle	male	4.52854
GTEX-S33H-0526-SM-2XCBK	heart	male	3.6005
GTEX-ZYFD-1026-SM-5E43Z	adipose_tissue	male	6.06844
GTEX-OHPM-0006-SM-2HMKU	blood	male	3.03211
GTEX-XQ3S-0126-SM-4BOO9	blood_vessel	male	4.60584
GTEX-12ZZZ-0011-R10a-SM-5P9HC	brain	male	5.79853
GTEX-145ME-0826-SM-5O9AF	colon	female	4.68927
GTEX-R55F-0126-SM-48FCK	skin	male	5.30892
GTEX-ZYW4-1426-SM-5SIAX	esophagus	male	5.15619
GTEX-12WSD-2326-SM-59HKQ	stomach	female	5.95
GTEX-ZPU1-1926-SM-57WDT	colon	male	5.01973
GTEX-13FHO-0011-R5b-SM-5LZZ3	brain	male	5.1663
GTEX-13O3O-0426-SM-5KM2Y	blood_vessel	female	4.65017
GTEX-X4XX-0926-SM-46MV7	thyroid_gland	male	5.46696
GTEX-ZVZP-1026-SM-5GICI	thyroid_gland	male	5.5317
GTEX-131XW-0011-R6b-SM-5K7XY	brain	female	3.1293
GTEX-RTLS-0526-SM-2TF64	skeletal_muscle	female	4.4751
GTEX-XQ3S-0426-SM-4BOOA	skeletal_muscle	male	4.00086
GTEX-11NUK-0426-SM-5HL5V	nerve	male	4.8972
GTEX-WRHK-0008-SM-4MVPA	skin	female	7.4617
GTEX-111YS-1826-SM-5GIEP	colon	male	4.706
GTEX-13NYC-2426-SM-5MR3K	thyroid_gland	male	5.31828
GTEX-ZF29-1026-SM-4WKGC	lung	female	5.28056
GTEX-11OF3-0826-SM-5BC51	adipose_tissue	male	5.06307
GTEX-11TT1-0005-SM-5NQ8Y	blood	male	4.12685
GTEX-X4EO-0008-SM-4QASS	skin	female	5.90781
GTEX-XOTO-0011-R8A-SM-4B65J	brain	male	5.34764
GTEX-13VXT-1226-SM-5LU3M	pancreas	female	4.76606
GTEX-ZUA1-1526-SM-59HLS	breast	male	4.89961
GTEX-ZVE2-0426-SM-59HJ7	nerve	male	5.05356
GTEX-14ICL-0926-SM-5S2TU	adipose_tissue	male	5.07209
GTEX-145MH-3126-SM-5S2QT	pituitary_gland	male	5.83546
GTEX-11EM3-0626-SM-5H12Z	heart	female	5.35047
GTEX-XOTO-0126-SM-4B66N	skin	male	5.72108
GTEX-XLM4-0011-R4B-SM-4AT5C	brain	male	5.53356
GTEX-P44H-0526-SM-2XCF1	nerve	male	5.45484
GTEX-PSDG-1426-SM-48TD1	esophagus	male	5.09801
GTEX-POMQ-0626-SM-3P61E	esophagus	female	4.42424
GTEX-13QJ3-1026-SM-5QGQU	lung	male	4.82834
GTEX-QXCU-0008-SM-48FCH	skin	male	7.28179
GTEX-13SLX-3026-SM-5RQJU	pituitary_gland	female	6.40017
GTEX-X585-0011-R1B-SM-46MVE	brain	male	6.02126
GTEX-WHSE-3026-SM-3P5ZH	brain	male	6.01211
GTEX-1445S-0011-R4a-SM-5PNWN	brain	male	3.95609
GTEX-OXRK-0926-SM-2HMKP	lung	female	4.80008
K-562-SM-4AT3W	bone_marrow	female	7.17392
GTEX-12WSN-1826-SM-5LZUT	esophagus	male	5.02322
GTEX-Q2AG-0005-SM-5SI7F	blood	female	4.52797
GTEX-WH7G-0826-SM-4LVMR	pancreas	male	4.29059
GTEX-Q2AH-0126-SM-48U2B	adrenal_gland	male	5.22418
GTEX-ZPCL-2026-SM-57WFD	skeletal_muscle	female	3.89629
GTEX-WYBS-0005-SM-4ONDR	blood	female	4.8714
GTEX-SIU8-0008-SM-4BRUC	skin	male	7.29411
GTEX-WL46-1226-SM-4OOS4	esophagus	male	5.82073
GTEX-11ZVC-2526-SM-5FQTE	skin	female	5.37925
GTEX-131XF-1826-SM-5EGKG	thyroid_gland	male	5.54383
GTEX-1128S-2726-SM-5H12C	brain	female	5.6156
GTEX-S4Q7-0226-SM-4AD5O	adrenal_gland	male	4.92746
GTEX-O5YT-0526-SM-32PK8	lung	male	6.22223
GTEX-XYKS-1026-SM-4BRVH	esophagus	female	4.76818
GTEX-OIZH-0926-SM-48TBR	spleen	male	5.01304
GTEX-13FLV-1326-SM-5L3EJ	esophagus	male	4.62118
GTEX-XQ8I-0626-SM-4BOPT	skeletal_muscle	male	4.75383
GTEX-UJHI-1426-SM-3DB9C	breast	female	5.02729
GTEX-XQ3S-2726-SM-4BOP2	testis	male	5.76053
GTEX-PWOO-0006-SM-2I3E3	blood	female	3.91552
GTEX-S7SF-0626-SM-4AD4V	stomach	female	4.98959
GTEX-ZZ64-1526-SM-5E43K	skeletal_muscle	male	4.17149
GTEX-ZEX8-2226-SM-57WC6	breast	male	4.86541
GTEX-WRHK-0526-SM-4MVOF	esophagus	female	5.24375
GTEX-13OVJ-1326-SM-5K7Z9	esophagus	female	5.16951
GTEX-RWSA-1726-SM-47JX7	adrenal_gland	male	5.68676
GTEX-13PL7-2126-SM-5L3HZ	blood_vessel	female	4.66794
GTEX-XV7Q-1626-SM-4BRWC	vagina	female	5.85177
GTEX-13OW8-2426-SM-5L3ID	esophagus	male	4.90541
GTEX-YFCO-1226-SM-5LUAT	skin	male	5.73286
GTEX-N7MS-0011-R5a-SM-2HMK8	brain	male	5.29499
GTEX-14BIL-0226-SM-5SI9E	adipose_tissue	male	5.13132
GTEX-OHPL-2026-SM-3TW8R	uterus	female	6.58677
GTEX-OHPM-0126-SM-2YUN9	skin	male	5.48573
GTEX-ZT9X-1426-SM-5DUX1	testis	male	5.84922
GTEX-12ZZX-1126-SM-5EGKB	breast	female	4.97178
GTEX-ZXES-0626-SM-5E45P	vagina	female	5.04396
GTEX-12KS4-0926-SM-5BC5S	esophagus	male	5.45816
GTEX-12WSL-0926-SM-5N9EK	blood_vessel	male	5.24531
GTEX-QLQ7-1326-SM-4R1JY	prostate	male	5.11102
GTEX-X4XY-1626-SM-46MVN	liver	male	6.30939
GTEX-T2YK-1326-SM-4DM6S	esophagus	male	4.98272
GTEX-OIZI-0126-SM-3NB13	testis	male	5.36773
GTEX-14BMU-0926-SM-5S2QB	esophagus	female	5.91764
GTEX-12WSL-0326-SM-5CVMK	adrenal_gland	male	5.13336
GTEX-T5JW-0003-SM-3NMAD	blood	female	6.89417
GTEX-1445S-0011-R3a-SM-5P9HY	brain	male	3.93925
GTEX-13VXT-0326-SM-5LU4U	skeletal_muscle	female	4.849
GTEX-131YS-2326-SM-5IJFJ	uterus	female	4.82574
GTEX-X261-0011-R6B-SM-4E3J8	brain	male	4.24565
GTEX-Y3I4-1926-SM-4TT8L	salivary_gland	male	5.44526
GTEX-13CZV-0011-R3a-SM-5KM27	brain	male	5.47185
GTEX-ZXG5-0426-SM-5GICT	nerve	male	5.59758
GTEX-11EMC-0008-SM-5Q5DR	skin	female	6.8446
GTEX-12ZZZ-0011-R4b-SM-5DUV7	brain	male	3.31465
GTEX-ZXG5-0926-SM-5NQ8H	thyroid_gland	male	5.01788
GTEX-ZE9C-0008-SM-4E3K6	skin	male	7.343
GTEX-RM2N-0826-SM-48FD3	stomach	male	4.935
GTEX-12ZZW-1726-SM-5DUVD	esophagus	male	5.52485
GTEX-139UC-0011-R6b-SM-5K7Z1	brain	male	4.98824
GTEX-PWOO-1226-SM-48TCO	stomach	female	6.23289
GTEX-139YR-2226-SM-5IFFW	small_intestine	male	4.73718
GTEX-WWYW-0011-R1A-SM-3TW8G	brain	female	5.60678
GTEX-Z9EW-0926-SM-5CVMM	small_intestine	male	5.10597
GTEX-ZVP2-0426-SM-57WC2	thyroid_gland	male	5.34734
GTEX-13G51-3126-SM-5IJG7	brain	male	5.46764
GTEX-13O1R-2326-SM-5IJF9	adrenal_gland	male	6.56579
GTEX-ZA64-1526-SM-5CVMD	breast	male	4.82931
GTEX-WRHU-1326-SM-4E3K7	blood_vessel	female	4.74844
GTEX-144GO-0011-R5a-SM-5PNUR	brain	male	4.36528
GTEX-13N2G-1826-SM-5KM1I	prostate	male	4.94535
GTEX-XOTO-0526-SM-4B662	skeletal_muscle	male	3.88165
GTEX-11LCK-1626-SM-5PNYB	esophagus	male	4.99366
GTEX-14E6E-1826-SM-5S2R7	skin	male	5.66646
GTEX-WVLH-2926-SM-3MJG5	brain	male	5.70568
GTEX-YB5E-1826-SM-5IFI4	prostate	male	5.39614
GTEX-X261-1726-SM-4PQYT	liver	male	4.9203
GTEX-SNOS-0726-SM-4DM5Z	esophagus	male	4.74151
GTEX-QLQW-0626-SM-447A6	esophagus	male	5.1285
GTEX-WQUQ-1826-SM-4OOSD	esophagus	male	4.88801
GTEX-13FXS-0011-R6b-SM-5L3F7	brain	male	5.65734
GTEX-XOT4-0626-SM-4B66L	skin	female	5.77928
GTEX-11TTK-0126-SM-5987B	skin	female	5.81562
GTEX-13NYS-0011-R9b-SM-5MR44	brain	male	6.55046
GTEX-14753-0726-SM-5QGQO	skin	male	5.54099
GTEX-131XE-1926-SM-5IFER	pancreas	male	5.17593
GTEX-QMRM-0626-SM-447BQ	blood_vessel	male	4.70764
GTEX-ZTPG-1026-SM-5DUWP	pancreas	female	6.29093
GTEX-11TT1-1426-SM-5EGIA	heart	male	5.46989
GTEX-ZVZP-0626-SM-59HL5	pancreas	male	4.5951
GTEX-XV7Q-2626-SM-4BRVA	adipose_tissue	female	5.34198
GTEX-ZP4G-0008-SM-4E3I4	skin	female	7.54434
GTEX-X261-2426-SM-4PQZU	salivary_gland	male	5.86317
GTEX-T8EM-0526-SM-4DM64	esophagus	male	5.68597
GTEX-13FXS-0006-SM-5O99X	blood	male	4.13911
GTEX-131XH-0011-R6a-SM-5KM2G	brain	male	5.31175
GTEX-148VJ-2226-SM-5NQ9M	small_intestine	male	5.406
GTEX-1313W-0526-SM-5P9FZ	skeletal_muscle	female	4.33989
GTEX-PLZ4-1626-SM-3P618	esophagus	female	5.18031
GTEX-12KS4-0005-SM-5SI94	blood	male	4.68312
GTEX-13X6J-0011-R8b-SM-5PNUA	brain	male	4.92504
GTEX-13113-0626-SM-5GCP2	esophagus	female	4.47444
GTEX-TMMY-0005-SM-33HBN	blood	female	4.02947
GTEX-ZE9C-0011-R6a-SM-4WWCW	brain	male	5.43295
GTEX-RU72-0326-SM-2TF5T	heart	female	4.66736
GTEX-X4XY-0826-SM-4E3JM	thyroid_gland	male	6.071
GTEX-13PVQ-0926-SM-5IJFD	lung	male	5.88854
GTEX-OIZI-0626-SM-2XCEH	skeletal_muscle	male	4.67524
GTEX-YB5E-0001-SM-4VDSV	blood	male	6.59182
GTEX-1399S-1426-SM-5PNYQ	adipose_tissue	female	5.72167
GTEX-12ZZW-0011-R4a-SM-5DUX9	brain	male	3.45019
GTEX-ZT9X-0004-SM-4YCDT	blood	male	6.81387
GTEX-VUSG-0526-SM-4KL22	blood_vessel	male	4.69821
GTEX-QDVJ-1226-SM-48U1V	pancreas	male	4.79334
GTEX-ZVP2-0326-SM-57WBP	skin	male	5.58347
GTEX-YJ8O-2726-SM-5IFJ7	blood_vessel	female	4.46928
GTEX-XQ3S-0926-SM-4BOPI	lung	male	6.31936
GTEX-11P82-0008-SM-5S2MS	skin	male	7.68422
GTEX-X638-0426-SM-47JY2	nerve	female	4.91169
GTEX-ZDTT-0006-SM-4WKFP	blood	male	3.75278
GTEX-13CF2-0426-SM-5KM1H	heart	male	3.90012
GTEX-13FHO-0326-SM-5IJBH	adipose_tissue	male	5.57926
GTEX-147F3-0126-SM-5NQBJ	spleen	female	4.97265
GTEX-13X6K-2726-SM-5O9DG	colon	female	4.99231
GTEX-U8XE-2526-SM-4E3IT	prostate	male	6.37734
GTEX-144GN-0626-SM-5O9B2	esophagus	male	5.54256
GTEX-12WSD-1026-SM-5EQ42	blood_vessel	female	4.63923
GTEX-13FTX-0005-SM-5N9F6	blood	female	4.18112
GTEX-RVPU-0011-R7A-SM-2XCAB	brain	male	4.53916
GTEX-WEY5-0526-SM-3GIKZ	thyroid_gland	female	5.60022
GTEX-UJHI-0726-SM-3DB92	lung	female	5.26566
GTEX-13NYS-0011-R4b-SM-5MR3O	brain	male	4.86792
GTEX-ZVT3-0011-R5a-SM-51MSI	brain	female	4.0695
GTEX-RNOR-0011-R1A-SM-5SI8F	brain	female	5.27199
GTEX-139T8-0526-SM-5KLZL	skeletal_muscle	male	4.59817
GTEX-XOTO-0426-SM-4B66A	blood_vessel	male	4.74632
GTEX-13OW6-0226-SM-5J1NB	nerve	male	4.73881
GTEX-X8HC-2326-SM-4QAS4	adipose_tissue	female	5.95138
GTEX-145MI-0011-R5a-SM-5Q5B4	brain	female	4.62291
GTEX-ZAB4-0011-R10a-SM-4SOKH	brain	male	5.70205
GTEX-VUSG-0426-SM-3GIKD	thyroid_gland	male	5.56683
GTEX-ZAK1-0126-SM-5IJD3	skin	female	5.71481
GTEX-XYKS-0226-SM-4BRW3	heart	female	5.04833
GTEX-13CF2-0011-R3b-SM-5LZZ6	brain	male	5.17068
GTEX-ZUA1-1026-SM-4YCEA	lung	male	6.06499
GTEX-ZYFD-2226-SM-5E43P	colon	male	5.83595
GTEX-QVJO-0011-R2A-SM-2S1QK	brain	female	5.12889
GTEX-X88G-0326-SM-47JZ4	skeletal_muscle	male	4.86049
GTEX-SN8G-1526-SM-4DM79	thyroid_gland	female	4.7087
GTEX-RU1J-0226-SM-2TF5Y	thyroid_gland	female	5.49629
GTEX-OHPK-1626-SM-2YUN3	skeletal_muscle	female	4.09425
GTEX-13O3O-1126-SM-5KM4Q	blood_vessel	female	5.26644
GTEX-XBEW-0126-SM-4AT66	thyroid_gland	male	5.63862
GTEX-139T6-1526-SM-5P9G6	prostate	male	5.5179
GTEX-11WQC-0626-SM-5EQMF	lung	male	5.18468
GTEX-N7MS-0007-SM-26GME	blood	male	2.58012
GTEX-ZYW4-1326-SM-5E45N	esophagus	male	5.81739
GTEX-XQ3S-1626-SM-4WAYN	adipose_tissue	male	4.79758
GTEX-ZAK1-1826-SM-5HL93	esophagus	female	5.18186
GTEX-13PVR-1126-SM-5S2NX	blood_vessel	female	5.01566
GTEX-WY7C-0126-SM-4ONCO	spleen	male	4.92746
GTEX-13NZ9-0926-SM-5KM12	lung	male	5.14648
GTEX-11ZU8-2526-SM-5EQKI	skin	male	5.07258
GTEX-11TT1-2226-SM-5GU6B	testis	male	5.66421
GTEX-11EMC-1426-SM-5N9E4	colon	female	5.18546
GTEX-11VI4-1226-SM-5EQMP	adipose_tissue	female	4.49373
GTEX-1117F-0426-SM-5EGHI	skeletal_muscle	female	5.00316
GTEX-UTHO-3126-SM-3P5ZB	pituitary_gland	male	6.44524
GTEX-ZTX8-0426-SM-59HLG	stomach	male	4.99047
K-562-SM-2TF5R	bone_marrow	female	7.19954
GTEX-ZE7O-2926-SM-51MSG	salivary_gland	female	5.29606
GTEX-P4PQ-2126-SM-3NMCV	testis	male	5.45416
GTEX-ZV68-0011-R5a-SM-4YCDW	brain	female	4.38337
GTEX-14BIN-2726-SM-5RQIE	esophagus	female	5.94676
GTEX-YEC4-2226-SM-5IFJT	skeletal_muscle	male	4.28983
GTEX-11VI4-0001-SM-5S2OI	blood	female	6.73906
GTEX-X8HC-0008-SM-46MU6	skin	female	7.35424
GTEX-TMMY-2226-SM-4DXTN	uterus	female	4.96258
GTEX-WEY5-0006-SM-3GIKG	blood	female	3.49186
GTEX-V1D1-2026-SM-3GAF4	skin	male	5.37847
GTEX-13S7M-0126-SM-5SI6A	skin	female	5.45943
GTEX-WZTO-1626-SM-4PQYR	blood_vessel	male	4.82526
GTEX-S7SE-0005-SM-2XCEA	blood	male	5.44663
GTEX-R55G-0826-SM-2TC5U	lung	female	6.11288
GTEX-OHPL-1026-SM-3MJGI	pancreas	female	4.90348
GTEX-QVJO-0126-SM-3GIK4	skeletal_muscle	female	5.19772
GTEX-11EQ8-0926-SM-5H12V	skin	male	5.64156
GTEX-UPK5-0008-SM-4IHJD	skin	male	6.85015
GTEX-YEC4-0926-SM-5PNXY	adipose_tissue	male	4.76289
GTEX-X585-1826-SM-4QAS3	spleen	male	5.08063
GTEX-ZA64-1226-SM-5HL7B	small_intestine	male	4.97449
GTEX-XXEK-0126-SM-4BRVU	spleen	male	5.46627
GTEX-ZQG8-0726-SM-5P9H9	breast	female	4.55764
GTEX-WHSB-0002-SM-4M1ZR	blood	male	6.94633
GTEX-YFC4-0008-SM-4RGM3	skin	female	7.12188
GTEX-SE5C-0008-SM-4B64J	skin	female	7.04506
GTEX-12WSL-1126-SM-5CVNK	adipose_tissue	male	5.07724
GTEX-13W3W-2426-SM-5LU5B	skin	female	5.15299
GTEX-WYVS-1426-SM-4ONCV	vagina	female	4.79285
GTEX-117YW-0226-SM-5N9CM	blood_vessel	male	5.05919
GTEX-13FLV-1126-SM-5J2NO	esophagus	male	5.55058
GTEX-OHPK-2426-SM-3MJGH	ovary	female	5.06094
GTEX-139D8-1426-SM-5IJEX	esophagus	female	4.93548
GTEX-ZYT6-1126-SM-5GZYR	esophagus	male	5.55215
GTEX-RWSA-2026-SM-47JX8	prostate	male	5.3572
GTEX-RNOR-1326-SM-48FDE	esophagus	female	5.04086
GTEX-14E1K-0006-SM-5N9DY	blood	male	3.73122
GTEX-147F4-1026-SM-5Q5F9	blood_vessel	male	5.1285
GTEX-131YS-0011-R7a-SM-5IJDA	brain	female	5.68793
GTEX-13W46-1226-SM-5SIAS	adipose_tissue	male	5.47996
GTEX-13O3P-0726-SM-5J2OM	thyroid_gland	male	5.97519
GTEX-1211K-1926-SM-5EQLB	breast	female	5.24492
GTEX-ZDYS-0526-SM-5L3EE	blood_vessel	male	5.33379
GTEX-13OW6-2926-SM-5KM29	brain	male	5.51448
GTEX-WH7G-2026-SM-3NMBL	skin	male	6.348
GTEX-11ZVC-0526-SM-5N9G1	heart	female	3.95974
GTEX-13OVL-0011-R5b-SM-5L3FU	brain	male	5.15862
K-562-SM-33HC7	bone_marrow	female	7.31935
GTEX-11GSP-3126-SM-5A5LL	brain	female	5.42387
GTEX-13QIC-1226-SM-5K7YR	skeletal_muscle	female	4.22264
GTEX-ZYFC-0626-SM-5GIDR	nerve	male	4.97178
GTEX-ZUA1-0002-SM-4YCF7	blood	male	6.59706
GTEX-13OVJ-2826-SM-5L3GW	brain	female	5.20161
GTEX-PWOO-0926-SM-2I3EC	thyroid_gland	female	5.56898
GTEX-13U4I-1326-SM-5KM25	esophagus	female	4.51161
GTEX-XBED-2626-SM-4E3J5	skeletal_muscle	male	4.37299
GTEX-WVLH-2626-SM-4MVNV	testis	male	6.00403
GTEX-ZYFG-1626-SM-5GZYY	kidney	female	5.53111
GTEX-12WSD-0011-R1b-SM-5LZVY	brain	female	5.4522
GTEX-ZVT2-0626-SM-5GICR	vagina	female	5.59572
GTEX-OHPK-0226-SM-3MJH6	adipose_tissue	female	5.15376
GTEX-YJ8O-2826-SM-5CVM4	skeletal_muscle	female	3.80322
GTEX-13N1W-0011-R4a-SM-5MR52	brain	male	5.69901
GTEX-13111-0626-SM-5LZVR	adipose_tissue	male	4.5975
GTEX-P4QS-0426-SM-3NMCQ	blood_vessel	male	4.92601
GTEX-145MO-3126-SM-5S2RT	pituitary_gland	male	6.33595
GTEX-S341-1126-SM-4AD6T	uterine_cervix	female	4.93926
GTEX-145MI-0011-R10a-SM-5PNZD	brain	female	5.55704
GTEX-TKQ1-1326-SM-4DXU7	nerve	male	5.29976
GTEX-11ZTS-1926-SM-5CVLA	ovary	female	4.95561
GTEX-13NYB-2226-SM-5MR58	testis	male	5.71235
GTEX-14E1K-0426-SM-5S2PF	adipose_tissue	male	4.77714
GTEX-14A6H-2826-SM-5QGPM	skeletal_muscle	male	4.53294
GTEX-WVJS-0826-SM-4MVNR	lung	male	4.98591
GTEX-NL4W-0008-SM-4E3I2	skin	male	7.19169
GTEX-13OW8-0011-R6b-SM-5L3I3	brain	male	4.51161
GTEX-ZDXO-0011-R3a-SM-4WKFS	brain	male	5.32052
GTEX-Y3I4-0006-SM-4TT1E	blood	male	3.77928
GTEX-13PVQ-0226-SM-5SIBG	adipose_tissue	male	5.36071
GTEX-X4EP-0011-R3A-SM-3P626	brain	female	5.58857
GTEX-QLQ7-0005-SM-2S1QP	blood	male	3.00537
GTEX-OHPL-0426-SM-3TW8X	blood_vessel	female	7.00119
GTEX-XUJ4-2026-SM-4BOOW	colon	female	5.32228
GTEX-117YX-0326-SM-5GICL	small_intestine	male	4.67755
GTEX-PLZ5-1126-SM-3P613	colon	male	4.76973
GTEX-ZTSS-0626-SM-59867	esophagus	male	5.03611
GTEX-12584-0326-SM-59HK2	nerve	male	5.64676
GTEX-P4QS-1826-SM-2S1NI	blood_vessel	male	4.32772
GTEX-T6MN-0011-R6A-SM-5CHQD	brain	male	0
GTEX-11NV4-1926-SM-5N9D4	salivary_gland	male	5.71559
GTEX-14A5H-0726-SM-5Q5DW	thyroid_gland	male	6.82755
GTEX-XXEK-0004-SM-4BRWO	blood	male	7.09419
GTEX-S4Z8-0626-SM-4AD6J	blood_vessel	male	5.04134
GTEX-YFCO-0326-SM-4W1ZP	thyroid_gland	male	5.75543
GTEX-1399S-1526-SM-5P9JC	esophagus	female	5.22301
GTEX-XPVG-0726-SM-4B658	heart	male	4.05051
GTEX-11EQ8-2826-SM-5N9C1	brain	male	6.91053
GTEX-S4UY-0008-SM-3NM8H	skin	female	7.8415
GTEX-14BMU-1226-SM-5S2OR	skin	female	4.96674
GTEX-132AR-1726-SM-5EGHQ	adrenal_gland	female	7.2804
GTEX-OXRP-0126-SM-48TDI	skin	female	5.80786
GTEX-ZAKK-0326-SM-5EGHA	skeletal_muscle	male	4.30303
GTEX-P44G-0006-SM-2TC6A	blood	male	4.53294
GTEX-13FLW-0011-R8b-SM-5J1MZ	brain	male	5.5589
GTEX-P78B-1026-SM-3NMC4	esophagus	female	5.50206
GTEX-ZF3C-1426-SM-4WWCD	blood_vessel	female	4.97952
GTEX-O5YT-2126-SM-3MJGD	testis	male	5.65303
GTEX-ZTPG-1626-SM-5DUX2	esophagus	female	7.7743
GTEX-OIZH-1326-SM-3NB1H	adrenal_gland	male	4.82883
GTEX-1269C-0826-SM-5N9EM	heart	female	3.41688
GTEX-13O3O-0011-R11b-SM-5KM4G	brain	female	5.89139
GTEX-1192X-2726-SM-5N9DN	skin	male	5.76662
GTEX-YEC4-2426-SM-57WFO	adipose_tissue	male	4.83539
GTEX-ZE9C-0006-SM-4WKG2	blood	male	6.17972
GTEX-SNMC-0226-SM-4DM6F	blood_vessel	male	4.82989
GTEX-XXEK-0426-SM-4BRVW	esophagus	male	4.8943
GTEX-1313W-0011-R6a-SM-5K7XO	brain	female	5.39848
GTEX-1399R-0426-SM-5IJE3	pancreas	male	4.14977
GTEX-Y9LG-1026-SM-5IFJN	stomach	male	5.61002
GTEX-11ZUS-0006-SM-5O9AJ	blood	male	5.08238
GTEX-NL4W-0011-R10A-SM-2I3DY	brain	male	4.7677
GTEX-YB5K-2226-SM-4WWG1	adipose_tissue	female	5.21455
GTEX-P4PQ-1726-SM-3NB15	nerve	male	5.00131
GTEX-Y8LW-1626-SM-5IFHX	breast	female	4.82834
GTEX-11PRG-2826-SM-5BC54	brain	male	5.72324
GTEX-ZYT6-2126-SM-5GZZ4	adipose_tissue	male	4.81715
GTEX-QVJO-1325-SM-2S1QX	brain	female	5.61237
GTEX-13NZB-0626-SM-5IFH6	liver	male	4.61409
GTEX-13RTL-0011-R1a-SM-5PNZ8	brain	male	4.21261
GTEX-Z9EW-1726-SM-5CVMO	skeletal_muscle	male	4.19615
GTEX-11GSO-3026-SM-5Q5AL	brain	male	5.64274
GTEX-12WS9-0011-R2a-SM-5CVNE	brain	female	3.78976
GTEX-12WSC-0011-R3a-SM-5P9F1	brain	male	6.12106
GTEX-11ZTS-0011-R3a-SM-5BC78	brain	female	4.01877
GTEX-ZVZQ-0011-R4b-SM-57WCZ	brain	female	4.80529
GTEX-147F4-0006-SM-5O99T	blood	male	2.98368
GTEX-ZY6K-0826-SM-5A5L7	esophagus	male	4.8212
GTEX-11GSP-0008-SM-5Q5DM	skin	female	7.01132
GTEX-13112-0011-R1b-SM-5HL7K	brain	male	5.21571
GTEX-117YX-2126-SM-5GIEL	spleen	male	5.36383
GTEX-11WQK-3026-SM-5EQL6	brain	male	5.94302
GTEX-ZYFD-0526-SM-5E442	blood_vessel	male	4.68091
GTEX-11DXW-0726-SM-5H12J	skeletal_muscle	male	3.88361
GTEX-14ABY-0726-SM-5Q5DF	prostate	male	5.43364
GTEX-R45C-1226-SM-48FEE	esophagus	female	5.70068
GTEX-13IVO-2426-SM-5K7V9	adipose_tissue	male	6.83766
GTEX-WYVS-1126-SM-4SOJX	colon	female	4.36595
GTEX-P44G-0011-R10A-SM-2I3FF	brain	male	6.0319
GTEX-14BIN-0011-R11a-SM-5SI79	brain	female	5.4738
GTEX-13O3Q-2826-SM-5KM2N	salivary_gland	male	4.67639
GTEX-13N11-1726-SM-5J1OJ	breast	female	5.23576
GTEX-11EQ9-0726-SM-5A5K2	esophagus	male	5.62295
GTEX-U4B1-1826-SM-4DXSU	skin	male	5.01255
GTEX-R55D-0006-SM-3GIJS	blood	male	5.1081
GTEX-ZT9W-1126-SM-57WDR	skin	male	5.15824
GTEX-145MO-2126-SM-5Q5CZ	pancreas	male	4.49823
GTEX-QMRM-0926-SM-447BR	esophagus	male	4.51601
GTEX-SNOS-1226-SM-4DM5H	colon	male	5.1946
GTEX-QESD-1526-SM-2S1QT	adipose_tissue	male	5.78478
GTEX-WI4N-0626-SM-3TW8Z	heart	female	4.75277
GTEX-QCQG-0726-SM-48U1Z	esophagus	female	5.0587
GTEX-ZTX8-1826-SM-5N9E5	blood_vessel	male	4.82883
GTEX-R53T-1526-SM-48FEK	breast	female	4.52165
GTEX-XLM4-0226-SM-4AT4N	adipose_tissue	male	4.84948
GTEX-13NZ8-0011-R8b-SM-5KM48	brain	female	5.66989
GTEX-Y111-2826-SM-4TT3O	brain	male	5.65107
GTEX-147F4-0926-SM-5Q5EO	lung	male	5.97313
GTEX-12WSH-1526-SM-5BC5W	skin	male	5.72687
GTEX-ZAK1-1226-SM-5Q5AA	blood_vessel	female	5.06006
GTEX-13OVJ-2726-SM-5IJG6	brain	female	4.98136
GTEX-S341-1226-SM-4AD5S	vagina	female	5.26488
GTEX-12WSC-0926-SM-5EQ63	blood_vessel	male	4.70822
GTEX-X62O-2226-SM-46MW3	esophagus	male	5.22691
GTEX-13FHP-0826-SM-5K7V5	heart	male	4.31755
GTEX-XQ8I-0006-SM-4BOQ5	blood	male	2.24795
GTEX-S4UY-1626-SM-4AD55	stomach	female	4.30454
GTEX-139T8-0226-SM-5L3EA	adipose_tissue	male	4.93171
GTEX-13X6K-1926-SM-5LU4O	blood_vessel	female	4.67188
GTEX-146FH-1026-SM-5RQIF	heart	female	4.75008
GTEX-11O72-0326-SM-5986D	skeletal_muscle	male	4.56377
GTEX-11OF3-2226-SM-5986F	esophagus	male	5.12267
GTEX-WQUQ-1526-SM-4OOSM	blood_vessel	male	5.33661
GTEX-139UC-3026-SM-5IJE4	pituitary_gland	male	6.02963
GTEX-N7MT-0126-SM-26GMB	lung	female	4.62992
GTEX-13X6K-2126-SM-5O9D4	esophagus	female	6.58469
GTEX-ZVP2-1626-SM-5GU5D	stomach	male	5.47967
GTEX-WY7C-0008-SM-4ONDW	skin	male	6.49744
GTEX-13FTY-0726-SM-5J2OH	thyroid_gland	female	4.89381
GTEX-XBED-0003-SM-47JWP	blood	male	6.81605
GTEX-1339X-0426-SM-5KLZY	heart	male	4.121
GTEX-ZZPU-2626-SM-5E45Y	skeletal_muscle	female	4.56434
GTEX-ZF2S-0426-SM-4WKGP	pancreas	female	3.66108
GTEX-14B4R-0426-SM-5Q5EI	esophagus	male	4.77714
GTEX-13VXU-2926-SM-5LU5C	brain	male	5.9319
GTEX-14H4A-0226-SM-5SI6Q	adrenal_gland	female	4.64499
GTEX-S95S-1026-SM-4B64M	prostate	male	5.52416
GTEX-13QIC-0011-R11b-SM-5O9BU	brain	female	5.48798
GTEX-11WQC-2426-SM-5EQKQ	adipose_tissue	male	4.92127
GTEX-13OVG-1426-SM-5K7VP	colon	male	4.64441
K-562-SM-5O9BA	bone_marrow	female	7.24871
GTEX-11DXZ-2526-SM-5N9BG	nerve	male	4.75277
GTEX-WYJK-1626-SM-3NM9J	thyroid_gland	male	5.74306
GTEX-RWSA-0226-SM-2XCBA	adipose_tissue	male	5.21221
GTEX-Y8LW-0005-SM-4V6EV	blood	female	2.96902
GTEX-S7SE-0011-R7A-SM-2XCDI	brain	male	5.97864
GTEX-X4XY-0926-SM-4E3JD	breast	male	7.27831
GTEX-13OVL-1326-SM-5IJCZ	blood_vessel	male	4.65824
GTEX-11OC5-0006-SM-5N9FA	blood	male	4.9439
GTEX-QDT8-0011-R5A-SM-32PKN	brain	female	4.88115
GTEX-XYKS-0002-SM-4BRWN	blood	female	7.02977
GTEX-11P81-2626-SM-5GU6T	nerve	female	4.94013
GTEX-T2IS-2926-SM-32QPO	brain	female	5.60022
GTEX-13O3O-2326-SM-5IJD6	skin	female	5.59513
GTEX-WHSE-0526-SM-5GZZD	skeletal_muscle	male	4.66679
GTEX-WVLH-0226-SM-3MJG6	adipose_tissue	male	5.31614
GTEX-131XF-2126-SM-5DUWS	skin	male	5.65244
GTEX-Q2AH-0526-SM-2I3ED	heart	male	4.0522
GTEX-131XF-0926-SM-5BC69	esophagus	male	4.42691
GTEX-QVUS-0006-SM-3GAE8	blood	female	4.95609
GTEX-12WSC-0011-R10a-SM-5GU57	brain	male	6.13377
GTEX-OXRP-0226-SM-3NB14	adipose_tissue	female	5.06782
GTEX-UJMC-1926-SM-3GADS	nerve	male	5.50401
GTEX-ZZPU-0526-SM-5E44U	lung	female	5.24599
GTEX-P4QT-1426-SM-3NMCX	colon	female	4.92504
GTEX-ZP4G-2426-SM-57WEY	skin	female	6.4656
GTEX-T6MN-2726-SM-4DM77	pituitary_gland	male	6.32065
GTEX-11VI4-1126-SM-5EQMD	skin	female	5.18945
GTEX-ZYT6-0126-SM-5E45J	breast	male	4.64268
GTEX-13OW8-2726-SM-5L3FZ	colon	male	4.93781
GTEX-S341-1626-SM-3K2B8	adipose_tissue	female	5.33232
GTEX-WFG8-1026-SM-4LVMZ	esophagus	male	4.91073
GTEX-ZYW4-1526-SM-5SIBA	lung	male	5.59513
GTEX-T6MN-2026-SM-4DM7L	testis	male	5.98208
GTEX-XBEC-0326-SM-4AT4M	adipose_tissue	male	5.18828
GTEX-11NV4-0011-R7a-SM-57WDH	brain	male	5.50235
GTEX-ZYY3-0626-SM-5NQ6W	liver	female	5.24141
GTEX-P44H-0011-R4A-SM-2XCEW	brain	male	4.76712
GTEX-12KS4-0126-SM-5Q5A5	breast	male	4.60411
GTEX-T6MN-0011-R4A-SM-32QPG	brain	male	5.38062
GTEX-11LCK-0326-SM-5A5M7	adipose_tissue	male	4.62877
GTEX-TSE9-0008-SM-4DXT8	skin	female	6.77641
GTEX-RNOR-2426-SM-48FDY	pituitary_gland	female	6.16956
GTEX-11I78-1326-SM-5PNY9	colon	female	5.31867
GTEX-W5WG-0926-SM-4RTX9	ovary	female	5.1355
GTEX-144GN-2426-SM-5LU4R	skeletal_muscle	male	4.30597
GTEX-Y3IK-2126-SM-4YCDS	uterus	female	4.96945
GTEX-T5JW-2026-SM-4DM63	breast	female	5.79264
GTEX-Q2AG-1326-SM-43V8K	esophagus	female	6.22904
GTEX-139TS-0005-SM-5NQC1	blood	male	4.66275
GTEX-XGQ4-1226-SM-4AT67	colon	male	4.56377
GTEX-132AR-2326-SM-5IJDY	esophagus	female	4.97265
GTEX-1122O-1426-SM-5H11R	colon	female	5.01566
GTEX-QESD-1426-SM-2S1R9	skin	male	6.14649
GTEX-14753-2426-SM-5LU8U	breast	male	5.36032
GTEX-145LV-0226-SM-5S2QG	heart	male	4.25702
GTEX-13NYS-1926-SM-5IJCB	heart	male	4.76019
GTEX-X585-2526-SM-4QAS1	adipose_tissue	male	4.8914
GTEX-13NYB-1726-SM-5N9G2	kidney	male	4.90203
GTEX-1211K-0926-SM-5FQTL	esophagus	female	5.11772
GTEX-13NZ9-1126-SM-5MR37	thyroid_gland	male	5.09422
GTEX-1399T-0011-R4b-SM-5DUVX	brain	male	4.4436
GTEX-13N1W-0726-SM-5MR57	lung	male	5.75651
GTEX-XPT6-0008-SM-4B64Q	skin	male	6.03515
GTEX-11ZU8-0126-SM-5EQ58	skin	male	5.28982
GTEX-W5WG-0008-SM-4KL25	skin	female	6.24108
GTEX-UTHO-2726-SM-4JBH9	prostate	male	5.17914
GTEX-ZV6S-1426-SM-59HKX	ovary	female	5.17272
GTEX-145ME-2226-SM-5S2VY	blood_vessel	female	4.63865
GTEX-WXYG-2526-SM-3NB3F	skeletal_muscle	female	4.84697
GTEX-T6MO-0326-SM-32QOK	breast	female	4.75701
GTEX-12696-2426-SM-5EQ6H	skin	male	5.29723
GTEX-146FR-0626-SM-5RQJ1	heart	female	3.99823
GTEX-YJ89-0011-R2b-SM-4RGLT	brain	male	3.10099
GTEX-11DXW-0326-SM-5H11W	adipose_tissue	male	4.79237
GTEX-14ASI-0526-SM-5QGQP	skeletal_muscle	male	4.52978
GTEX-POMQ-0006-SM-33HBY	blood	female	3.36738
GTEX-13YAN-0926-SM-5O9C3	thyroid_gland	male	6.50951
GTEX-12WSF-0011-R6b-SM-5HL8W	brain	male	5.69489
GTEX-QDVN-0726-SM-4B64L	lung	male	5.6496
GTEX-139D8-2526-SM-5N9G3	uterus	female	5.57985
GTEX-1122O-1526-SM-5N9CL	colon	female	4.40937
GTEX-S7PM-0526-SM-3NM92	skeletal_muscle	male	3.81047
GTEX-WHPG-2426-SM-3NMBQ	nerve	male	5.37886
GTEX-XYKS-2226-SM-4E3IU	colon	female	6.23763
GTEX-13OW8-0011-R11a-SM-5L3GT	brain	male	5.60051
GTEX-133LE-1526-SM-5IFEN	colon	female	5.04047
GTEX-1399T-2826-SM-5KLYZ	skin	male	5.84873
GTEX-POMQ-2326-SM-2S1O8	adipose_tissue	female	5.35368
GTEX-13VXT-1426-SM-5LU4B	lung	female	5.08704
GTEX-V955-2626-SM-3NM9F	blood_vessel	male	4.64671
GTEX-SSA3-0326-SM-32QPS	skeletal_muscle	male	4.41213
GTEX-13X6I-0011-R11a-SM-5P9HN	brain	male	5.80295
GTEX-TMZS-0006-SM-3DB8G	blood	male	3.87578
GTEX-11H98-0011-R11b-SM-5NQ6U	brain	male	5.99685
GTEX-ZVT3-0011-R6a-SM-51MSU	brain	female	3.91645
GTEX-13111-1326-SM-5GCNO	prostate	male	4.81407
GTEX-Y5LM-2126-SM-4VDSY	skeletal_muscle	female	5.43295
GTEX-XYKS-1526-SM-4BRUP	esophagus	female	7.18712
GTEX-13PVQ-1326-SM-5LU4J	heart	male	5.71922
GTEX-XUZC-1026-SM-4BOPY	ovary	female	5.16835
GTEX-WHPG-2326-SM-3NMBP	blood_vessel	male	4.26678
GTEX-QMR6-0008-SM-447AV	skin	male	7.18524
GTEX-VUSH-0008-SM-47JWK	skin	male	6.2028
GTEX-R55D-0126-SM-48FEL	testis	male	5.87871
GTEX-OIZI-0226-SM-2XCEE	adipose_tissue	male	5.31
GTEX-ZDYS-2126-SM-5S2OD	adipose_tissue	male	5.0426
GTEX-SJXC-0126-SM-2XCFF	skin	male	5.96142
GTEX-ZVT2-0126-SM-5GIDQ	skin	female	5.45914
GTEX-11P82-1826-SM-5PNYJ	skeletal_muscle	male	5.00538
GTEX-11WQK-3226-SM-5EGI3	pituitary_gland	male	6.97976
GTEX-ZYY3-3126-SM-5SI9L	brain	female	5.24375
GTEX-T2IS-2026-SM-4DM6W	ovary	female	4.82227
GTEX-11NV4-1726-SM-5N9FC	testis	male	6.14669
GTEX-13X6I-1426-SM-5SI9Z	heart	male	4.75913
GTEX-1313W-0011-R3a-SM-5EGLI	brain	female	5.2754
GTEX-XQ3S-1226-SM-4BOPP	esophagus	male	5.14278
GTEX-ZYVF-2726-SM-5GID4	stomach	female	6.65745
GTEX-WCDI-0002-SM-3P61U	blood	male	5.70323
GTEX-11ZUS-0008-SM-5S2UO	skin	male	7.53927
GTEX-13JUV-0526-SM-5K7XE	lung	female	5.60463
GTEX-P44H-0011-R1A-SM-3NM8J	brain	male	5.57868
GTEX-WRHK-0005-SM-3MJF5	blood	female	3.82784
GTEX-12ZZW-2926-SM-5LZUP	brain	male	5.55058
GTEX-11P81-2126-SM-5HL6N	vagina	female	5.14162
GTEX-XUW1-0926-SM-4BONX	skin	female	5.12928
GTEX-P44H-0011-R6A-SM-2XCF3	brain	male	5.11189
GTEX-TSE9-1326-SM-5CHR5	esophagus	female	0
GTEX-U3ZH-0326-SM-51MS7	heart	male	4.28537
GTEX-U8XE-2026-SM-5CHQF	pancreas	male	0
GTEX-13OW6-1126-SM-5L3HL	heart	male	3.77613
GTEX-ZAB5-1526-SM-5HL9P	small_intestine	male	4.45219
GTEX-1313W-1126-SM-5EQ5U	heart	female	4.4731
GTEX-R53T-1326-SM-48FCQ	colon	female	5.36071
GTEX-13OW8-1226-SM-5K7XD	adipose_tissue	male	4.81561
GTEX-TML8-0005-SM-32QPA	blood	female	4.1763
GTEX-145LV-0326-SM-5Q5BW	heart	male	3.85901
GTEX-14BIM-2626-SM-5S2OF	blood_vessel	female	4.73824
GTEX-N7MS-0011-R7a-SM-2HMKN	brain	male	4.77502
GTEX-R55F-1526-SM-2TF4X	skeletal_muscle	male	4.2234
GTEX-13OVJ-0726-SM-5KM1W	lung	female	6.45087
GTEX-12WSM-0226-SM-5LZV6	adipose_tissue	male	5.01788
GTEX-WWYW-0526-SM-3NB2W	skeletal_muscle	female	4.1243
GTEX-N7MS-0011-R1a-SM-2HMJG	brain	male	5.92531
GTEX-13X6I-1826-SM-5SIAO	skin	male	5.69548
GTEX-13PVQ-2126-SM-5L3FW	stomach	male	6.59875
GTEX-1497J-0126-SM-5Q5BK	thyroid_gland	male	5.58612
GTEX-WHSE-0526-SM-5HL79	skeletal_muscle	male	4.62704
GTEX-145MI-0526-SM-5O9A8	skin	female	5.47087
GTEX-RNOR-0008-SM-48FEY	skin	female	6.64676
GTEX-T2IS-0226-SM-32QPH	adipose_tissue	female	5.54168
GTEX-13112-0011-R7b-SM-5DUVW	brain	male	5.15017
GTEX-12ZZY-0426-SM-5LZW3	nerve	male	4.88309
GTEX-ZF28-3126-SM-4WKFC	pituitary_gland	male	6.02924
K-562-SM-2YUNN	bone_marrow	female	7.28497
GTEX-RU72-0006-SM-2TF65	blood	female	3.90404
GTEX-11I78-2326-SM-5Q5AH	blood_vessel	female	4.96529
GTEX-12WSM-0011-R1a-SM-5LZW6	brain	male	5.42827
GTEX-OXRP-0006-SM-2I3FN	blood	female	3.33059
GTEX-12WSH-0005-SM-5NQ9P	blood	male	4.01699
GTEX-WK11-0626-SM-3NMAV	heart	male	4.37432
GTEX-WHSB-0005-SM-3LK7C	blood	male	3.32626
GTEX-12WSD-0326-SM-59HKP	nerve	female	5.19888
GTEX-WH7G-2326-SM-3NMBC	skin	male	5.52798
GTEX-Y3IK-0126-SM-4WWE9	spleen	female	5.67636
GTEX-ZE7O-0226-SM-5S2N1	adipose_tissue	female	5.43227
GTEX-NPJ7-0006-SM-3GACR	blood	female	5.78419
GTEX-13W3W-1626-SM-5LU35	esophagus	female	5.59004
GTEX-ZUA1-0011-R5b-SM-51MTG	brain	male	5.62589
GTEX-O5YW-0008-SM-4E3IE	skin	male	6.63478
GTEX-11P81-2326-SM-59875	skin	female	5.13297
GTEX-144GO-0011-R6b-SM-5S2V7	brain	male	5.77457
GTEX-X4XY-0006-SM-46MV2	blood	male	4.16185
GTEX-QVJO-0011-R8A-SM-447C7	brain	female	5.53698
GTEX-ZF28-0726-SM-4WKFU	lung	male	5.26975
GTEX-14BMU-1926-SM-5S2QC	vagina	female	5.01168
GTEX-P4QT-0126-SM-2I3FL	skin	female	6.02215
GTEX-13FTX-0226-SM-5K7TX	blood_vessel	female	4.60881
GTEX-11TUW-0006-SM-5LZW2	blood	male	5.62324
GTEX-WH7G-0008-SM-4LVNM	skin	male	5.73286
GTEX-WFG7-0926-SM-4LMK7	blood_vessel	male	4.91169
GTEX-1192X-0426-SM-5GIEE	skeletal_muscle	male	4.0951
GTEX-14DAQ-1326-SM-5RQIM	blood_vessel	female	4.92078
GTEX-VUSG-1726-SM-4KKZL	small_intestine	male	4.96945
GTEX-139T8-0011-R1a-SM-5HL75	brain	male	4.07467
GTEX-Z93S-0826-SM-5HL7Y	nerve	male	4.86049
GTEX-13NYS-1626-SM-5J2MU	lung	male	5.34695
GTEX-14B4R-1426-SM-5Q5CG	salivary_gland	male	5.07898
GTEX-S7SF-0426-SM-3K2B7	lung	female	6.73688
GTEX-Y5V5-0826-SM-4VBQD	lung	female	4.7186
GTEX-R55G-1226-SM-48FDC	colon	female	4.83394
GTEX-V955-0126-SM-4JBH5	adrenal_gland	male	5.42797
GTEX-QV31-1626-SM-2S1QC	blood_vessel	male	5.38511
GTEX-WOFM-1626-SM-3MJFX	nerve	male	5.00267
GTEX-139T6-0726-SM-5PNVK	esophagus	male	4.88164
GTEX-13FHO-0826-SM-5L3E8	breast	male	5.06608
GTEX-Z9EW-0126-SM-5CVM6	blood_vessel	male	5.18507
GTEX-Y5V6-2126-SM-4WWFX	breast	male	5.06656
GTEX-13IVO-0726-SM-5LZYV	skin	male	5.69293
GTEX-13FTW-2226-SM-5J1OH	blood_vessel	male	5.09975
GTEX-13OVH-0011-R11b-SM-5KM4X	brain	male	5.72305
GTEX-YFC4-1126-SM-5RQJN	lung	female	5.02506
GTEX-SUCS-0226-SM-5CHQG	thyroid_gland	male	0
GTEX-ZLFU-0926-SM-5P9F8	kidney	male	5.47439
GTEX-13OW7-1926-SM-5LUB4	esophagus	male	4.66621
GTEX-ZZ64-0626-SM-5GZWR	adipose_tissue	male	4.82574
GTEX-13N11-2326-SM-5IJBF	skin	female	5.36178
GTEX-Q2AH-0626-SM-48TZJ	blood_vessel	male	5.37535
GTEX-13O21-1826-SM-5MR5M	nerve	male	5.14813
GTEX-RN64-0326-SM-2TC5J	skeletal_muscle	male	4.2304
GTEX-12KS4-1526-SM-5EQ6E	adipose_tissue	male	5.30191
GTEX-13NZ9-0526-SM-5J1OX	adipose_tissue	male	5.10014
GTEX-R55G-0006-SM-2TC6O	blood	female	3.33914
GTEX-131XG-0926-SM-5LZW5	esophagus	female	5.38267
GTEX-Y9LG-0126-SM-5Q59W	adrenal_gland	male	5.26157
GTEX-WHSB-1226-SM-4M1XR	stomach	male	5.10684
GTEX-WWTW-0626-SM-4MVNS	skeletal_muscle	male	5.51282
GTEX-ZLWG-0726-SM-5S2NG	adipose_tissue	female	5.20238
GTEX-13113-1326-SM-5GCOI	liver	female	4.66679
GTEX-WEY5-0626-SM-4LMIA	ovary	female	5.28134
GTEX-U3ZH-1026-SM-4DXUZ	esophagus	male	5.81248
GTEX-ZF28-0011-R5a-SM-4WWCZ	brain	male	4.92601
GTEX-R55D-1126-SM-48FEB	esophagus	male	5.6302
GTEX-1122O-1926-SM-5EGIQ	stomach	female	4.0951
GTEX-SJXC-2026-SM-4DM6N	prostate	male	5.22924
GTEX-XMD1-2926-SM-4AT42	brain	male	4.63462
GTEX-QDT8-0008-SM-48U2F	skin	female	7.35861
GTEX-U3ZN-0826-SM-4DXSZ	adrenal_gland	female	5.59366
GTEX-11EQ8-1326-SM-5EGJQ	heart	male	5.33876
GTEX-O5YW-0526-SM-2YUMX	lung	male	4.8972
GTEX-XOT4-1426-SM-4B65T	lung	female	5.22496
GTEX-13X6H-1726-SM-5Q5EH	adipose_tissue	female	5.7257
GTEX-S33H-2226-SM-5S2UF	skeletal_muscle	male	3.63458
GTEX-QLQ7-0926-SM-447BC	esophagus	male	6.16937
GTEX-R55D-0626-SM-3GAD5	skeletal_muscle	male	4.86541
GTEX-QLQ7-0426-SM-4R1JU	blood_vessel	male	4.76867
GTEX-WL46-0426-SM-3TW8J	nerve	male	5.04571
GTEX-QCQG-1926-SM-5SI7Q	blood_vessel	female	4.50081
GTEX-1339X-2626-SM-5K7YX	blood_vessel	male	5.465
GTEX-145LT-0326-SM-5LUAD	lung	male	7.09558
GTEX-YECK-0005-SM-4W217	blood	male	4.29866
GTEX-Y5V5-0006-SM-4V6FE	blood	female	2.93922
GTEX-YJ8A-1426-SM-5PNV7	esophagus	male	5.16747
GTEX-131XG-0006-SM-5O9CE	blood	female	3.61592
GTEX-N7MT-1126-SM-2YUNQ	brain	female	5.28203
GTEX-144GN-2126-SM-5O99D	spleen	male	5.04658
GTEX-146FR-2426-SM-5NQAU	vagina	female	4.68255
GTEX-ZV6S-0826-SM-5NQ6Z	spleen	female	5.40297
GTEX-YJ8O-2226-SM-5IFHW	breast	female	4.76973
GTEX-ZYFD-0326-SM-5NQ8I	skeletal_muscle	male	3.97724
GTEX-11ZTS-1526-SM-5N9G7	colon	female	5.14813
GTEX-WHPG-0226-SM-3NMB9	thyroid_gland	male	5.41313
GTEX-WHWD-2326-SM-3LK6Q	nerve	male	5.29421
K-562-SM-3NMAP	bone_marrow	female	7.33635
GTEX-147F4-0126-SM-5QGPV	blood_vessel	male	4.80635
GTEX-QCQG-0526-SM-48U2A	stomach	female	5.59483
GTEX-S95S-0726-SM-4B64H	pancreas	male	4.91169
GTEX-QEL4-1126-SM-4R1JJ	blood_vessel	male	5.20521
GTEX-11OF3-1726-SM-5GU5Q	prostate	male	4.95416
GTEX-X638-0226-SM-47JZ9	adipose_tissue	female	4.83336
GTEX-YECK-2826-SM-5IFHF	colon	male	4.79497
GTEX-13IVO-2926-SM-5L3CZ	brain	male	5.5774
GTEX-14753-0226-SM-5Q5CH	blood_vessel	male	4.72957
GTEX-PLZ5-2026-SM-2S1O4	skin	male	5.40492
GTEX-SIU7-1526-SM-4BRWQ	testis	male	4.49507
GTEX-13U4I-2126-SM-5LU55	ovary	female	4.80886
GTEX-WY7C-2626-SM-3NB2P	nerve	male	5.1771
GTEX-UTHO-0011-R5A-SM-3GIJD	brain	male	5.76318
GTEX-13W3W-2126-SM-5K7UX	colon	female	5.44986
GTEX-PW2O-0008-SM-48TEB	skin	male	6.15684
GTEX-11GSP-0126-SM-5A5KU	thyroid_gland	female	5.01391
GTEX-T5JC-2426-SM-3NMDB	brain	male	5.95561
GTEX-144GL-3026-SM-5Q5CW	brain	male	5.65617
GTEX-ZF28-0226-SM-5S2OE	adipose_tissue	male	4.77502
GTEX-T5JW-1426-SM-4DM5Q	esophagus	female	5.12432
K-562-SM-2S1RI	bone_marrow	female	7.41736
GTEX-T5JW-1526-SM-4DM5E	uterus	female	5.07335
GTEX-145MH-2826-SM-5RQJF	skin	male	5.14074
GTEX-1313W-0726-SM-5EGK1	thyroid_gland	female	4.99231
GTEX-YEC3-0726-SM-4YCD1	heart	male	3.9837
GTEX-11ZTS-2726-SM-5EQLU	esophagus	female	4.94158
GTEX-Q734-0626-SM-2I3EF	lung	female	5.01343
GTEX-139UC-0426-SM-5K7UR	heart	male	3.46464
GTEX-ZYFC-0126-SM-5GIEH	testis	male	5.88608
GTEX-S7SE-0011-R4A-SM-2XCDB	brain	male	5.23917
K-562-SM-5IJDX	bone_marrow	female	7.20748
GTEX-TML8-1926-SM-32QOS	skin	female	5.53072
GTEX-13PL6-0011-R5b-SM-5O9BI	brain	female	3.63688
GTEX-N7MS-0225-SM-4E3HO	skin	male	5.55029
GTEX-ZE9C-0011-R2a-SM-4WKGH	brain	male	4.44293
GTEX-ZG7Y-1426-SM-4WWBM	heart	male	4.29866
GTEX-13S86-1626-SM-5Q5C5	colon	male	5.13831
GTEX-XLM4-0011-R8A-SM-4AT44	brain	male	4.23883
GTEX-144GL-2926-SM-5O99F	brain	male	5.60796
GTEX-ZDYS-1726-SM-5HL4Y	skeletal_muscle	male	4.20949
GTEX-1122O-0003-SM-5Q5DL	blood	female	6.91747
GTEX-UPK5-1626-SM-4JBHI	spleen	male	5.44194
GTEX-12BJ1-1726-SM-5HL9B	stomach	male	5.40561
GTEX-R53T-0426-SM-48FEM	pancreas	female	4.54596
GTEX-ZF2S-0326-SM-4WKGD	spleen	female	5.12802
GTEX-RU72-2226-SM-46MUE	ovary	female	4.91024
GTEX-11ZTT-2626-SM-5EQKK	skeletal_muscle	female	4.59874
GTEX-XV7Q-0326-SM-4BRVM	thyroid_gland	female	6.26417
GTEX-13YAN-1526-SM-5LU3E	blood_vessel	male	5.41889
GTEX-WI4N-0008-SM-4OOSV	skin	female	6.37082
GTEX-13RTK-0326-SM-5RQHS	thyroid_gland	male	5.77192
GTEX-14753-0326-SM-5QGQB	adipose_tissue	male	4.94342
GTEX-P78B-1326-SM-3P611	liver	female	5.25319
GTEX-XLM4-1526-SM-4AT6D	testis	male	5.72874
GTEX-QLQW-1526-SM-2S1QV	blood_vessel	male	4.70264
GTEX-Z93S-0011-R10a-SM-4RGNM	brain	male	5.72216
GTEX-12WSH-0226-SM-5GCOG	thyroid_gland	male	6.62438
GTEX-S7SE-0011-R6A-SM-2XCD9	brain	male	5.11772
GTEX-13OVL-1426-SM-5IJC1	skeletal_muscle	male	3.91841
GTEX-YB5K-2026-SM-4VDT3	skin	female	5.31253
GTEX-QMRM-1126-SM-447BN	stomach	male	4.54777
GTEX-12ZZY-3026-SM-5GCOU	brain	male	5.74414
GTEX-13NZA-0011-R10b-SM-5KM54	brain	male	5.02942
GTEX-WYVS-0126-SM-4ONDH	spleen	female	5.2529
GTEX-YECK-0926-SM-4W214	lung	male	5.35154
GTEX-13O3P-0926-SM-5IFFI	adipose_tissue	male	5.39096
GTEX-R55E-2526-SM-2TC6H	brain	male	5.83291
GTEX-Y8LW-0002-SM-4V6G2	blood	female	6.93989
GTEX-11TUW-2626-SM-5EQKZ	adipose_tissue	male	6.01122
GTEX-13112-0426-SM-5PNVC	heart	male	4.40461
GTEX-13O21-0426-SM-5K7VR	blood_vessel	male	4.82072
GTEX-Q2AI-0226-SM-48U1D	adrenal_gland	male	5.07258
GTEX-OHPK-0426-SM-3MJH3	blood_vessel	female	4.93974
GTEX-X261-0008-SM-4PR11	skin	male	6.5561
GTEX-RWS6-1326-SM-47JXB	uterus	female	5.00131
GTEX-ZT9X-0526-SM-5GCOP	esophagus	male	5.41654
GTEX-QESD-1726-SM-2S1R7	nerve	male	6.24167
GTEX-P4PP-0126-SM-3LK69	skin	female	5.90161
GTEX-ZT9W-0926-SM-57WFS	pancreas	male	4.29201
GTEX-RUSQ-1526-SM-2TF62	skin	male	5.75003
GTEX-Y3I4-0426-SM-4TT29	lung	male	6.2778
GTEX-WWYW-0011-R7A-SM-3NB3H	brain	female	5.26605
GTEX-ZAJG-0226-SM-5HL81	adipose_tissue	female	5.19694
GTEX-WYJK-0008-SM-4ONDV	skin	male	6.03603
GTEX-13113-0006-SM-5NQ7X	blood	female	2.68708
GTEX-1122O-0426-SM-5H12G	blood_vessel	female	4.82632
GTEX-YFCO-0926-SM-5LUA5	spleen	male	5.30308
GTEX-144GL-0526-SM-5LU41	blood_vessel	male	4.41213
GTEX-14BIN-1126-SM-5RQJZ	skin	female	5.55
GTEX-WYJK-1126-SM-3NM9Z	heart	male	4.60641
GTEX-12C56-0226-SM-5N9FB	blood_vessel	male	4.72245
GTEX-13U4I-1826-SM-5IJD2	skeletal_muscle	female	4.56923
GTEX-P44G-0526-SM-2XCD1	skeletal_muscle	male	4.0807
GTEX-WYBS-1926-SM-3NM8N	thyroid_gland	female	5.55244
GTEX-145LU-0011-R10a-SM-5PNWJ	brain	male	5.74846
GTEX-11P81-2526-SM-5GU6H	skeletal_muscle	female	4.3016
GTEX-11PRG-0326-SM-5GU53	skeletal_muscle	male	4.07035
GTEX-13O1R-2526-SM-5N9FW	kidney	male	6.47865
GTEX-XUJ4-0326-SM-4BOP9	blood_vessel	female	5.53268
GTEX-WWYW-0008-SM-4MVPF	skin	female	6.24009
GTEX-11XUK-0005-SM-5LU9F	blood	female	3.92888
GTEX-N7MS-0011-R11A-SM-2HMJS	brain	male	6.13604
GTEX-PWN1-1626-SM-2S1OL	skeletal_muscle	female	4.04525
GTEX-ZAB5-2126-SM-5K7UN	skeletal_muscle	male	3.90301
GTEX-13PL7-0626-SM-5IJCD	skeletal_muscle	female	4.7756
GTEX-S3XE-0826-SM-4AD4U	esophagus	male	5.25777
GTEX-REY6-0005-SM-2TF54	blood	male	4.15222
GTEX-X3Y1-0226-SM-3P5Z5	heart	male	4.50654
GTEX-11EQ9-0226-SM-5A5JX	lung	male	6.34534
GTEX-13112-0011-R4b-SM-5DUXL	brain	male	4.78187
GTEX-YEC4-1126-SM-5CVLW	esophagus	male	4.7339
GTEX-11O72-2026-SM-5N9G8	esophagus	male	5.64333
GTEX-11GS4-0008-SM-5QGRA	skin	male	6.49072
GTEX-13PL6-1026-SM-5L3E5	thyroid_gland	female	5.43696
GTEX-QV31-1326-SM-2S1QE	adipose_tissue	male	5.06782
GTEX-11DXY-0526-SM-5EGGQ	liver	male	4.63635
GTEX-145MF-1726-SM-5LU9H	testis	male	5.77869
GTEX-PWCY-0326-SM-43IRU	blood_vessel	female	4.5699
GTEX-1497J-2726-SM-5SI9W	esophagus	male	6.09967
GTEX-ZLWG-1226-SM-4WWFS	esophagus	female	4.8714
GTEX-QLQ7-0126-SM-4R1JW	adrenal_gland	male	5.1218
GTEX-132QS-0126-SM-5IFH9	adrenal_gland	male	5.02506
GTEX-13N11-2726-SM-5L3ER	skeletal_muscle	female	4.62877
GTEX-POYW-0826-SM-2XCEM	thyroid_gland	male	6.40086
GTEX-11LCK-1226-SM-5Q5AM	skeletal_muscle	male	4.11516
GTEX-ZYT6-1726-SM-5E44P	heart	male	2.53354
GTEX-11WQC-0011-R10a-SM-57WCT	brain	male	5.27832
GTEX-XOTO-0826-SM-4B65O	liver	male	4.94719
GTEX-14DAR-2126-SM-5RQID	blood_vessel	male	4.74738
GTEX-QDT8-2526-SM-48TYX	vagina	female	5.36315
GTEX-S32W-1126-SM-4AD5V	urinary_bladder	female	5.05046
GTEX-ZVP2-1526-SM-5NQ82	colon	male	5.22457
GTEX-U3ZM-0926-SM-4DXSW	prostate	male	5.37535
GTEX-13W46-0526-SM-5IJBD	nerve	male	5.24453
GTEX-12WSD-2926-SM-5LZUH	vagina	female	5.21143
GTEX-WH7G-0002-SM-4LVN9	blood	male	6.83855
GTEX-QCQG-0226-SM-48U28	spleen	female	5.0751
GTEX-PX3G-3026-SM-48TZR	blood_vessel	female	5.04871
GTEX-ZTPG-0826-SM-5DUVC	thyroid_gland	female	6.00925
GTEX-11NUK-2026-SM-5PNVZ	adipose_tissue	male	4.86444
GTEX-U8XE-0726-SM-3DB8O	skeletal_muscle	male	5.32735
GTEX-12BJ1-0326-SM-5FQUB	heart	male	4.77348
GTEX-QEG5-0726-SM-4R1JQ	breast	male	5.9322
GTEX-145ME-0326-SM-5S2QO	pancreas	female	4.40327
GTEX-ZY6K-1626-SM-5GZWV	breast	male	5.46823
GTEX-1212Z-0626-SM-5FQTB	heart	male	4.28167
GTEX-11O72-2926-SM-5BC4V	brain	male	5.75484
GTEX-ZVZO-0126-SM-5A5L9	skin	male	5.56898
GTEX-11NUK-0826-SM-5HL4U	lung	male	4.94255
GTEX-Q2AG-2926-SM-2HMJ3	brain	female	5.50304
GTEX-13O3Q-3026-SM-5IJGD	brain	male	5.6153
GTEX-111FC-0626-SM-5N9CU	heart	male	5.0206
GTEX-12ZZY-0926-SM-5EQ6I	lung	male	4.74093
GTEX-XLM4-0008-SM-4AT4W	skin	male	7.02491
GTEX-XMD1-0011-R5A-SM-4AT47	brain	male	4.79854
GTEX-X15G-0005-SM-3NMDA	blood	female	3.89825
GTEX-QCQG-0006-SM-2S1OW	blood	female	3.78346
GTEX-Q734-0006-SM-2I3FJ	blood	female	4.22188
GTEX-ZYWO-1926-SM-5E456	ovary	female	5.15785
GTEX-QLQW-0226-SM-447BJ	adrenal_gland	male	6.29369
GTEX-13OVI-0826-SM-5KLZ8	thyroid_gland	female	5.05958
GTEX-139UW-2826-SM-5L3E7	skin	male	6.02747
GTEX-1477Z-0011-R3b-SM-5PNX9	brain	male	3.28985
GTEX-13FHP-2926-SM-5IJG9	brain	male	5.50079
GTEX-132NY-1726-SM-5EGKK	heart	male	4.49823
GTEX-11TUW-2226-SM-5EQL9	testis	male	5.58651
GTEX-13N2G-0011-R5a-SM-5MR33	brain	male	6.2394
GTEX-13FLV-0011-R6a-SM-5KLZ4	brain	male	6.19984
GTEX-WH7G-2626-SM-3NMBE	nerve	male	5.09801
GTEX-WHSB-2326-SM-4M1XK	salivary_gland	male	5.02322
GTEX-WQUQ-2526-SM-4MVNO	colon	male	5.29274
GTEX-RTLS-0826-SM-2TF5Q	heart	female	4.91885
GTEX-V955-1126-SM-4JBH3	esophagus	male	5.54628
GTEX-13N2G-0826-SM-5IJE6	lung	male	5.01081
GTEX-WHSE-0011-R8A-SM-3P5Z1	brain	male	6.23556
GTEX-ZXES-2026-SM-5NQ6R	adipose_tissue	female	4.60699
GTEX-XV7Q-2326-SM-4BRVZ	breast	female	5.59454
GTEX-11GSP-2126-SM-5HL5E	stomach	female	5.63804
GTEX-RVPV-0926-SM-47JXU	skeletal_muscle	male	4.15789
GTEX-133LE-1826-SM-5J1MV	skin	female	5.64676
GTEX-11VI4-0126-SM-5GU6Z	spleen	female	5.08024
GTEX-147F4-1326-SM-5LU9V	blood_vessel	male	5.09082
GTEX-11DYG-0926-SM-5EGGW	blood_vessel	male	5.2234
GTEX-12ZZY-2726-SM-5EQ45	colon	male	4.97081
GTEX-13O3O-0926-SM-5KM1F	thyroid_gland	female	5.65274
GTEX-ZUA1-0011-R11b-SM-51MTI	brain	male	5.79932
GTEX-ZAJG-1626-SM-5HL7I	adipose_tissue	female	6.29922
GTEX-S4P3-1526-SM-3K2AV	adipose_tissue	female	5.478
GTEX-139TT-0011-R11b-SM-5LZV1	brain	male	5.88657
GTEX-11DXX-0008-SM-5Q5B8	skin	female	6.83647
GTEX-S4Q7-0526-SM-4AD5N	esophagus	male	5.34344
GTEX-11DXY-0126-SM-5H11Q	skin	male	5.73443
GTEX-T8EM-1026-SM-3DB7M	skin	male	5.66842
GTEX-12WSF-0011-R11a-SM-5LZVT	brain	male	5.71206
GTEX-11I78-0726-SM-5A5M1	blood_vessel	female	5.61472
GTEX-13O21-2926-SM-5J1OU	blood_vessel	male	4.66391
GTEX-1313W-0011-R10b-SM-5DUXA	brain	female	5.83311
GTEX-UJMC-1826-SM-3GADT	skeletal_muscle	male	4.30958
GTEX-XBEW-0526-SM-4QASO	blood_vessel	male	4.47635
GTEX-13O3P-0826-SM-5L3DH	breast	male	5.72138
GTEX-146FQ-0126-SM-5NQA9	skin	male	5.85895
GTEX-YF7O-0005-SM-4W1ZU	blood	male	3.35051
GTEX-1477Z-2826-SM-5SI9J	pituitary_gland	male	6.46659
GTEX-X3Y1-1926-SM-4PQZO	salivary_gland	male	4.85199
GTEX-S4Q7-0726-SM-4AD5F	stomach	male	4.68428
GTEX-XQ3S-1326-SM-4BOPQ	breast	male	4.75537
GTEX-13CF3-1926-SM-5K7WF	stomach	female	5.81199
GTEX-12126-0326-SM-5PNW3	skin	male	5.86888
GTEX-R55G-0226-SM-48FEI	spleen	female	5.33554
GTEX-WEY5-0926-SM-4LMI4	esophagus	female	5.19772
GTEX-RTLS-0008-SM-48FET	skin	female	7.7091
GTEX-12WS9-0011-R4b-SM-5P9EU	brain	female	3.83891
GTEX-117YW-2726-SM-5GZZT	blood_vessel	male	5.23645
GTEX-13O1R-0126-SM-5L3EH	skin	male	5.75867
GTEX-11LCK-0726-SM-5PNYC	blood_vessel	male	5.05182
GTEX-12WS9-0126-SM-5EGL7	skin	female	5.9143
GTEX-Y8E4-0008-SM-4V6FW	skin	male	5.99547
GTEX-S32W-0926-SM-4AD5X	esophagus	female	6.57905
GTEX-ZYY3-1226-SM-5EQKM	blood_vessel	female	4.81966
GTEX-14DAQ-1426-SM-5RQJD	esophagus	female	5.05182
GTEX-Y8E5-0526-SM-57WBY	nerve	male	5.0622
GTEX-QVUS-0011-R4A-SM-3GAE7	brain	female	5.55861
GTEX-11ZTS-0126-SM-5EQ6M	skin	female	5.60345
GTEX-OXRK-0226-SM-3NB2G	skin	female	5.64352
GTEX-139TU-0006-SM-5LZVN	blood	male	4.4416
GTEX-WHWD-0003-SM-4M1ZS	blood	male	6.92194
GTEX-11DZ1-0926-SM-5EQ5R	skeletal_muscle	male	4.74257
GTEX-RNOR-2326-SM-2TF4I	brain	female	5.97175
GTEX-R55F-1426-SM-2TF53	adipose_tissue	male	5.28836
GTEX-145LT-1026-SM-5LU9O	small_intestine	male	5.07937
GTEX-ZVZP-0008-SM-51MSX	skin	male	7.1482
GTEX-X3Y1-1126-SM-4PQZ9	esophagus	male	4.39784
GTEX-ZT9X-1826-SM-57WDU	skeletal_muscle	male	5.18585
GTEX-1497J-2326-SM-5NQBK	adipose_tissue	male	5.0492
GTEX-QVJO-1626-SM-2S1QW	skin	female	5.76976
GTEX-PSDG-0005-SM-3GADC	blood	male	4.62061
GTEX-ZLV1-1926-SM-5FQSF	blood_vessel	female	4.58494
GTEX-139T8-0011-R3b-SM-5HL4R	brain	male	4.5053
GTEX-Y111-2226-SM-4SOJB	small_intestine	male	4.87729
GTEX-ZE9C-0011-R5a-SM-5EGLO	brain	male	5.15785
GTEX-S4Z8-2126-SM-4AD5H	testis	male	5.61619
GTEX-139UC-1426-SM-5IJGH	liver	male	4.43893
GTEX-12WSC-0226-SM-5EQ52	adipose_tissue	male	4.99231
GTEX-131YS-0326-SM-5PNYW	nerve	female	5.23148
GTEX-Y3IK-2326-SM-4WWDT	breast	female	4.7468
GTEX-W5X1-1026-SM-5CHSO	esophagus	female	0
GTEX-POMQ-1926-SM-3NB1Y	skeletal_muscle	female	4.38403
GTEX-ZVT3-0826-SM-5GIC8	heart	female	4.57651
GTEX-11ZTT-1026-SM-5EQKF	thyroid_gland	female	5.50529
GTEX-11DXX-0926-SM-5H112	pancreas	female	4.32116
GTEX-11P7K-0126-SM-5986E	adrenal_gland	male	4.39708
GTEX-11TT1-1126-SM-5P9GV	thyroid_gland	male	5.53855
GTEX-WFON-0001-SM-3P61W	blood	male	6.83885
GTEX-SIU7-1726-SM-2XCDZ	skin	male	5.17311
GTEX-13112-2626-SM-5BC66	skeletal_muscle	male	3.84496
GTEX-13FTW-1026-SM-5L3E3	heart	male	4.08832
GTEX-P4PP-2426-SM-3P61L	ovary	female	4.79806
GTEX-14BIN-1226-SM-5S2OM	adipose_tissue	female	4.81812
GTEX-132NY-1226-SM-5PNVF	lung	male	5.90663
GTEX-X5EB-1726-SM-4E3J7	salivary_gland	male	5.1048
GTEX-T5JC-0826-SM-32PMC	lung	male	6.01171
GTEX-13JUV-0011-R6b-SM-5LZYG	brain	female	5.14366
GTEX-RNOR-0005-SM-2TF4Z	blood	female	4.88164
GTEX-ZDXO-0008-SM-4E3HR	skin	male	7.56284
GTEX-11PRG-0826-SM-5EQ6A	breast	male	4.90638
GTEX-1339X-2726-SM-5PNYU	nerve	male	7.6094
GTEX-12WSL-1326-SM-5LZVW	esophagus	male	5.12559
GTEX-12ZZX-0126-SM-5EGK9	skin	female	5.78213
GTEX-12WSD-0926-SM-5GCNL	thyroid_gland	female	5.08616
GTEX-N7MT-1926-SM-3LK5N	vagina	female	5.1699
GTEX-WHWD-0826-SM-3LK6R	adipose_tissue	male	4.28243
GTEX-111FC-1026-SM-5GZX1	thyroid_gland	male	4.78505
GTEX-YFC4-0126-SM-5CVLY	skin	female	5.66538
GTEX-Y8E5-0006-SM-47JWQ	blood	male	2.88753
GTEX-S95S-0426-SM-4B64I	esophagus	male	6.69765
GTEX-139T6-0526-SM-5IJC9	adipose_tissue	male	4.51285
GTEX-ZAJG-0126-SM-5HL94	skin	female	6.16976
GTEX-R55G-0726-SM-2TC6J	thyroid_gland	female	5.14327
GTEX-XBEC-1526-SM-4AT68	liver	male	4.07298
GTEX-PWOO-2026-SM-48TDE	vagina	female	6.06519
GTEX-QVJO-0011-R5A-SM-2S1QM	brain	female	5.5683
GTEX-13FLV-0426-SM-5KLZA	lung	male	5.49502
GTEX-RVPU-0011-R9A-SM-3NM8E	brain	male	4.01164
GTEX-Q734-2226-SM-3GAD9	blood_vessel	female	5.13501
GTEX-YEC4-1726-SM-4W21E	small_intestine	male	4.99366
GTEX-ZLWG-1126-SM-4WWFQ	vagina	female	5.51194
GTEX-OXRK-1326-SM-3NB1A	esophagus	female	4.97081
GTEX-11H98-0226-SM-5NQ89	adipose_tissue	male	6.18248
GTEX-S32W-1926-SM-4AD63	liver	female	6.1461
GTEX-Y5V6-2726-SM-4VDSC	nerve	male	5.54814
GTEX-11WQC-2526-SM-5CVLE	skin	male	5.85895
GTEX-113JC-2826-SM-5EGIT	pituitary_gland	female	6.7032
GTEX-ZDTT-2726-SM-4WKF8	skin	male	5.63833
GTEX-TKQ2-0426-SM-4DXUO	pancreas	male	4.39165
GTEX-XV7Q-1026-SM-4BRVR	esophagus	female	5.03611
GTEX-WZTO-0011-R3B-SM-3NMC6	brain	male	5.73521
GTEX-TKQ2-0826-SM-33HB6	skeletal_muscle	male	4.0321
GTEX-ZU9S-1926-SM-5NQBP	breast	male	5.62471
GTEX-ZXG5-2826-SM-5NQ8T	salivary_gland	male	5.7892
GTEX-11OC5-0126-SM-5HL6A	skin	male	5.32121
GTEX-139YR-2126-SM-5KM11	colon	male	4.63404
GTEX-ZPIC-1626-SM-57WEB	esophagus	female	4.82786
K-562-SM-5IJB7	bone_marrow	female	7.30951
GTEX-SNMC-0926-SM-4DM5U	prostate	male	5.57319
GTEX-ZYW4-0426-SM-5GZYS	blood_vessel	male	5.1387
GTEX-S4UY-1026-SM-4AD53	ovary	female	5.35583
K-562-SM-3MJHH	bone_marrow	female	7.37093
GTEX-13PL7-1026-SM-5MR5C	adrenal_gland	female	4.95561
GTEX-RNOR-0926-SM-2TF56	thyroid_gland	female	4.69158
GTEX-N7MT-0011-R2a-SM-2I3GI	brain	female	4.59635
GTEX-1399U-1526-SM-5J2N7	vagina	female	4.96994
GTEX-OOBJ-0926-SM-48TDO	spleen	male	5.21727
GTEX-QEG5-1226-SM-447AR	blood_vessel	male	5.94981
GTEX-13QBU-0726-SM-5J2OA	lung	female	6.73727
GTEX-XBEC-0006-SM-4AT5T	blood	male	3.39777
GTEX-WZTO-3026-SM-3NMA2	pituitary_gland	male	6.01545
GTEX-V955-1226-SM-4JBI9	esophagus	male	4.87381
GTEX-QVJO-0006-SM-2S1RC	blood	female	4.30454
GTEX-1122O-0326-SM-5H124	adrenal_gland	female	5.19139
GTEX-145LU-0426-SM-5O9AH	thyroid_gland	male	4.99415
GTEX-WL46-0011-R9A-SM-3MJFP	brain	male	3.66449
GTEX-12WSD-1826-SM-5GCOA	esophagus	female	5.85571
GTEX-13OVH-0011-R8b-SM-5MR35	brain	male	6.11268
GTEX-ZP4G-1426-SM-4WWCL	skin	female	5.54354
GTEX-XQ8I-0326-SM-4BOPN	blood_vessel	male	4.91024
GTEX-145ME-0926-SM-5O9AR	small_intestine	female	4.61476
GTEX-11GSP-0011-R6b-SM-57WBQ	brain	female	4.61294
GTEX-13S7M-3026-SM-5S2QQ	brain	female	5.50333
GTEX-WHSE-0726-SM-4RTXA	blood_vessel	male	6.43347
GTEX-WH7G-0726-SM-5EQ6C	lung	male	5.16873
GTEX-145ME-1826-SM-5SI9G	skin	female	5.67666
GTEX-11H98-0126-SM-5EGHG	skin	male	5.53913
GTEX-ZE7O-2726-SM-51MT5	skin	female	5.69627
GTEX-11P7K-2326-SM-5EGKZ	blood_vessel	male	5.34549
GTEX-XBEC-0526-SM-4QARU	blood_vessel	male	4.33703
GTEX-ZF29-1526-SM-4WKF7	stomach	female	4.58379
GTEX-TSE9-0011-R1A-SM-3DB7E	brain	female	5.31867
GTEX-TMMY-0926-SM-4VBQZ	lung	female	5.15133
GTEX-14C39-1726-SM-5RQIL	skin	male	5.2491
GTEX-139UC-0011-R7a-SM-5IJCV	brain	male	5.29976
GTEX-13OVI-2426-SM-5KM4J	stomach	female	4.7782
K-562-SM-5LZU1	bone_marrow	female	7.3602
GTEX-TKQ2-0004-SM-3NMAC	blood	male	5.88578
GTEX-11DXW-0826-SM-5H118	skin	male	5.77869
GTEX-13SLX-3126-SM-5S2Q5	brain	female	6.05002
GTEX-11GSO-2426-SM-5A5LY	skin	male	5.61266
GTEX-T5JW-0726-SM-4DM6D	uterine_cervix	female	5.21912
GTEX-ZC5H-2026-SM-5CVN2	ovary	female	5.16747
GTEX-WYVS-0004-SM-4ONDT	blood	female	7.10411
GTEX-YEC3-1426-SM-4WWEM	stomach	male	4.7996
GTEX-U3ZN-0002-SM-3NMDF	blood	female	6.62904
GTEX-Q2AH-1726-SM-2S1OT	adipose_tissue	male	6.15181
GTEX-XOTO-0226-SM-4B66H	adipose_tissue	male	4.88115
GTEX-S32W-0826-SM-4AD5Z	pancreas	female	4.74035
GTEX-139T8-0426-SM-5K7VC	blood_vessel	male	4.57469
GTEX-11ZTT-0006-SM-5N9FX	blood	female	3.31321
GTEX-SUCS-0926-SM-4DM4Z	stomach	male	4.85054
GTEX-NPJ8-2626-SM-2D7W2	brain	male	5.76711
GTEX-147JS-1326-SM-5SI6D	heart	male	4.78187
GTEX-ZYFC-1826-SM-5GZZA	adipose_tissue	male	4.99008
GTEX-13G51-0011-R11b-SM-5J2NE	brain	male	6.01476
GTEX-X15G-1526-SM-4PQZM	colon	female	4.75431
GTEX-Z9EW-1926-SM-5CVMP	blood_vessel	male	4.7263
GTEX-11ONC-1126-SM-5GU6G	blood_vessel	male	4.68428
GTEX-13QJ3-1726-SM-5RQK9	esophagus	male	5.1355
GTEX-12584-1026-SM-59HK3	heart	male	5.23031
GTEX-OOBK-0425-SM-3LK5O	blood_vessel	male	6.17696
GTEX-13S7M-0011-R5b-SM-5P9HS	brain	female	4.935
GTEX-13VXT-0126-SM-5LU4I	skin	female	5.24531
GTEX-12WSC-0011-R7b-SM-5LU9L	brain	male	5.43794
GTEX-S3XE-1526-SM-4AD5A	testis	male	5.75759
GTEX-11EI6-2226-SM-5EGJM	testis	male	6.01437
GTEX-Y9LG-0006-SM-4VBRK	blood	male	3.69381
GTEX-13QBU-2426-SM-5LU4L	skeletal_muscle	female	4.89526
GTEX-132QS-1226-SM-5P9GD	testis	male	5.65734
GTEX-13CF3-0426-SM-5IJEU	lung	female	5.77663
GTEX-X15G-1726-SM-4PQZN	ovary	female	5.27647
GTEX-WHSE-0011-R11A-SM-3P5YY	brain	male	5.74444
GTEX-XMK1-0926-SM-4B66X	adipose_tissue	male	4.18424
GTEX-WFJO-0826-SM-4LVM5	esophagus	male	5.5592
GTEX-S341-0226-SM-5S2VG	thyroid_gland	female	5.62118
GTEX-ZVE2-0526-SM-5GU7E	blood_vessel	male	4.58197
GTEX-UPJH-0626-SM-4IHJN	nerve	male	5.13958
GTEX-SE5C-1526-SM-4BRWU	colon	female	4.83085
GTEX-Q734-2026-SM-3GADA	skeletal_muscle	female	4.45677
GTEX-131XH-0626-SM-5LZWH	liver	male	3.99279
GTEX-RUSQ-0226-SM-47JWT	adrenal_gland	male	7.30604
GTEX-S95S-1326-SM-2XCDK	adipose_tissue	male	5.15133
GTEX-14ABY-0626-SM-5Q5C9	testis	male	5.81454
GTEX-13O3O-0726-SM-5J1N7	lung	female	5.52172
GTEX-NPJ8-2026-SM-3TW91	esophagus	male	5.30668
GTEX-13JVG-3026-SM-5IJEV	pituitary_gland	male	6.63804
GTEX-XUW1-2326-SM-4BOO5	breast	female	4.78081
GTEX-ZPU1-0526-SM-4YCDA	blood_vessel	male	5.14278
GTEX-1128S-2126-SM-5H12U	adipose_tissue	female	5.15376
GTEX-UJMC-0008-SM-4IHKK	skin	male	7.23331
GTEX-ZVZQ-0006-SM-51MR8	blood	female	4.51916
GTEX-X5EB-1026-SM-46MVU	esophagus	male	4.82371
GTEX-1399R-0826-SM-5IJEL	esophagus	male	5.11937
GTEX-Y111-2626-SM-4TT24	salivary_gland	male	5.3611
GTEX-YB5E-1926-SM-5IFIG	testis	male	5.52827
GTEX-YB5E-0526-SM-4VDSD	pancreas	male	5.05046
GTEX-WZTO-0011-R1B-SM-3NMAR	brain	male	4.7495
GTEX-P4PP-2026-SM-3P61N	uterus	female	4.64268
GTEX-ZY6K-1726-SM-5GZX8	testis	male	5.11189
GTEX-YBZK-0008-SM-59HL6	skin	female	7.2804
GTEX-13QJ3-0226-SM-5S2PU	testis	male	5.3452
GTEX-U8XE-0126-SM-4E3I3	testis	male	5.99842
GTEX-ZTTD-1426-SM-4YCEX	esophagus	male	5.61501
GTEX-Q2AH-0326-SM-48U1K	blood_vessel	male	6.14836
GTEX-PWOO-0626-SM-48TZH	pancreas	female	5.59248
GTEX-144GN-0426-SM-5O9AP	lung	male	6.01654
GTEX-13D11-2226-SM-5IFEO	pancreas	female	4.78919
GTEX-113IC-0126-SM-5HL6T	skin	male	5.21805
GTEX-14BMV-0005-SM-5NQ6Y	blood	male	4.80635
GTEX-WRHU-0726-SM-3MJFL	blood_vessel	female	4.76125
GTEX-QEG5-1126-SM-33HC2	lung	male	6.39691
GTEX-ZVP2-1426-SM-5NQ7P	esophagus	male	4.65939
GTEX-13111-0126-SM-5EGHO	spleen	male	4.81764
GTEX-TSE9-0126-SM-3DB83	skin	female	5.64901
GTEX-Y114-1526-SM-4TT79	colon	female	4.7087
GTEX-NPJ8-2226-SM-3TW8D	kidney	male	4.26678
GTEX-ZAB4-0726-SM-5HL8I	blood_vessel	male	4.9146
GTEX-144GL-0726-SM-5LU4P	testis	male	5.82829
GTEX-QCQG-0006-SM-5SI8M	blood	female	3.70932
GTEX-13PVR-0426-SM-5RQK2	skin	female	4.97129
GTEX-11NSD-0926-SM-5N9DR	breast	male	4.8885
GTEX-XK95-0226-SM-4AT58	skin	male	6.25006
GTEX-13OW6-0011-R4a-SM-5O9DX	brain	male	3.95141
GTEX-XBED-2526-SM-47JYD	nerve	male	5.24297
GTEX-11DXX-0726-SM-5H12X	spleen	female	4.99279
GTEX-S341-0826-SM-4AD73	fallopian_tube	female	4.58676
GTEX-RWSA-1426-SM-47JXA	liver	male	5.01168
GTEX-13NYB-0011-R6b-SM-5MR51	brain	male	5.15133
GTEX-SJXC-0008-SM-4DM7G	skin	male	7.1337
GTEX-S33H-1626-SM-4AD68	liver	male	5.12355
GTEX-ZVT4-0126-SM-51MS1	skin	female	5.9561
GTEX-RU72-0011-R2A-SM-2TF6O	brain	female	5.37925
GTEX-14DAR-1926-SM-5S2NQ	adipose_tissue	male	4.98136
GTEX-13X6J-0011-R6a-SM-5PNUB	brain	male	5.1457
GTEX-131XF-2426-SM-5BC6C	nerve	male	5.02011
GTEX-11EQ9-0006-SM-5LUB6	blood	male	3.16994
GTEX-146FH-0126-SM-5QGPP	skin	female	5.77349
GTEX-ZVT4-0226-SM-51MSD	adipose_tissue	female	5.44057
GTEX-X8HC-0126-SM-4E3JW	skin	female	5.99891
GTEX-WY7C-0006-SM-3NB3L	blood	male	3.97818
GTEX-13X6J-3026-SM-5Q5CU	brain	male	5.24832
GTEX-13PVR-2526-SM-5RQIT	skeletal_muscle	female	4.40937
GTEX-11P7K-1826-SM-5HL5A	colon	male	4.59692
GTEX-REY6-0426-SM-2TF5G	lung	male	4.86097
GTEX-ZDYS-0008-SM-4E3IX	skin	male	7.48189
GTEX-P4PQ-0626-SM-3NMCU	esophagus	male	5.73845
GTEX-Y3I4-0926-SM-4TT2B	esophagus	male	4.62704
GTEX-Z93S-0226-SM-5HL7R	adipose_tissue	male	5.43198
GTEX-ZGAY-0426-SM-4WWAM	blood_vessel	female	4.93548
GTEX-13CF3-0726-SM-5J2MY	heart	female	4.67073
GTEX-S3XE-1326-SM-4AD4H	prostate	male	5.49472
GTEX-P4QS-0626-SM-3NMD1	esophagus	male	5.28388
GTEX-QVUS-0011-R8A-SM-3GAD7	brain	female	6.12372
GTEX-Y8LW-0626-SM-4VDS8	esophagus	female	5.81277
GTEX-X261-0226-SM-3NMD2	adipose_tissue	male	5.20083
GTEX-11OF3-0011-R11a-SM-57WCR	brain	male	5.31
GTEX-XV7Q-2526-SM-4BRV9	skin	female	6.11357
GTEX-QVJO-0011-R6A-SM-2S1QN	brain	female	5.52015
GTEX-R55E-0011-R8A-SM-2TC66	brain	male	4.83944
GTEX-WYJK-1726-SM-3NM9U	skeletal_muscle	male	4.74093
GTEX-132AR-2426-SM-5IFFD	stomach	female	5.64646
GTEX-12ZZX-0011-R6a-SM-5HL8L	brain	female	5.94322
GTEX-R55E-0126-SM-2TC5Y	skin	male	5.55117
GTEX-13NYB-0226-SM-5N9G4	heart	male	2.64613
GTEX-13OVH-0011-R3a-SM-5KM49	brain	male	5.24677
GTEX-X4EP-0011-R2B-SM-3P625	brain	female	5.96831
GTEX-147F4-2826-SM-5NQBN	breast	male	5.08277
GTEX-X585-0226-SM-4QAS2	skin	male	5.79912
GTEX-X15G-0526-SM-3NMB7	thyroid_gland	female	5.59366
GTEX-RVPU-2326-SM-2TF6R	adipose_tissue	male	4.87971
GTEX-SSA3-0008-SM-47JWJ	skin	male	7.50237
GTEX-XBEC-1826-SM-4QASN	adipose_tissue	male	4.72139
GTEX-OHPL-0526-SM-4M1XS	lung	female	5.65166
GTEX-XPT6-0006-SM-4B66Q	blood	male	3.0215
GTEX-Y114-2026-SM-4TT7L	breast	female	6.03978
GTEX-11I78-0005-SM-5N9GB	blood	female	3.46728
GTEX-13D11-2026-SM-5IJBK	esophagus	female	4.49823
GTEX-QMRM-0008-SM-447B1	skin	male	6.90726
GTEX-1192X-0726-SM-5987R	heart	male	4.23192
GTEX-ZPU1-1426-SM-4WWFU	esophagus	male	6.21898
GTEX-131XE-0526-SM-5K7YT	heart	male	6.40531
GTEX-13OW7-3026-SM-5L3GY	brain	male	5.18663
GTEX-Q2AG-0011-R3A-SM-2HMJ9	brain	female	5.89168
GTEX-147GR-0526-SM-5S2MY	skin	male	5.22535
GTEX-WFG8-2526-SM-3GILR	nerve	male	5.3023
GTEX-Y3I4-1326-SM-4TT8Z	small_intestine	male	4.66218
GTEX-QDVN-2426-SM-2S1Q4	skeletal_muscle	male	5.08956
GTEX-NPJ8-0526-SM-3MJHN	blood_vessel	male	5.08024
GTEX-13PDP-0011-R1a-SM-5PNX5	brain	male	5.16475
GTEX-RVPU-0011-R11A-SM-2XCAF	brain	male	5.21805
GTEX-ZVZQ-0011-R9a-SM-51MRH	brain	female	3.86991
GTEX-YEC3-2526-SM-5CVLS	esophagus	male	5.51477
GTEX-11UD2-0926-SM-5CVL6	heart	male	6.15546
GTEX-OOBK-3125-SM-3LK5R	adrenal_gland	male	5.92217
GTEX-WYVS-0006-SM-3NMA7	blood	female	4.33703
GTEX-11EM3-1926-SM-5987U	uterus	female	4.57354
GTEX-Y9LG-2226-SM-4VDS9	nerve	male	5.60522
K-562-SM-5P9EQ	bone_marrow	female	7.2658
GTEX-VJYA-1526-SM-3GIJV	skin	male	5.66764
GTEX-11VI4-1726-SM-5CVLH	skin	female	5.35125
GTEX-13O3Q-0011-R11b-SM-5KM2W	brain	male	5.64793
GTEX-13PDP-0726-SM-5L3HP	skin	male	6.11524
GTEX-1211K-0426-SM-5FQTP	spleen	female	4.65536
GTEX-YFC4-0926-SM-5S2U7	blood_vessel	female	4.44026
GTEX-1399S-0326-SM-5IFFS	pancreas	female	4.97497
GTEX-N7MS-0011-R6a-SM-2HMJ4	brain	male	5.6645
GTEX-132QS-1826-SM-5IFFN	stomach	male	4.4647
GTEX-XLM4-2026-SM-4AT4X	heart	male	4.92456
GTEX-111FC-0826-SM-5GZWO	heart	male	4.19454
GTEX-12WSD-3226-SM-5HL9G	pituitary_gland	female	6.04371
GTEX-ZF28-0011-R6a-SM-4WKHI	brain	male	4.93597
GTEX-13NYB-0011-R8a-SM-5KM4R	brain	male	5.84804
GTEX-132Q8-1726-SM-5EGK8	adipose_tissue	male	5.6845
GTEX-NPJ8-0011-R1a-SM-2HMLC	brain	male	4.40604
GTEX-13U4I-2226-SM-5LU5H	skin	female	4.84494
GTEX-WZTO-2826-SM-3NM8P	brain	male	5.49952
GTEX-11DXX-1726-SM-5H11T	vagina	female	5.1526
GTEX-11ZUS-0011-R8a-SM-5BC73	brain	male	6.44395
GTEX-131XW-0626-SM-5PNVD	skin	female	5.52573
GTEX-13FHP-2426-SM-5KLZ5	colon	male	4.94864
GTEX-P78B-1626-SM-2S1O1	skeletal_muscle	female	4.36461
GTEX-Y3IK-2226-SM-4YCD4	vagina	female	5.10354
GTEX-WHSB-1026-SM-4M1XN	small_intestine	male	5.05133
GTEX-O5YT-0726-SM-3MJHA	esophagus	male	5.11684
GTEX-U3ZH-1926-SM-4DXTR	skeletal_muscle	male	4.87623
GTEX-139TU-0226-SM-5J1NM	adipose_tissue	male	5.09801
GTEX-Y3I4-2126-SM-4TT7C	skin	male	5.2716
GTEX-QEG4-0626-SM-2S1OY	skeletal_muscle	male	4.16752
GTEX-146FR-1326-SM-5SIAJ	skin	female	5.70186
GTEX-11NV4-1126-SM-5HL6J	lung	male	5.87703
GTEX-12WS9-1526-SM-5FQT4	esophagus	female	6.58123
GTEX-1313W-1426-SM-5KLZU	heart	female	4.11271
GTEX-13PVQ-0626-SM-5LU47	skin	male	5.57897
GTEX-Y5V5-0926-SM-4VBPZ	liver	female	4.03567
GTEX-144FL-0326-SM-5O99O	skeletal_muscle	male	4.83133
GTEX-145LU-0011-R1a-SM-5Q5CE	brain	male	4.19057
GTEX-R55C-0726-SM-48FCN	esophagus	male	4.60641
GTEX-ZYWO-0426-SM-5SI9A	blood_vessel	female	4.92175
GTEX-11DXW-0426-SM-5H12E	nerve	male	4.80114
GTEX-11ILO-1526-SM-5A5KZ	pancreas	female	4.82883
GTEX-VJYA-1826-SM-4KL1W	blood_vessel	male	5.87359
GTEX-146FH-1226-SM-5NQB6	lung	female	5.87261
GTEX-117XS-3026-SM-5N9CA	brain	male	6.1599
GTEX-P4QT-0526-SM-2I3EX	lung	female	5.35154
GTEX-13OW7-0526-SM-5J1N2	nerve	male	4.92833
GTEX-13U4I-1926-SM-5LU39	uterus	female	5.06656
GTEX-13QIC-0011-R1a-SM-5O9CJ	brain	female	4.15053
GTEX-NFK9-2026-SM-3LK5K	colon	male	4.10932
GTEX-ZAB4-2426-SM-5HL8A	colon	male	5.19178
GTEX-WVLH-0011-R5A-SM-3MJFW	brain	male	5.48319
GTEX-ZLFU-1726-SM-4WWBU	prostate	male	4.66218
GTEX-ZV6S-2126-SM-4YCEM	skeletal_muscle	female	4.5404
GTEX-13O21-1926-SM-5MR39	salivary_gland	male	4.72678
K-562-SM-59HJ4	bone_marrow	female	7.21176
GTEX-13OW7-2926-SM-5MR3Z	brain	male	5.4436
GTEX-11P81-2726-SM-59876	blood_vessel	female	4.69985
GTEX-11DXX-0426-SM-5EQ5F	blood_vessel	female	5.50401
GTEX-144FL-3026-SM-5O99C	brain	male	5.69038
GTEX-ZF29-1626-SM-4WKFJ	small_intestine	female	4.88164
GTEX-YJ89-0011-R7a-SM-4V6GO	brain	male	4.39918
GTEX-V955-2526-SM-4JBJG	nerve	male	5.28651
GTEX-13RTK-0226-SM-5RQHR	stomach	male	5.03562
GTEX-12WSJ-0526-SM-5GCOZ	spleen	female	5.14813
GTEX-13PL6-3126-SM-5LUAR	brain	female	5.59542
GTEX-OXRO-0011-R2A-SM-3NB1W	brain	female	4.51916
GTEX-X3Y1-0926-SM-3P5YT	adipose_tissue	male	4.62761
GTEX-UTHO-0426-SM-3GAED	adipose_tissue	male	5.70961
GTEX-11UD1-0126-SM-5PNYG	skin	female	5.37369
GTEX-13OW7-0826-SM-5L3EL	thyroid_gland	male	5.0883
GTEX-12WSD-3126-SM-5HL7P	brain	female	5.19061
GTEX-Q2AH-0005-SM-5SI7G	blood	male	4.05051
GTEX-12WSB-0011-R5b-SM-5GU67	brain	female	4.55275
GTEX-13112-2926-SM-5DUWT	brain	male	5.50304
GTEX-13QBU-0426-SM-5J2O4	heart	female	4.14647
GTEX-WYJK-0526-SM-3NM8Z	skin	male	6.12806
GTEX-XMD2-0006-SM-4WWEG	blood	female	5.10141
GTEX-WFG7-1326-SM-4LMK1	stomach	male	4.92407
GTEX-TML8-0008-SM-4DXUI	skin	female	6.69419
GTEX-V955-1326-SM-4JBHR	stomach	male	4.18348
GTEX-11EQ9-2426-SM-5HL5T	skin	male	5.39399
GTEX-145LS-0011-R8b-SM-5PNXA	brain	female	5.52446
GTEX-11NUK-0926-SM-5HL57	heart	male	4.52356
GTEX-13D11-1326-SM-5IJFY	vagina	female	4.90541
GTEX-13VXU-3126-SM-5SIA4	pituitary_gland	male	6.14728
GTEX-YBZK-0426-SM-59HLM	nerve	female	5.02544
GTEX-W5X1-0426-SM-3GILB	thyroid_gland	female	5.09927
GTEX-PX3G-0326-SM-2I3EO	heart	female	3.74954
GTEX-WY7C-1726-SM-4ONCC	stomach	male	4.56808
GTEX-QESD-1626-SM-2S1RB	skeletal_muscle	male	4.07035
GTEX-145MO-1526-SM-5QGQC	esophagus	male	5.0299
GTEX-ZYW4-1626-SM-5GIE6	esophagus	male	5.18351
GTEX-XQ8I-1726-SM-4BOQB	spleen	male	5.23187
GTEX-13JVG-3226-SM-5IJGJ	brain	male	5.20949
GTEX-11LCK-1926-SM-5A5KE	small_intestine	male	4.75807
GTEX-111YS-1226-SM-5EGGJ	pancreas	male	4.09594
GTEX-11ZVC-0126-SM-5986G	thyroid_gland	female	4.67409
GTEX-13NYB-0011-R5a-SM-5MR45	brain	male	5.2566
GTEX-U3ZH-0326-SM-4WWDX	heart	male	4.17791
GTEX-ZZPT-3026-SM-5GZXH	brain	male	5.57437
GTEX-ZAK1-0526-SM-5K7X4	skeletal_muscle	female	4.07467
GTEX-PWOO-1726-SM-48TDC	ovary	female	5.05046
GTEX-YB5E-0926-SM-4WWDQ	esophagus	male	5.2642
GTEX-WRHK-1626-SM-3MJFH	skeletal_muscle	female	4.22728
GTEX-ZUA1-0426-SM-5NQAF	blood_vessel	male	4.96577
GTEX-WH7G-1626-SM-4LVMY	small_intestine	male	4.74902
GTEX-13111-1426-SM-5DUW3	small_intestine	male	5.00626
GTEX-13NZ9-1226-SM-5MR3J	blood_vessel	male	5.49952
GTEX-11UD2-0826-SM-5EQKS	blood_vessel	male	6.0123
GTEX-ZVZO-0226-SM-5A5LA	adipose_tissue	male	5.29684
GTEX-13JVG-0426-SM-5MR59	blood_vessel	male	5.1526
GTEX-13QBU-0126-SM-5LU3V	blood_vessel	female	5.00722
GTEX-13FXS-0011-R2b-SM-5K7XX	brain	male	5.55949
GTEX-XV7Q-1726-SM-4BRUU	adipose_tissue	female	5.36422
GTEX-ZP4G-0426-SM-4YCER	pancreas	female	4.91643
GTEX-ZTPG-0526-SM-5O98W	nerve	female	5.72216
GTEX-13QIC-0011-R10a-SM-5O9C7	brain	female	6.04027
GTEX-133LE-1426-SM-5IFH1	small_intestine	female	5.38608
GTEX-12WSG-2726-SM-5EQ5M	nerve	female	5.08112
GTEX-13U4I-2426-SM-5LU34	colon	female	4.88067
GTEX-12WSG-0426-SM-5FQSE	adipose_tissue	female	5.2346
GTEX-Y5LM-0626-SM-4V6G4	thyroid_gland	female	5.65597
GTEX-ZF29-0926-SM-4WKFZ	skin	female	5.30083
GTEX-N7MS-0007-SM-2D7W1	blood	male	3.79079
GTEX-13RTJ-0726-SM-5QGQN	heart	male	4.03473
GTEX-145ME-1126-SM-5SIAT	colon	female	4.73496
GTEX-14A6H-0006-SM-5NQ7W	blood	male	5.00316
GTEX-145LU-0011-R9b-SM-5SI66	brain	male	4.55457
GTEX-131XE-1526-SM-5KM1A	esophagus	male	4.57957
GTEX-ZLFU-0126-SM-5EQMN	blood_vessel	male	5.68597
GTEX-12WSH-0326-SM-5GCNH	testis	male	6.02875
GTEX-144GL-0011-R5b-SM-5PNUJ	brain	male	4.1276
GTEX-S7SE-0011-R5A-SM-2XCDA	brain	male	5.28836
GTEX-ZDYS-1526-SM-4WKFY	nerve	male	6.37487
GTEX-13O3O-3126-SM-5KM3H	brain	female	6.04529
GTEX-11EQ8-1426-SM-5EGJR	testis	male	6.06568
GTEX-ZYFG-0326-SM-5E45Z	blood_vessel	female	5.50147
GTEX-RU1J-0526-SM-46MUT	stomach	female	4.91169
GTEX-YEC3-1126-SM-5IFIH	blood_vessel	male	4.51916
GTEX-13O1R-0426-SM-5K7WG	nerve	male	5.83546
GTEX-14A5I-0005-SM-5N9FU	blood	female	3.59811
GTEX-Y3IK-1426-SM-4YCES	stomach	female	5.38784
GTEX-ZLWG-0326-SM-4WWC7	pancreas	female	4.77878
GTEX-ZAB4-3126-SM-57WCJ	pituitary_gland	male	6.18367
GTEX-OIZI-1426-SM-3NB1T	esophagus	male	5.06394
GTEX-13OW8-0126-SM-5IJE5	thyroid_gland	male	4.99725
GTEX-13O3O-1526-SM-5KM1C	heart	female	4.22264
GTEX-13FHO-1726-SM-5IFGM	esophagus	male	6.36351
GTEX-ZVZP-1626-SM-5GIDJ	esophagus	male	4.9986
GTEX-QDVN-0626-SM-2I3FP	thyroid_gland	male	5.6545
GTEX-ZF2S-0626-SM-4WKH2	lung	female	4.72139
GTEX-ZPIC-1926-SM-57WFQ	esophagus	female	4.58379
GTEX-12WSK-2226-SM-5GCO5	breast	female	5.16708
GTEX-XYKS-2626-SM-4BRUT	blood_vessel	female	5.17272
GTEX-14753-0011-R6b-SM-5S2UD	brain	male	3.36874
GTEX-14BMU-1826-SM-5RQII	uterus	female	4.81349
GTEX-ZPU1-0008-SM-4E3IR	skin	male	6.94782
GTEX-ZZ64-0426-SM-5E43F	stomach	male	4.43092
GTEX-XMD1-0011-R10A-SM-4AT4A	brain	male	4.82371
GTEX-111FC-3126-SM-5GZZ2	brain	male	5.51976
GTEX-YECK-1326-SM-4W1ZF	blood_vessel	male	5.00626
GTEX-14AS3-0626-SM-5QGQD	esophagus	female	5.31614
GTEX-ZAK1-2926-SM-5HL9S	brain	female	5.73198
GTEX-11H98-0011-R8a-SM-5NQ8V	brain	male	4.63923
GTEX-ZVZQ-2626-SM-59HLB	colon	female	5.15299
GTEX-XUJ4-2726-SM-4BOQ1	nerve	female	5.04134
GTEX-13FTW-1326-SM-5LZZD	testis	male	5.61942
GTEX-145LS-3126-SM-5Q5BY	brain	female	5.84824
GTEX-1399T-0011-R8b-SM-5IJD8	brain	male	5.87182
GTEX-113JC-1926-SM-5N9GE	vagina	female	5.17311
GTEX-ZLWG-0626-SM-4WWFR	lung	female	6.1599
GTEX-13JVG-1326-SM-5N9F8	heart	male	3.92028
GTEX-XUJ4-1526-SM-4BONU	uterus	female	5.06346
GTEX-13FLV-0011-R8a-SM-5LZZE	brain	male	5.18186
GTEX-132QS-0226-SM-5IFFZ	spleen	male	5.44028
GTEX-12WSL-1626-SM-5GCMU	colon	male	4.8104
GTEX-14BIN-0011-R9a-SM-5SI76	brain	female	4.27503
GTEX-12WSA-1126-SM-5EGKU	heart	male	5.05395
GTEX-QXCU-1726-SM-2TC6L	skeletal_muscle	male	4.08663
GTEX-ZLV1-1526-SM-4WWBC	skin	female	5.5774
GTEX-T5JC-1226-SM-4DM7C	prostate	male	5.09422
GTEX-Y8E4-1526-SM-4WWDI	stomach	male	4.49316
GTEX-111CU-1126-SM-5EGIM	skin	male	5.45025
GTEX-13N2G-0011-R11a-SM-5MR3F	brain	male	5.55244
GTEX-TKQ2-1326-SM-4DXT9	colon	male	4.49316
GTEX-ZYVF-2326-SM-5E44Z	esophagus	female	5.40531
GTEX-Y9LG-0726-SM-4VDS3	pancreas	male	5.35505
GTEX-13OVG-1626-SM-5J1NF	skin	male	5.12063
GTEX-13CF2-3226-SM-5IFF6	pituitary_gland	male	6.09612
GTEX-13X6K-0011-R7b-SM-5P9K7	brain	female	5.38677
GTEX-14A6H-0326-SM-5NQAN	heart	male	4.61121
GTEX-ZQG8-2426-SM-57WEE	colon	female	4.64095
GTEX-11P81-0726-SM-5PNYH	adipose_tissue	female	4.76443
GTEX-WZTO-0011-R11A-SM-4E3K9	brain	male	5.49316
GTEX-X585-3126-SM-4QASH	pituitary_gland	male	5.92197
GTEX-ZTPG-1226-SM-4YCDO	heart	female	4.45944
GTEX-YFC4-0011-R6b-SM-4V6E1	brain	female	5.12471
GTEX-XXEK-1826-SM-4BRVC	colon	male	4.90686
GTEX-13U4I-2026-SM-5LU3L	vagina	female	4.93877
GTEX-11GSP-1326-SM-5A5KY	heart	female	3.52981
GTEX-ZP4G-1926-SM-57WDZ	salivary_gland	female	5.79048
GTEX-ZDYS-0926-SM-4WWCS	esophagus	male	4.81407
GTEX-14ICL-1126-SM-5S2RE	pancreas	male	4.62406
GTEX-WL46-0126-SM-3TW8I	thyroid_gland	male	4.93403
GTEX-YEC3-1926-SM-4WWF5	esophagus	male	4.701
GTEX-RUSQ-0826-SM-47JWW	esophagus	male	7.20838
GTEX-13PVR-0126-SM-5S2PY	liver	female	4.70764
GTEX-YEC3-0426-SM-5IFK1	heart	male	3.83389
GTEX-ZTTD-0006-SM-51MSJ	blood	male	3.83798
GTEX-X261-0011-R11A-SM-4E3JY	brain	male	5.71696
GTEX-WCDI-0008-SM-47JYE	skin	male	7.19318
GTEX-131YS-1626-SM-5HL6C	liver	female	4.00358
GTEX-QXCU-0126-SM-2TC5Q	nerve	male	4.97594
GTEX-ZGAY-0326-SM-57WF5	heart	female	4.272
GTEX-1211K-1126-SM-5EGGB	pancreas	female	4.31907
GTEX-132Q8-1826-SM-5EGIY	esophagus	male	5.71206
GTEX-11NUK-3126-SM-5986M	pituitary_gland	male	5.87064
GTEX-11WQK-1526-SM-5EGKN	adipose_tissue	male	6.93136
GTEX-ZF2S-2526-SM-5CVNT	nerve	female	4.88164
GTEX-UPK5-0726-SM-4IHL7	skin	male	5.75278
GTEX-WHPG-1426-SM-3NMBB	lung	male	6.09928
GTEX-11GSP-1726-SM-5A5LI	esophagus	female	5.18429
GTEX-13OVH-0426-SM-5K7UC	blood_vessel	male	4.85102
GTEX-Y5V5-1026-SM-5LUAH	pancreas	female	4.43025
GTEX-PLZ6-0006-SM-33HBZ	blood	male	3.7677
GTEX-13OW5-0826-SM-5J1NE	blood_vessel	male	5.11063
GTEX-SNOS-0526-SM-4DM54	urinary_bladder	male	4.68034
GTEX-O5YV-0526-SM-26GMJ	lung	female	6.52108
GTEX-WRHU-2826-SM-3MJG8	skin	female	5.70431
GTEX-13FTW-0005-SM-5LZVZ	blood	male	3.78865
GTEX-13CZV-0011-R10b-SM-5LZYD	brain	male	5.93072
GTEX-PLZ6-1326-SM-3NB24	adipose_tissue	male	4.77666
GTEX-12696-1526-SM-5EGL6	esophagus	male	5.38647
GTEX-13FTW-0326-SM-5K7UW	skin	male	5.42924
GTEX-N7MT-0226-SM-48TC3	esophagus	female	5.30522
GTEX-ZVP2-0226-SM-57WBD	adipose_tissue	male	4.92078
GTEX-ZA64-0426-SM-5HL96	thyroid_gland	male	6.36262
GTEX-12WS9-0011-R3a-SM-5CVNF	brain	female	4.7495
GTEX-13FLW-1426-SM-5K7YE	brain	male	5.91912
GTEX-PX3G-2526-SM-48TZV	vagina	female	5.37369
GTEX-12ZZX-2126-SM-5LZVL	uterus	female	5.1355
GTEX-T2IS-0011-R6A-SM-32QP2	brain	female	5.0206
GTEX-11ZU8-0011-R3a-SM-5BC6U	brain	male	3.8659
GTEX-131XG-1726-SM-5LZUR	small_intestine	female	5.47018
GTEX-145MN-1926-SM-5SIAI	breast	male	4.89381
GTEX-PLZ6-0426-SM-5IJDW	lung	male	5.84578
GTEX-WHWD-0426-SM-3LK83	heart	male	4.07129
GTEX-X4XX-2926-SM-3NMB1	brain	male	5.64617
GTEX-ZYFD-0626-SM-5E44E	skin	male	6.04943
GTEX-YJ89-0726-SM-5P9F7	thyroid_gland	male	4.85402
GTEX-WZTO-0426-SM-3NM99	lung	male	5.48377
GTEX-WY7C-0526-SM-3NB3D	heart	male	4.7944
GTEX-ZXG5-1626-SM-59HJK	adipose_tissue	male	5.43667
GTEX-QDT8-0126-SM-48TZ1	skin	female	5.63774
GTEX-148VJ-1026-SM-5LU98	esophagus	male	6.0843
GTEX-WXYG-1726-SM-4ONCU	colon	female	4.78977
GTEX-1313W-0011-R4b-SM-5KLZV	brain	female	4.98233
GTEX-12BJ1-2026-SM-5FQUH	colon	male	4.67015
GTEX-1477Z-1126-SM-5P9GK	heart	male	4.79854
GTEX-PWOO-0726-SM-2I3EB	lung	female	5.61707
GTEX-ZVTK-0006-SM-57WBK	blood	male	4.08832
GTEX-147JS-2526-SM-5S2Q8	colon	male	5.16873
GTEX-1399R-0226-SM-5IJGG	spleen	male	5.34412
GTEX-11GS4-2926-SM-5A5LF	blood_vessel	male	4.9681
GTEX-111YS-2426-SM-5GZZQ	adipose_tissue	male	4.55218
GTEX-ZV68-0226-SM-59HJF	adipose_tissue	female	4.67188
GTEX-11LCK-0005-SM-5O98U	blood	male	3.81455
GTEX-XMD2-0926-SM-4WWEF	breast	female	5.99823
GTEX-11TTK-2426-SM-5PNYO	colon	female	4.3512
GTEX-WYVS-0926-SM-4SOJV	pancreas	female	4.04093
GTEX-111CU-2226-SM-5N9G5	nerve	male	5.73688
GTEX-YJ89-0008-SM-4RGM4	skin	male	7.00774
GTEX-S7PM-0426-SM-3NM91	blood_vessel	male	5.03562
GTEX-148VJ-2626-SM-5QGPI	colon	male	5.38823
GTEX-T5JC-0426-SM-32PLO	skin	male	5.85551
GTEX-13NZ9-2626-SM-5L3FK	skin	male	5.85797
GTEX-12696-1426-SM-5EGJ6	esophagus	male	4.84301
GTEX-ZEX8-0826-SM-4WKHK	liver	male	4.34626
GTEX-R55F-0008-SM-48FE6	skin	male	7.40135
GTEX-NPJ7-0011-R11A-SM-2I3E8	brain	female	5.29352
GTEX-Y111-0426-SM-4TT3K	blood_vessel	male	4.59817
GTEX-13CZV-0011-R11b-SM-5N9FN	brain	male	5.74876
GTEX-147GR-0011-R6b-SM-5S2RO	brain	male	5.42455
GTEX-ZYFC-2226-SM-5NQ96	esophagus	male	5.10141
GTEX-XV7Q-1126-SM-4BRVS	esophagus	female	5.20044
GTEX-139YR-1626-SM-5IJGK	esophagus	male	4.84996
GTEX-146FH-2126-SM-5SI9U	stomach	female	5.16835
GTEX-OHPL-0626-SM-3MJGJ	esophagus	female	7.02084
GTEX-13S7M-0011-R6b-SM-5O9D8	brain	female	5.09762
GTEX-14DAR-1426-SM-5RQIR	small_intestine	male	4.89575
GTEX-Y8DK-0004-SM-4RGM7	blood	male	6.91708
GTEX-12WS9-0426-SM-59HJW	nerve	female	5.70323
GTEX-RU72-0011-R7A-SM-2TF5U	brain	female	4.18585
GTEX-1192X-0326-SM-5H11U	nerve	male	5.25699
K-562-SM-5NQ6M	bone_marrow	female	7.32363
GTEX-RN64-0826-SM-2TC62	heart	male	3.3205
GTEX-RWS6-0001-SM-3NMAL	blood	female	6.12658
GTEX-14A5I-1326-SM-5SIAQ	blood_vessel	female	5.29606
GTEX-WHSE-0126-SM-3NMBT	skin	male	6.33684
GTEX-XUZC-1726-SM-4BRWS	skin	female	5.83261
GTEX-YEC4-1026-SM-5P9FW	esophagus	male	5.35017
GTEX-ZTSS-1126-SM-5985O	colon	male	4.6398
GTEX-ZAB4-1526-SM-5CVN7	stomach	male	5.99458
GTEX-R55G-1026-SM-48FDI	esophagus	female	5.06045
GTEX-U3ZH-1126-SM-4DXUG	esophagus	male	4.74574
GTEX-1313W-3026-SM-5LZUZ	brain	female	5.41176
GTEX-13FTX-2026-SM-5L3D6	skeletal_muscle	female	4.87681
GTEX-1117F-3026-SM-5GZYU	salivary_gland	female	5.10432
GTEX-131YS-0626-SM-5EGKL	breast	female	4.92175
GTEX-1339X-0726-SM-5L3FF	adipose_tissue	male	5.94676
GTEX-XOT4-0008-SM-4B664	skin	female	5.97037
GTEX-Y114-2526-SM-4TT8M	skeletal_muscle	female	4.7442
GTEX-T6MN-0011-R1A-SM-32QOY	brain	male	5.96299
GTEX-13X6I-2926-SM-5Q5C3	brain	male	5.62383
GTEX-PX3G-0726-SM-48TZT	esophagus	female	4.46536
GTEX-SE5C-1226-SM-4BRWV	esophagus	female	5.14852
GTEX-ZVZO-0426-SM-5HL4Z	blood_vessel	male	4.69206
GTEX-R55D-1826-SM-48FEF	colon	male	4.47377
GTEX-13S7M-0011-R10b-SM-5PNZB	brain	female	5.94459
GTEX-13CF2-0011-R2a-SM-5L3DC	brain	male	3.88557
GTEX-Y5LM-0005-SM-4V6EJ	blood	female	3.49696
GTEX-145LT-0126-SM-5S2QJ	adrenal_gland	male	4.84398
GTEX-ZF3C-1626-SM-4WWB4	esophagus	female	5.18546
GTEX-11ZTT-2126-SM-5CVLO	skin	female	5.24871
GTEX-ZZPU-0426-SM-5GZYH	liver	female	5.05706
GTEX-ZE7O-0011-R10a-SM-57WAZ	brain	female	4.53849
GTEX-PLZ6-0826-SM-3P61K	stomach	male	4.62176
GTEX-R55C-0626-SM-2TF4Q	thyroid_gland	male	5.34373
GTEX-11NV4-1326-SM-5HL6V	liver	male	4.00723
GTEX-ZYW4-0326-SM-5E44Y	nerve	male	5.3216
GTEX-OHPM-1826-SM-2YUNF	blood_vessel	male	4.33846
GTEX-R55E-1326-SM-48FCR	esophagus	male	6.12806
GTEX-13CIG-0011-R8b-SM-5LZX5	brain	male	5.87015
GTEX-X4XX-0726-SM-4QARS	testis	male	5.30629
GTEX-ZTPG-1326-SM-51MSQ	heart	female	5.06569
GTEX-QLQW-1126-SM-2S1Q8	skin	male	5.80914
GTEX-11GSO-0005-SM-5O9CA	blood	male	4.98001
GTEX-12WSH-0008-SM-5S2V1	skin	male	6.77403
GTEX-P4QR-0226-SM-3NMCH	testis	male	6.19195
GTEX-ZYFD-3126-SM-5E44O	pituitary_gland	male	6.73975
GTEX-Y5LM-0726-SM-4VBRP	lung	female	6.05248
GTEX-WVLH-0011-R10A-SM-3MJFM	brain	male	6.09504
GTEX-145MH-2726-SM-5QGQ6	colon	male	5.12636
GTEX-WEY5-2026-SM-3GILE	skeletal_muscle	female	4.31252
GTEX-OXRL-1426-SM-3NM9E	colon	male	4.72736
GTEX-13OW6-0005-SM-5NQ9Z	blood	male	4.48867
GTEX-TSE9-3126-SM-4DXSY	pituitary_gland	female	6.91747
GTEX-12WSF-0011-R4b-SM-5HL88	brain	male	5.23109
GTEX-Y8DK-0011-R5B-SM-4RTW6	brain	male	4.96393
GTEX-144GL-0011-R4a-SM-5PNUI	brain	male	3.47893
GTEX-X5EB-0004-SM-46MWA	blood	male	5.95886
GTEX-ZDTT-0126-SM-4WKHA	adrenal_gland	male	4.78553
GTEX-147F3-0226-SM-5NQBV	skeletal_muscle	female	4.1359
GTEX-ZT9W-0008-SM-4YCDJ	skin	male	7.20242
GTEX-14C39-0005-SM-5NQBR	blood	male	4.27058
GTEX-ZQUD-1426-SM-57WER	skin	male	6.04174
GTEX-12WSD-0626-SM-5GCMW	skin	female	5.6845
GTEX-ZAJG-3026-SM-5HL92	brain	female	6.08785
GTEX-ZAB4-0011-R5a-SM-4SOKC	brain	male	5.06132
GTEX-ZF29-0626-SM-4WKHD	spleen	female	4.83133
GTEX-XYKS-0826-SM-4BRVF	thyroid_gland	female	6.07533
GTEX-WHSB-0226-SM-4M1XE	blood_vessel	male	4.59635
GTEX-X261-0626-SM-3NMD9	breast	male	5.77398
GTEX-11VI4-1026-SM-5EQM1	ovary	female	4.66736
GTEX-POYW-0008-SM-48TE4	skin	male	7.35344
GTEX-11P81-0326-SM-5HL6B	blood_vessel	female	4.42825
GTEX-11EMC-0526-SM-5EGJN	adrenal_gland	female	5.34305
GTEX-139UC-0011-R5b-SM-5K7VY	brain	male	5.09762
GTEX-WXYG-0926-SM-3NB2O	adipose_tissue	female	4.48733
GTEX-132AR-2526-SM-5PNVM	esophagus	female	4.9528
GTEX-117YW-0005-SM-5NQ8Z	blood	male	4.17555
GTEX-WFG8-0326-SM-4LVN4	pancreas	male	5.09636
GTEX-RNOR-0526-SM-2TF4O	skeletal_muscle	female	4.28471
GTEX-WY7C-0926-SM-3NB34	adipose_tissue	male	4.59817
GTEX-12C56-1726-SM-5EQ61	skin	male	5.45191
GTEX-Y114-0326-SM-4TT99	blood_vessel	female	5.02283
GTEX-ZYT6-0426-SM-5GID3	thyroid_gland	male	4.9588
GTEX-R55E-0011-R5A-SM-2TC5N	brain	male	5.00761
GTEX-ZF29-0226-SM-4WKHO	heart	female	3.59573
GTEX-RU1J-0626-SM-4WAWY	breast	female	4.84098
GTEX-SUCS-0326-SM-32PLL	heart	male	4.78553
GTEX-12KS4-0326-SM-5EQ41	skin	male	5.49629
GTEX-P4PP-0726-SM-3NM9S	esophagus	female	4.88019
GTEX-WYVS-1226-SM-4ONCL	uterus	female	4.7186
GTEX-R55F-1326-SM-5S2V4	brain	male	5.61795
GTEX-UTHO-0006-SM-3NMCC	blood	male	5.10684
GTEX-QEG5-1426-SM-447AS	esophagus	male	7.3111
GTEX-XQ3S-1026-SM-4BOPJ	esophagus	male	5.31068
K-562-SM-5O98J	bone_marrow	female	7.22854
GTEX-13111-0726-SM-5DUVE	colon	male	4.9439
GTEX-YBZK-0005-SM-59HKG	blood	female	3.92598
GTEX-1192X-3026-SM-5N9BM	pituitary_gland	male	5.90161
GTEX-12126-1026-SM-5P9JJ	brain	male	6.03081
GTEX-12KS4-2126-SM-5FQUT	skin	male	5.8169
GTEX-146FR-1726-SM-5Q5DT	skeletal_muscle	female	4.26451
GTEX-OIZI-1026-SM-3NB1K	lung	male	4.82275
GTEX-ZF29-2226-SM-4WWB9	adipose_tissue	female	5.05046
GTEX-ZYY3-3226-SM-5SI9X	pituitary_gland	female	6.39335
GTEX-13SLW-0011-R10a-SM-5S2UI	brain	male	5.22846
GTEX-11GS4-0426-SM-5N9CD	heart	male	4.3455
GTEX-12WSL-2426-SM-5GCN7	adipose_tissue	male	5.96279
GTEX-12C56-1126-SM-5FQTO	esophagus	male	4.87623
GTEX-T6MN-0011-R2A-SM-32QOW	brain	male	4.48609
GTEX-X5EB-0008-SM-46MU3	skin	male	7.01687
GTEX-13O3O-0526-SM-5J1NL	skeletal_muscle	female	3.98089
GTEX-11ZTT-1826-SM-5CVLN	ovary	female	5.11772
GTEX-11DXW-1026-SM-5H11K	brain	male	5.60169
GTEX-ZF2S-1926-SM-4WWAN	colon	female	4.96994
GTEX-11DYG-1226-SM-5N9DC	blood_vessel	male	5.7999
GTEX-ZAB4-0826-SM-5LU9D	liver	male	4.4396
GTEX-11I78-0826-SM-5A5K4	heart	female	4.5053
GTEX-13RTK-1826-SM-5S2P3	blood_vessel	male	4.69937
GTEX-YFC4-2826-SM-5P9FR	uterus	female	5.67019
GTEX-QVUS-0011-R3A-SM-3GAFD	brain	female	5.89699
GTEX-VUSG-0126-SM-4KL1X	liver	male	4.51916
GTEX-1269C-2526-SM-5EGJ3	skin	female	5.46471
GTEX-WHWD-0326-SM-3LK6L	heart	male	4.37708
GTEX-X4LF-1726-SM-3NMBZ	adipose_tissue	male	5.15746
GTEX-145MG-1526-SM-5Q5EM	skin	male	6.27316
GTEX-ZVTK-0426-SM-51MRS	skin	male	5.60433
GTEX-11O72-3026-SM-5986R	pituitary_gland	male	5.78243
GTEX-Y111-0326-SM-4SOIX	skeletal_muscle	male	3.89629
GTEX-147F3-1526-SM-5SIAK	vagina	female	4.7835
GTEX-RVPU-0011-R8A-SM-5SI8I	brain	male	3.6264
GTEX-1399U-0526-SM-5K7YM	heart	female	3.75806
GTEX-13FHO-3026-SM-5J1O9	brain	male	5.74306
GTEX-ZQUD-0426-SM-57WFR	esophagus	male	5.02108
GTEX-132AR-1026-SM-5PNVL	skeletal_muscle	female	4.8104
GTEX-ZAB4-1026-SM-5HL7T	heart	male	4.4067
GTEX-SIU8-0126-SM-2XCDT	skin	male	5.94341
GTEX-X4EP-3026-SM-3P5YP	brain	female	6.11731
GTEX-WVLH-1426-SM-4MVNX	esophagus	male	5.23265
GTEX-14BIM-0011-R11b-SM-5S2RN	brain	female	5.75464
GTEX-13RTJ-0626-SM-5S2NB	blood_vessel	male	5.47312
GTEX-R55C-0826-SM-48FCL	esophagus	male	5.5135
GTEX-NPJ8-0011-R9a-SM-2YUN5	brain	male	4.73987
GTEX-1269C-0005-SM-5N9CJ	blood	female	3.46992
GTEX-12126-0526-SM-5PNW4	skeletal_muscle	male	4.22576
GTEX-13OVL-0626-SM-5KM13	lung	male	4.90928
GTEX-1269C-3126-SM-5EGI6	brain	female	5.03427
GTEX-T5JW-0008-SM-4DM5X	skin	female	7.74493
GTEX-13FTY-0426-SM-5IJC2	blood_vessel	female	4.62761
GTEX-12WSE-0011-R6b-SM-5LZV5	brain	male	5.38335
GTEX-11WQK-0005-SM-5O9AV	blood	male	5.09509
GTEX-14B4R-0006-SM-5O9A7	blood	male	3.28832
GTEX-13OW8-0011-R3a-SM-5L3I4	brain	male	5.54686
GTEX-REY6-1426-SM-48FDK	esophagus	male	5.52201
GTEX-14BMV-1026-SM-5SI6B	heart	male	4.06781
GTEX-11EM3-1226-SM-5N9DD	skin	female	5.00044
GTEX-PX3G-1426-SM-48U1J	colon	female	4.72303
GTEX-145LT-1726-SM-5QGP3	skin	male	5.54843
GTEX-11OF3-1326-SM-5N9FJ	kidney	male	4.45944
GTEX-131XW-0011-R9a-SM-5N9EO	brain	female	4.21564
GTEX-13N1W-1026-SM-5IJC5	heart	male	4.9174
GTEX-14BIM-0326-SM-5SI9B	skeletal_muscle	female	4.60526
GTEX-XV7Q-2426-SM-4BRV8	salivary_gland	female	5.43295
GTEX-Y111-0626-SM-4SOIT	skin	male	5.04222
GTEX-YEC4-1926-SM-5IFHJ	colon	male	4.71206
GTEX-ZYVF-0226-SM-5GIEG	adipose_tissue	female	7.6689
GTEX-S33H-0526-SM-5SI83	heart	male	3.36738
GTEX-P4PP-3026-SM-3P61O	blood_vessel	female	4.3016
GTEX-11EQ8-2626-SM-5N9BO	colon	male	6.35087
GTEX-T6MN-0126-SM-32PLP	skin	male	5.60375
GTEX-WFON-1126-SM-4LVMA	stomach	male	3.81966
GTEX-11I78-1826-SM-5A5M4	adrenal_gland	female	4.97042
GTEX-NPJ8-0326-SM-26GMG	lung	male	5.07083
GTEX-11NSD-1626-SM-5986U	colon	male	4.64614
GTEX-ZF29-0126-SM-4WKGZ	blood_vessel	female	4.74738
GTEX-13VXU-0826-SM-5KLZ2	thyroid_gland	male	4.73063
GTEX-12WSK-1026-SM-5CVNR	adipose_tissue	female	5.3136
GTEX-Q2AG-0011-R1A-SM-2HMJI	brain	female	5.79853
GTEX-131XW-0011-R11a-SM-5DUV9	brain	female	4.9231
GTEX-XGQ4-2326-SM-4AT53	skeletal_muscle	male	4.01699
GTEX-QV44-0826-SM-2S1RG	thyroid_gland	male	5.04173
GTEX-OHPK-2026-SM-3MJH7	uterus	female	5.88362
GTEX-ZXG5-0008-SM-57WDB	skin	male	6.63953
GTEX-11DXX-1826-SM-5H126	colon	female	4.70822
GTEX-VJYA-0126-SM-4KL1P	spleen	male	5.47703
GTEX-14BIM-0011-R5b-SM-5S2RM	brain	female	5.32296
GTEX-SIU7-1126-SM-2XCDW	thyroid_gland	male	5.29352
GTEX-ZUA1-2726-SM-59HLJ	testis	male	5.6896
GTEX-145MO-0726-SM-5NQB9	skeletal_muscle	male	4.27646
GTEX-XXEK-2026-SM-4BRVE	heart	male	5.39028
GTEX-S4UY-0926-SM-4AD6O	urinary_bladder	female	4.78244
GTEX-OXRP-0526-SM-2I3EW	lung	female	5.79205
GTEX-11TUW-2326-SM-5EQMO	colon	male	5.83261
GTEX-XAJ8-0126-SM-47JYG	spleen	male	4.83693
GTEX-ZVT3-0326-SM-5GU6U	nerve	female	4.97449
GTEX-13NYB-1326-SM-5K7Y1	esophagus	male	4.90203
GTEX-Y3IK-2426-SM-4WWDU	skin	female	6.3082
GTEX-12KS4-1326-SM-5LUB3	liver	male	5.15824
GTEX-T6MO-0626-SM-4DM6P	esophagus	female	4.50339
GTEX-R55E-0006-SM-2TC5G	blood	male	5.05482
GTEX-13D11-1426-SM-5K7Y9	blood_vessel	female	4.73227
GTEX-12ZZX-3026-SM-5GCP3	pituitary_gland	female	5.30746
GTEX-NPJ7-1326-SM-3MJHO	blood_vessel	female	4.85353
GTEX-13X6J-1626-SM-5Q5CV	esophagus	male	4.61764
GTEX-13QIC-0011-R3a-SM-5P9HT	brain	female	5.53727
GTEX-13112-0326-SM-5P9IW	thyroid_gland	male	4.86792
GTEX-WL46-0011-R5A-SM-3LK6V	brain	male	4.96994
GTEX-Z93T-0126-SM-5HL5N	skin	male	5.33954
GTEX-13FH7-1926-SM-5J2OL	adipose_tissue	female	5.7255
GTEX-14BMV-0326-SM-5RQHW	skeletal_muscle	male	3.83593
GTEX-WXYG-1426-SM-4ONCK	ovary	female	4.67976
GTEX-POMQ-2326-SM-5S2VS	adipose_tissue	female	5.29898
GTEX-12WSK-0726-SM-5LZUV	blood_vessel	female	4.62061
GTEX-13FHO-2926-SM-5L3ES	brain	male	5.50969
GTEX-ZV6S-0226-SM-59HJT	thyroid_gland	female	5.09597
GTEX-ZDXO-2426-SM-5S2NJ	adipose_tissue	male	5.45386
GTEX-OIZH-2026-SM-3NB1M	prostate	male	5.42221
GTEX-RM2N-1926-SM-48FCU	liver	male	4.73169
GTEX-ZYWO-0926-SM-5E43J	esophagus	female	4.8212
GTEX-145ME-2026-SM-5SIA5	skeletal_muscle	female	4.4107
GTEX-144GL-0011-R3a-SM-5P9HP	brain	male	4.9203
GTEX-ZAB5-0526-SM-5CVMU	spleen	male	5.21766
GTEX-132AR-2726-SM-5PNVN	colon	female	4.86493
GTEX-YFCO-1926-SM-4W212	skeletal_muscle	male	4.69937
GTEX-QDT8-1326-SM-48TYY	esophagus	female	5.04348
GTEX-132Q8-0011-R10b-SM-5DUWZ	brain	male	5.99439
GTEX-13FHP-3026-SM-5IJBS	brain	male	5.4439
GTEX-11OF3-0011-R8b-SM-57WCS	brain	male	5.75141
GTEX-12WSJ-0326-SM-5GCMT	thyroid_gland	female	5.78557
GTEX-11GSP-0011-R5a-SM-57WBE	brain	female	5.30308
GTEX-13X6K-0326-SM-5Q5D6	skeletal_muscle	female	4.68706
GTEX-12WSN-2726-SM-5LZUK	blood_vessel	male	5.15619
GTEX-Y8E4-0226-SM-4VBQ3	blood_vessel	male	4.59098
GTEX-VUSG-2426-SM-4KKZG	adipose_tissue	male	5.10179
GTEX-ZC5H-2726-SM-5KLZW	salivary_gland	female	4.7339
GTEX-13X6I-0011-R1b-SM-5PNZC	brain	male	5.28982
GTEX-13FXS-0726-SM-5LZXJ	thyroid_gland	male	4.90251
GTEX-ZF29-1226-SM-4WKH1	esophagus	female	4.64211
GTEX-11EM3-2426-SM-59861	skin	female	5.35759
GTEX-ZF3C-1126-SM-57WEG	heart	female	4.45486
GTEX-12WSM-1826-SM-5BC64	salivary_gland	male	5.96073
GTEX-13N1W-0126-SM-5K7VT	skin	male	5.53571
GTEX-13VXU-0126-SM-5SI9F	skin	male	5.74414
GTEX-S4P3-0626-SM-4AD59	pancreas	female	5.24492
GTEX-132AR-1126-SM-5P9GA	thyroid_gland	female	5.97244
GTEX-W5X1-2826-SM-3GILM	nerve	female	5.1387
GTEX-13OW6-0426-SM-5L3HM	skin	male	5.8615
GTEX-ZLV1-1326-SM-4WWER	colon	female	4.79854
GTEX-QV44-0926-SM-2S1RH	lung	male	6.62993
GTEX-X4EP-0011-R11B-SM-4QASK	brain	female	6.4395
GTEX-WRHU-0826-SM-3MJFN	skeletal_muscle	female	4.14892
GTEX-13X6J-0011-R11a-SM-5P9HE	brain	male	6.06312
GTEX-14C39-2526-SM-5S2UH	adipose_tissue	male	5.4479
GTEX-13PLJ-0126-SM-5L3HU	adipose_tissue	female	5.92649
GTEX-XQ8I-1826-SM-4BOOJ	esophagus	male	4.93829
GTEX-WY7C-2326-SM-3NB2U	skin	male	5.4396
GTEX-Q2AG-0826-SM-2HMKF	thyroid_gland	female	4.95842
GTEX-UPK5-1226-SM-4IHL8	esophagus	male	5.29723
GTEX-12696-3126-SM-5FQUX	pituitary_gland	male	6.71429
GTEX-PLZ5-0006-SM-5S2W5	blood	male	4.42424
GTEX-13N1W-0011-R5b-SM-5MR5Q	brain	male	5.31214
GTEX-11DYG-1026-SM-5A5JQ	heart	male	4.55151
GTEX-ZF2S-1026-SM-4WWB1	heart	female	4.42424
GTEX-WYVS-2026-SM-4RGNS	salivary_gland	female	5.20044
GTEX-13FTX-1026-SM-5J2O5	uterus	female	4.72409
GTEX-ZYW4-0126-SM-5E44A	skin	male	5.80423
GTEX-13X6K-0226-SM-5QGPB	adipose_tissue	female	4.76818
GTEX-T5JW-1126-SM-4DM5V	colon	female	5.5638
GTEX-XYKS-2926-SM-4E3IA	salivary_gland	female	5.19334
GTEX-ZYWO-0626-SM-5E45K	heart	female	4.39232
GTEX-T5JC-0226-SM-32PMA	blood_vessel	male	4.75008
GTEX-WFJO-0005-SM-3GIKY	blood	male	3.65187
GTEX-13O61-0726-SM-5J2MD	lung	male	5.65793
GTEX-QVJO-3126-SM-4R1KC	ovary	female	4.75171
GTEX-13OVL-1526-SM-5K7WA	nerve	male	5.00945
GTEX-139TU-0826-SM-5IJFG	liver	male	4.37918
GTEX-Q2AG-3026-SM-48U1L	pituitary_gland	female	6.52266
GTEX-Y114-1926-SM-4TT8J	vagina	female	4.797
GTEX-1313W-0011-R8a-SM-5DUVM	brain	female	5.48837
GTEX-X62O-0126-SM-4E3JN	skin	male	5.58582
GTEX-131XE-0726-SM-5HL9K	lung	male	5.2234
GTEX-139D8-1626-SM-5IJFZ	adipose_tissue	female	4.82632
GTEX-ZF2S-1526-SM-5S2OO	adipose_tissue	female	4.32411
GTEX-13OW8-1426-SM-5IJDT	skeletal_muscle	male	4.25171
GTEX-ZDTS-0526-SM-4WKH9	skeletal_muscle	male	3.83184
GTEX-WH7G-2226-SM-3NMBN	adipose_tissue	male	5.08743
GTEX-P44H-1026-SM-3NM96	blood_vessel	male	5.30191
GTEX-1399S-1726-SM-5L3DI	lung	female	5.71147
GTEX-11LCK-0008-SM-5Q5BB	skin	male	7.08803
GTEX-X5EB-2426-SM-4E3HX	adipose_tissue	male	5.06394
GTEX-X4EP-0011-R7B-SM-4PQZW	brain	female	6.08065
GTEX-Y8LW-0726-SM-5IFI1	esophagus	female	5.6062
GTEX-WFON-1026-SM-4LVMD	esophagus	male	4.61648
GTEX-ZVP2-0008-SM-51MSL	skin	male	7.15962
GTEX-WY7C-0826-SM-4ONCG	esophagus	male	4.44227
GTEX-Y5LM-1626-SM-4VDTB	small_intestine	female	5.82574
GTEX-13FH7-2026-SM-5IJCR	skin	female	5.33447
GTEX-OIZI-1326-SM-3NB1B	esophagus	male	5.07423
GTEX-13FTZ-2226-SM-5LZXI	skeletal_muscle	male	4.16431
GTEX-XMD1-0826-SM-4AT52	breast	male	5.13958
GTEX-QDT8-3026-SM-32PKB	brain	female	5.45875
GTEX-11ZU8-2626-SM-5EQLL	nerve	male	5.06132
GTEX-QLQW-0326-SM-447A8	pancreas	male	5.92433
GTEX-ZE9C-2526-SM-5IJDR	skin	male	5.32013
GTEX-WYVS-1526-SM-4OND4	ovary	female	4.89913
GTEX-132AR-1826-SM-5EGHR	pancreas	female	4.84552
GTEX-13QBU-1526-SM-5LU3W	ovary	female	4.88753
GTEX-145ME-0726-SM-5O9A3	adipose_tissue	female	4.81146
GTEX-NPJ8-1826-SM-2YUNC	blood_vessel	male	4.97362
GTEX-ZYW4-1126-SM-5SI99	thyroid_gland	male	5.46403
GTEX-O5YV-1126-SM-3LK73	adrenal_gland	female	6.08637
GTEX-O5YV-2026-SM-26GMK	skeletal_muscle	female	4.68706
GTEX-V955-2026-SM-3GAFA	breast	male	5.29206
GTEX-Y8LW-0926-SM-4VBQ8	adipose_tissue	female	4.60287
GTEX-146FH-1726-SM-5QGQ2	esophagus	female	7.09171
GTEX-T2IS-0126-SM-4DM6O	skin	female	5.68872
GTEX-11O72-1326-SM-5BC5A	lung	male	5.7623
GTEX-13FHP-1626-SM-5N9FK	esophagus	male	5.02544
GTEX-148VJ-1126-SM-5NQBZ	esophagus	male	5.3771
GTEX-X4EP-0005-SM-3P5ZE	blood	female	3.91076
GTEX-YEC4-0626-SM-5CVLU	thyroid_gland	male	6.54492
GTEX-11EMC-2626-SM-59864	skeletal_muscle	female	4.60939
GTEX-RTLS-2326-SM-46MUH	ovary	female	4.84494
GTEX-UTHO-1226-SM-3GAEE	heart	male	5.71971
GTEX-P4QS-1026-SM-3NMCW	pancreas	male	4.88657
GTEX-QEG4-0426-SM-33HC3	heart	male	4.25171
GTEX-NFK9-0926-SM-2HMJU	heart	male	3.9088
GTEX-ZE9C-2826-SM-5S2MO	adipose_tissue	male	4.72188
GTEX-W5WG-2026-SM-4LMIB	colon	female	5.11684
GTEX-Q2AI-1426-SM-2S1P5	adipose_tissue	male	5.306
GTEX-ZUA1-0011-R7b-SM-4YCDP	brain	male	5.14774
GTEX-Q2AG-0926-SM-48U1Q	blood_vessel	female	4.797
GTEX-12WS9-1426-SM-5FQT3	stomach	female	5.94794
GTEX-OXRO-0226-SM-3LK6F	adipose_tissue	female	5.56801
GTEX-P4PP-1726-SM-2S1NS	nerve	female	4.91314
GTEX-Z93T-0426-SM-5HL6G	blood_vessel	male	4.56319
GTEX-13RTJ-2426-SM-5S2Q2	skin	male	5.81562
GTEX-QCQG-0626-SM-48U21	esophagus	female	5.63833
GTEX-ZA64-0226-SM-5HL9C	adrenal_gland	male	4.75865
GTEX-1192X-1826-SM-5GIE2	esophagus	male	4.65881
GTEX-ZEX8-1426-SM-4WKHQ	esophagus	male	5.58827
GTEX-ZV68-0006-SM-4YCEJ	blood	female	4.19142
GTEX-NFK9-0008-SM-4E3JE	skin	male	6.49873
GTEX-ZYWO-2526-SM-5GIDM	adipose_tissue	female	5.71481
GTEX-13FHO-1626-SM-5IJGB	blood_vessel	male	5.06957
GTEX-OOBK-2126-SM-3LK5T	testis	male	5.8674
GTEX-13OW5-3126-SM-5MR3Y	brain	male	5.49922
GTEX-11XUK-1626-SM-5GU5O	ovary	female	4.7677
GTEX-12WSE-0011-R1b-SM-5GU4V	brain	male	5.89237
GTEX-X8HC-1426-SM-46MWC	esophagus	female	5.94558
GTEX-ZTPG-2026-SM-5O999	uterus	female	5.39194
GTEX-OHPN-0011-R8A-SM-33HBT	brain	female	3.97818
GTEX-132Q8-0006-SM-5NQA4	blood	male	3.5993
GTEX-WY7C-1626-SM-4ONC8	colon	male	4.27352
GTEX-11DYG-0126-SM-59883	skin	male	5.71804
GTEX-11UD2-1126-SM-5EQM6	blood_vessel	male	6.29813
GTEX-11TT1-1526-SM-5EQKU	blood_vessel	male	6.3241
GTEX-ZV7C-0126-SM-57WDE	thyroid_gland	male	5.61472
GTEX-13RTL-0011-R9a-SM-5Q5BR	brain	male	2.32772
GTEX-12WSB-0226-SM-5GCOR	adipose_tissue	female	4.60344
GTEX-YEC4-2326-SM-5IFHV	blood_vessel	male	4.95097
GTEX-S7SF-1826-SM-3K2AD	adipose_tissue	female	5.43833
GTEX-UPK5-2126-SM-4JBJK	stomach	male	4.96713
GTEX-WVLH-0006-SM-3MJF7	blood	male	3.55825
GTEX-QLQW-1426-SM-2S1QU	nerve	male	5.18147
GTEX-Y5V6-2526-SM-5IFJV	adipose_tissue	male	4.7468
GTEX-13S86-0005-SM-5NQ7I	blood	male	4.33418
GTEX-1313W-0011-R7b-SM-5DUWL	brain	female	5.19927
GTEX-ZQG8-0008-SM-4YCE7	skin	female	6.54215
GTEX-11GSP-2726-SM-5A5LJ	skeletal_muscle	female	3.95702
GTEX-ZDTS-1326-SM-4WKGX	heart	male	4.06264
GTEX-ZV6S-1126-SM-57WE9	colon	female	4.91363
GTEX-U4B1-1426-SM-4DXTX	prostate	male	4.98233
GTEX-14BMV-2226-SM-5RQHX	stomach	male	4.73169
GTEX-13SLW-0126-SM-5SI6C	skin	male	5.71922
GTEX-12ZZX-0011-R10b-SM-5DUWK	brain	female	5.82456
GTEX-WK11-0006-SM-3NB3J	blood	male	5.04435
GTEX-11ZTT-0426-SM-5EQLK	blood_vessel	female	4.81349
GTEX-13CF3-1826-SM-5J1NK	skeletal_muscle	female	5.20316
GTEX-11DXY-1326-SM-5987Z	esophagus	male	5.05133
GTEX-X4LF-0826-SM-4QASC	esophagus	male	4.69764
GTEX-QDT8-0526-SM-4LMJR	skeletal_muscle	female	4.81407
GTEX-11GSP-1826-SM-5N9DQ	esophagus	female	5.7677
GTEX-ZYFC-0426-SM-5GICQ	skin	male	5.21805
GTEX-TKQ2-0226-SM-4DM6V	adrenal_gland	male	4.87971
GTEX-WVLH-0011-R8A-SM-3MJFC	brain	male	5.52954
GTEX-ZYT6-1226-SM-5E44Q	esophagus	male	5.21727
GTEX-Y8LW-1526-SM-5IFHL	skin	female	5.24297
GTEX-Q734-0726-SM-48TZP	ovary	female	4.94439
GTEX-YJ8O-1026-SM-5CVM5	ovary	female	4.87188
GTEX-OIZG-0726-SM-33HBL	skin	male	5.98297
GTEX-YECK-0626-SM-4W1ZE	skeletal_muscle	male	4.38889
GTEX-N7MS-0126-SM-3TW8O	testis	male	6.03692
GTEX-XBED-0226-SM-47JY8	pancreas	male	4.73169
GTEX-OOBJ-2626-SM-2I3F6	thyroid_gland	male	5.10772
GTEX-13QIC-1826-SM-5J1MY	vagina	female	5.36139
GTEX-PW2O-1726-SM-2S1OO	skeletal_muscle	male	3.99823
GTEX-ZTX8-0226-SM-5E44D	esophagus	male	5.95374
GTEX-Y8E4-0726-SM-4WWFN	adipose_tissue	male	4.90734
GTEX-S95S-0008-SM-4AT5M	skin	male	6.44622
GTEX-WYBS-0326-SM-3NM8S	nerve	female	5.09762
GTEX-PWCY-2026-SM-2S1NF	skeletal_muscle	female	3.8166
GTEX-ZQUD-0226-SM-4YCEB	blood_vessel	male	4.76664
GTEX-WFG7-1526-SM-4LVMG	colon	male	4.86396
GTEX-VUSG-2226-SM-4KKZO	breast	male	5.41684
GTEX-1192X-2926-SM-5N9BA	salivary_gland	male	5.11267
GTEX-WHSE-0011-R1A-SM-3P5ZK	brain	male	6.05356
GTEX-13OVL-0826-SM-5L3GV	adipose_tissue	male	5.05046
GTEX-145LS-0426-SM-5LU8M	blood_vessel	female	4.8743
GTEX-12WSC-3126-SM-5GCNB	pituitary_gland	male	5.53297
GTEX-139TT-2626-SM-5LZUB	brain	male	5.48612
GTEX-ZZPU-1426-SM-5GZZ6	stomach	female	4.46985
GTEX-Q2AG-0326-SM-48U1O	breast	female	5.09849
GTEX-T2IS-3026-SM-32QPM	brain	female	5.90761
GTEX-12126-0011-R11a-SM-5BC6X	brain	male	5.75386
GTEX-14E6E-0726-SM-5S2R3	esophagus	male	5.36705
GTEX-PVOW-0126-SM-2XCFA	skin	male	5.78842
GTEX-11NSD-0426-SM-5N9CR	spleen	male	5.20355
GTEX-WOFL-0826-SM-3MJG1	breast	male	5.75543
GTEX-131XE-0626-SM-5HL98	heart	male	4.64383
GTEX-ZYFD-2526-SM-5E45L	prostate	male	5.71481
GTEX-XQ8I-2126-SM-4BOOM	colon	male	4.15222
GTEX-13PVQ-0426-SM-5J1OG	nerve	male	5.41889
GTEX-13X6J-0011-R3b-SM-5P9K5	brain	male	5.0461
GTEX-X4EP-0326-SM-3P5Z6	heart	female	4.56923
GTEX-QV44-1026-SM-447CG	esophagus	male	4.81252
GTEX-WY7C-1326-SM-4ONCX	esophagus	male	4.46078
GTEX-131XE-0326-SM-5LZVO	liver	male	5.61354
GTEX-ZAB4-0011-R11a-SM-4SOKI	brain	male	5.44194
GTEX-13S7M-1726-SM-5RQK3	uterus	female	5.6795
GTEX-131XH-2526-SM-5GCND	nerve	male	5.18031
[truncated: 5,859 more rows]
