# Supplementary material for: Transcriptome sequencing and single-cell sequencing analysis identify GARS1 as a potential prognostic and immunotherapeutic biomarker for multiple cancers, including bladder cancer
Source: Front Immunol. 2023 Jun 19;14:1169588. doi: 10.3389/fimmu.2023.1169588 (PMC10315539; doi:10.3389/fimmu.2023.1169588)
Supplement: Supplementary file 4 [file DataSheet_1.zip › Data Sheet 1/Data and R-Script/Paper data/03 GARS1-Exp-CCLE.xls]

## Sheet: 03 GARS1-Exp-CCLE
Depmap ID	Expression Public 22Q4	Cell Line Name	Primary Disease	Lineage	Lineage Subtype
ACH-000001	7.01636	NIHOVCAR3	Ovarian Epithelial Tumor	Ovary/Fallopian Tube	Ovarian Epithelial Tumor
ACH-000002	6.01547	HL60	Acute Myeloid Leukemia	Myeloid	Acute Myeloid Leukemia
ACH-000003	7.26735	CACO2	Colorectal Adenocarcinoma	Bowel	Colorectal Adenocarcinoma
ACH-000004	8.13042	HEL	Acute Myeloid Leukemia	Myeloid	Acute Myeloid Leukemia
ACH-000005	7.82101	HEL9217	Acute Myeloid Leukemia	Myeloid	Acute Myeloid Leukemia
ACH-000006	8.33248	MONOMAC6	Acute Myeloid Leukemia	Myeloid	Acute Myeloid Leukemia
ACH-000007	6.40224	LS513	Colorectal Adenocarcinoma	Bowel	Colorectal Adenocarcinoma
ACH-000008	7.63945	A101D	Melanoma	Skin	Melanoma
ACH-000009	7.736	C2BBE1	Colorectal Adenocarcinoma	Bowel	Colorectal Adenocarcinoma
ACH-000011	6.57667	253J	Bladder Urothelial Carcinoma	Bladder/Urinary Tract	Bladder Urothelial Carcinoma
ACH-000012	7.15674	HCC827	Non-Small Cell Lung Cancer	Lung	Non-Small Cell Lung Cancer
ACH-000013	6.58496	ONCODG1	Ovarian Epithelial Tumor	Ovary/Fallopian Tube	Ovarian Epithelial Tumor
ACH-000014	7.10528	HS294T	Melanoma	Skin	Melanoma
ACH-000015	6.25153	NCIH1581	Non-Small Cell Lung Cancer	Lung	Non-Small Cell Lung Cancer
ACH-000016	6.00495	SLR21	Renal Cell Carcinoma	Kidney	Renal Cell Carcinoma
ACH-000017	7.03122	SKBR3	Invasive Breast Carcinoma	Breast	Invasive Breast Carcinoma
ACH-000018	6.30214	T24	Bladder Urothelial Carcinoma	Bladder/Urinary Tract	Bladder Urothelial Carcinoma
ACH-000019	7.32202	MCF7	Invasive Breast Carcinoma	Breast	Invasive Breast Carcinoma
ACH-000020	6.72874	MHHCALL2	B-Lymphoblastic Leukemia/Lymphoma	Lymphoid	B-Lymphoblastic Leukemia/Lymphoma
ACH-000021	6.54164	NCIH1693	Non-Small Cell Lung Cancer	Lung	Non-Small Cell Lung Cancer
ACH-000022	5.86567	PATU8988S	Pancreatic Adenocarcinoma	Pancreas	Pancreatic Adenocarcinoma
ACH-000023	6.93793	PATU8988T	Pancreatic Adenocarcinoma	Pancreas	Pancreatic Adenocarcinoma
ACH-000024	8.76421	OPM2	Non-Hodgkin Lymphoma	Lymphoid	Non-Hodgkin Lymphoma
ACH-000025	7.62007	CH157MN	Meningothelial Tumor	CNS/Brain	Meningothelial Tumor
ACH-000026	7.68552	253JBV	Bladder Urothelial Carcinoma	Bladder/Urinary Tract	Bladder Urothelial Carcinoma
ACH-000027	6.58376	GOS3	Diffuse Glioma	CNS/Brain	Diffuse Glioma
ACH-000028	6.14568	KPL1	Invasive Breast Carcinoma	Breast	Invasive Breast Carcinoma
ACH-000029	7.22757	HCC827GR5	Non-Small Cell Lung Cancer	Lung	Non-Small Cell Lung Cancer
ACH-000030	6.96936	PC14	Non-Small Cell Lung Cancer	Lung	Non-Small Cell Lung Cancer
ACH-000031	6.84222	PANC0213	Pancreatic Adenocarcinoma	Pancreas	Pancreatic Adenocarcinoma
ACH-000032	6.49969	MHHCALL3	B-Lymphoblastic Leukemia/Lymphoma	Lymphoid	B-Lymphoblastic Leukemia/Lymphoma
ACH-000033	7.011	NCIH1819	Non-Small Cell Lung Cancer	Lung	Non-Small Cell Lung Cancer
ACH-000034	6.04221	PLB985	Acute Myeloid Leukemia	Myeloid	Acute Myeloid Leukemia
ACH-000035	7.83536	NCIH1650	Non-Small Cell Lung Cancer	Lung	Non-Small Cell Lung Cancer
ACH-000036	7.38102	U343	Diffuse Glioma	CNS/Brain	Diffuse Glioma
ACH-000037	6.95128	S117	Sarcoma, NOS	Soft Tissue	Sarcoma, NOS
ACH-000038	6.84875	EHEB	B-Lymphoblastic Leukemia/Lymphoma	Lymphoid	B-Lymphoblastic Leukemia/Lymphoma
ACH-000039	6.66363	SKNMC	Ewing Sarcoma	Bone	Ewing Sarcoma
ACH-000040	7.42307	U118MG	Diffuse Glioma	CNS/Brain	Diffuse Glioma
ACH-000041	6.78607	RDES	Ewing Sarcoma	Bone	Ewing Sarcoma
ACH-000042	5.99299	PANC0203	Pancreatic Adenocarcinoma	Pancreas	Pancreatic Adenocarcinoma
ACH-000043	6.73836	HS895T	Non-Cancerous	Fibroblast	Non-Cancerous
ACH-000044	5.40633	MDAMB134VI	Invasive Breast Carcinoma	Breast	Invasive Breast Carcinoma
ACH-000045	6.43996	MV411	Acute Myeloid Leukemia	Myeloid	Acute Myeloid Leukemia
ACH-000046	8.12366	ACHN	Renal Cell Carcinoma	Kidney	Renal Cell Carcinoma
ACH-000048	6.56727	TOV112D	Ovarian Epithelial Tumor	Ovary/Fallopian Tube	Ovarian Epithelial Tumor
ACH-000049	6.61176	HEKTE	Non-Cancerous	Kidney	Non-Cancerous
ACH-000050	6.56864	NCIH929	Non-Hodgkin Lymphoma	Lymphoid	Non-Hodgkin Lymphoma
ACH-000051	6.29976	TE617T	Rhabdomyosarcoma	Soft Tissue	Rhabdomyosarcoma
ACH-000052	6.82133	A673	Ewing Sarcoma	Bone	Ewing Sarcoma
ACH-000053	8.411	KARPAS299	Non-Hodgkin Lymphoma	Lymphoid	Non-Hodgkin Lymphoma
ACH-000054	7.60377	HT1080	Fibrosarcoma	Soft Tissue	Fibrosarcoma
ACH-000055	6.37747	D283MED	Embryonal Tumor	CNS/Brain	Embryonal Tumor
ACH-000056	7.00045	DOHH2	Non-Hodgkin Lymphoma	Lymphoid	Non-Hodgkin Lymphoma
ACH-000057	8.63633	OPM1	Non-Hodgkin Lymphoma	Lymphoid	Non-Hodgkin Lymphoma
ACH-000058	7.14608	ML1	Well-Differentiated Thyroid Cancer	Thyroid	Well-Differentiated Thyroid Cancer
ACH-000059	7.66505	SUPB15	B-Lymphoblastic Leukemia/Lymphoma	Lymphoid	B-Lymphoblastic Leukemia/Lymphoma
ACH-000060	6.52011	PANC1005	Pancreatic Adenocarcinoma	Pancreas	Pancreatic Adenocarcinoma
ACH-000061	7.11655	HH	Non-Hodgkin Lymphoma	Lymphoid	Non-Hodgkin Lymphoma
ACH-000062	7.49113	RERFLCMS	Non-Small Cell Lung Cancer	Lung	Non-Small Cell Lung Cancer
ACH-000063	8.24617	HS616T	Non-Cancerous	Fibroblast	Non-Cancerous
ACH-000064	7.57713	SALE	Non-Cancerous	Lung	Non-Cancerous
ACH-000065	6.97659	OCIAML5	Acute Myeloid Leukemia	Myeloid	Acute Myeloid Leukemia
ACH-000066	8.36361	HCC4006	Non-Small Cell Lung Cancer	Lung	Non-Small Cell Lung Cancer
ACH-000067	6.97373	HS683	Diffuse Glioma	CNS/Brain	Diffuse Glioma
ACH-000068	7.86623	REC1	Non-Hodgkin Lymphoma	Lymphoid	Non-Hodgkin Lymphoma
ACH-000069	6.99095	HS611T	Hodgkin Lymphoma	Lymphoid	Hodgkin Lymphoma
ACH-000070	7.09866	697	B-Lymphoblastic Leukemia/Lymphoma	Lymphoid	B-Lymphoblastic Leukemia/Lymphoma
ACH-000071	8.30154	HS706T	Non-Cancerous	Fibroblast	Non-Cancerous
ACH-000072	6.89081	MEG01	Myeloproliferative Neoplasms	Myeloid	Myeloproliferative Neoplasms
ACH-000073	8.37782	GRANTA519	Non-Hodgkin Lymphoma	Lymphoid	Non-Hodgkin Lymphoma
ACH-000074	6.99413	KU812	Myeloproliferative Neoplasms	Myeloid	Myeloproliferative Neoplasms
ACH-000075	7.1808	U87MG	Diffuse Glioma	CNS/Brain	Diffuse Glioma
ACH-000076	7.92606	NCO2	Myeloproliferative Neoplasms	Myeloid	Myeloproliferative Neoplasms
ACH-000077	7.53528	MJ	Non-Hodgkin Lymphoma	Lymphoid	Non-Hodgkin Lymphoma
ACH-000078	7.3147	MHHNB11	Neuroblastoma	Peripheral Nervous System	Neuroblastoma
ACH-000079	8.32472	TE125T	Non-Cancerous	Fibroblast	Non-Cancerous
ACH-000080	6.35597	BDCM	Acute Myeloid Leukemia	Myeloid	Acute Myeloid Leukemia
ACH-000081	5.94953	GDM1	Acute Myeloid Leukemia	Myeloid	Acute Myeloid Leukemia
ACH-000082	6.15056	G292CLONEA141B1	Osteosarcoma	Bone	Osteosarcoma
ACH-000083	7.9571	HS281T	Non-Cancerous	Fibroblast	Non-Cancerous
ACH-000084	6.22709	MUTZ3	Acute Myeloid Leukemia	Myeloid	Acute Myeloid Leukemia
ACH-000085	7.13617	T3M4	Pancreatic Adenocarcinoma	Pancreas	Pancreatic Adenocarcinoma
ACH-000086	6.31288	ACCMESO1	Pleural Mesothelioma	Pleura	Pleural Mesothelioma
ACH-000087	7.87529	SKES1	Ewing Sarcoma	Bone	Ewing Sarcoma
ACH-000088	6.66406	HS172T	Non-Cancerous	Fibroblast	Non-Cancerous
ACH-000089	8.11067	NCIH684	Colorectal Adenocarcinoma	Bowel	Colorectal Adenocarcinoma
ACH-000090	6.05853	PC3	Prostate Adenocarcinoma	Prostate	Prostate Adenocarcinoma
ACH-000091	6.93227	OV56	Ovarian Epithelial Tumor	Ovary/Fallopian Tube	Ovarian Epithelial Tumor
ACH-000092	7.61272	NCIH2452	Pleural Mesothelioma	Pleura	Pleural Mesothelioma
ACH-000093	6.65464	PANC0504	Pancreatic Adenocarcinoma	Pancreas	Pancreatic Adenocarcinoma
ACH-000094	7.04756	HPAFII	Pancreatic Adenocarcinoma	Pancreas	Pancreatic Adenocarcinoma
ACH-000095	7.35209	D341Med	Embryonal Tumor	CNS/Brain	Embryonal Tumor
ACH-000096	7.29526	G401	Rhabdoid Cancer	Kidney	Rhabdoid Cancer
ACH-000097	6.11416	ZR751	Invasive Breast Carcinoma	Breast	Invasive Breast Carcinoma
ACH-000098	7.59111	GAMG	Diffuse Glioma	CNS/Brain	Diffuse Glioma
ACH-000099	6.52685	SIMA	Neuroblastoma	Peripheral Nervous System	Neuroblastoma
ACH-000100	6.13525	RH41	Rhabdomyosarcoma	Soft Tissue	Rhabdomyosarcoma
ACH-000101	8.36488	KE37	Non-Hodgkin Lymphoma	Lymphoid	Non-Hodgkin Lymphoma
ACH-000102	6.41954	GMS10	Diffuse Glioma	CNS/Brain	Diffuse Glioma
ACH-000103	5.71012	CAOV4	Ovarian Epithelial Tumor	Ovary/Fallopian Tube	Ovarian Epithelial Tumor
ACH-000104	6.48446	LOUCY	Non-Hodgkin Lymphoma	Lymphoid	Non-Hodgkin Lymphoma
ACH-000105	6.61706	ALLSIL	T-Lymphoblastic Leukemia/Lymphoma	Lymphoid	T-Lymphoblastic Leukemia/Lymphoma
ACH-000106	7.49601	JVM2	Non-Hodgkin Lymphoma	Lymphoid	Non-Hodgkin Lymphoma
ACH-000107	6.22323	CAPAN2	Pancreatic Adenocarcinoma	Pancreas	Pancreatic Adenocarcinoma
ACH-000108	8.46976	KP3	Adenosquamous Carcinoma of the Pancreas	Pancreas	Adenosquamous Carcinoma of the Pancreas
ACH-000109	7.67334	NCIH3255	Non-Small Cell Lung Cancer	Lung	Non-Small Cell Lung Cancer
ACH-000110	7.05322	NCCSTCK140	Esophagogastric Adenocarcinoma	Esophagus/Stomach	Esophagogastric Adenocarcinoma
ACH-000111	7.0634	HCC1187	Invasive Breast Carcinoma	Breast	Invasive Breast Carcinoma
ACH-000112	6.48414	SIGM5	Acute Myeloid Leukemia	Myeloid	Acute Myeloid Leukemia
ACH-000113	6.30925	OCIAML2	Acute Myeloid Leukemia	Myeloid	Acute Myeloid Leukemia
ACH-000114	8.05951	SU8686	Pancreatic Adenocarcinoma	Pancreas	Pancreatic Adenocarcinoma
ACH-000115	5.99164	VCAP	Prostate Adenocarcinoma	Prostate	Prostate Adenocarcinoma
ACH-000116	6.77321	OAW28	Ovarian Epithelial Tumor	Ovary/Fallopian Tube	Ovarian Epithelial Tumor
ACH-000117	5.96555	EFM192A	Invasive Breast Carcinoma	Breast	Invasive Breast Carcinoma
ACH-000118	6.02303	HUPT3	Pancreatic Adenocarcinoma	Pancreas	Pancreatic Adenocarcinoma
ACH-000119	8.09212	HS863T	Non-Cancerous	Fibroblast	Non-Cancerous
ACH-000120	7.05745	CHP212	Neuroblastoma	Peripheral Nervous System	Neuroblastoma
ACH-000121	6.472	NCIH2405	Non-Small Cell Lung Cancer	Lung	Non-Small Cell Lung Cancer
ACH-000122	7.11187	SUPT11	Non-Hodgkin Lymphoma	Lymphoid	Non-Hodgkin Lymphoma
ACH-000123	7.05788	COV434	Ovarian Epithelial Tumor	Ovary/Fallopian Tube	Ovarian Epithelial Tumor
ACH-000124	6.61927	OCILY19	Non-Hodgkin Lymphoma	Lymphoid	Non-Hodgkin Lymphoma
ACH-000125	8.17832	TO175T	Non-Cancerous	Fibroblast	Non-Cancerous
ACH-000126	7.31325	KG1C	Diffuse Glioma	CNS/Brain	Diffuse Glioma
ACH-000127	7.41566	SLR20	Bladder Urothelial Carcinoma	Bladder/Urinary Tract	Bladder Urothelial Carcinoma
ACH-000128	5.91528	LN319	Diffuse Glioma	CNS/Brain	Diffuse Glioma
ACH-000129	8.09329	NCIH1341	Lung Neuroendocrine Tumor	Lung	Lung Neuroendocrine Tumor
ACH-000130	6.59574	NALM19	B-Lymphoblastic Leukemia/Lymphoma	Lymphoid	B-Lymphoblastic Leukemia/Lymphoma
ACH-000131	6.81673	HS229T	Non-Cancerous	Fibroblast	Non-Cancerous
ACH-000132	5.80349	JHOS2	Ovarian Epithelial Tumor	Ovary/Fallopian Tube	Ovarian Epithelial Tumor
ACH-000133	7.70058	HS729	Rhabdomyosarcoma	Soft Tissue	Rhabdomyosarcoma
ACH-000134	8.74319	HS274T	Non-Cancerous	Fibroblast	Non-Cancerous
ACH-000135	8.19845	HS940T	Non-Cancerous	Fibroblast	Non-Cancerous
ACH-000136	6.05961	CHP126	Neuroblastoma	Peripheral Nervous System	Neuroblastoma
ACH-000137	7.78031	8MGBA	Diffuse Glioma	CNS/Brain	Diffuse Glioma
ACH-000138	5.9991	CFPAC1	Pancreatic Adenocarcinoma	Pancreas	Pancreatic Adenocarcinoma
ACH-000139	6.26379	PANC0327	Pancreatic Adenocarcinoma	Pancreas	Pancreatic Adenocarcinoma
ACH-000140	6.5818	PFEIFFER	Non-Hodgkin Lymphoma	Lymphoid	Non-Hodgkin Lymphoma
ACH-000141	6.7385	SNU308	Intracholecystic Papillary Neoplasm	Biliary Tract	Intracholecystic Papillary Neoplasm
ACH-000142	6.75796	CAL29	Bladder Urothelial Carcinoma	Bladder/Urinary Tract	Bladder Urothelial Carcinoma
ACH-000143	7.01514	HCC2429	Non-Small Cell Lung Cancer	Lung	Non-Small Cell Lung Cancer
ACH-000144	6.65091	RERFGC1B	Esophagogastric Adenocarcinoma	Esophagus/Stomach	Esophagogastric Adenocarcinoma
ACH-000145	7.24612	SKLMS1	Leiomyosarcoma	Soft Tissue	Leiomyosarcoma
ACH-000146	6.38076	THP1	Acute Myeloid Leukemia	Myeloid	Acute Myeloid Leukemia
ACH-000147	6.66149	T47D	Invasive Breast Carcinoma	Breast	Invasive Breast Carcinoma
ACH-000148	8.29646	HS578T	Invasive Breast Carcinoma	Breast	Invasive Breast Carcinoma
ACH-000149	7.09908	SKNSH	Neuroblastoma	Peripheral Nervous System	Neuroblastoma
ACH-000150	6.83744	HCC2935	Non-Small Cell Lung Cancer	Lung	Non-Small Cell Lung Cancer
ACH-000151	6.61971	JM1	B-Lymphoblastic Leukemia/Lymphoma	Lymphoid	B-Lymphoblastic Leukemia/Lymphoma
ACH-000152	7.20085	M059K	Diffuse Glioma	CNS/Brain	Diffuse Glioma
ACH-000153	6.0568	NCIH2052	Pleural Mesothelioma	Pleura	Pleural Mesothelioma
ACH-000154	7.23055	HS888T	Non-Cancerous	Fibroblast	Non-Cancerous
ACH-000155	6.14323	SW1990	Pancreatic Adenocarcinoma	Pancreas	Pancreatic Adenocarcinoma
ACH-000156	6.69572	MHHCALL4	B-Lymphoblastic Leukemia/Lymphoma	Lymphoid	B-Lymphoblastic Leukemia/Lymphoma
ACH-000157	7.51546	A4FUK	Non-Hodgkin Lymphoma	Lymphoid	Non-Hodgkin Lymphoma
ACH-000158	7.0027	OCILY3	Non-Hodgkin Lymphoma	Lymphoid	Non-Hodgkin Lymphoma
ACH-000159	6.86901	OSRC2	Renal Cell Carcinoma	Kidney	Renal Cell Carcinoma
ACH-000160	6.88142	BT12	Embryonal Tumor	CNS/Brain	Embryonal Tumor
ACH-000161	6.75315	CORL105	Non-Small Cell Lung Cancer	Lung	Non-Small Cell Lung Cancer
ACH-000162	7.37182	GA10	Non-Hodgkin Lymphoma	Lymphoid	Non-Hodgkin Lymphoma
ACH-000163	8.38737	SW579	Head and Neck Squamous Cell Carcinoma	Head and Neck	Head and Neck Squamous Cell Carcinoma
ACH-000164	7.10601	PANC1	Pancreatic Adenocarcinoma	Pancreas	Pancreatic Adenocarcinoma
ACH-000165	8.76898	HS751T	Non-Cancerous	Fibroblast	Non-Cancerous
ACH-000166	5.98299	KASUMI6	Acute Myeloid Leukemia	Myeloid	Acute Myeloid Leukemia
ACH-000167	7.22901	KE97	Non-Hodgkin Lymphoma	Lymphoid	Non-Hodgkin Lymphoma
ACH-000168	5.53792	NOMO1	Acute Myeloid Leukemia	Myeloid	Acute Myeloid Leukemia
ACH-000169	7.52763	RD	Rhabdomyosarcoma	Soft Tissue	Rhabdomyosarcoma
ACH-000170	7.89336	PRECLH	Non-Cancerous	Prostate	Non-Cancerous
ACH-000171	8.13761	VMRCRCZ	Renal Cell Carcinoma	Kidney	Renal Cell Carcinoma
ACH-000172	6.84775	TM87	Embryonal Tumor	CNS/Brain	Embryonal Tumor
ACH-000173	6.46695	JHUEM3	Endometrial Carcinoma	Uterus	Endometrial Carcinoma
ACH-000174	6.6241	CAL62	Anaplastic Thyroid Cancer	Thyroid	Anaplastic Thyroid Cancer
ACH-000175	8.13072	TE159T	Non-Cancerous	Fibroblast	Non-Cancerous
ACH-000176	7.88435	LOUNH91	Non-Small Cell Lung Cancer	Lung	Non-Small Cell Lung Cancer
ACH-000177	7.00259	NCIH660	Prostate Small Cell Carcinoma	Prostate	Prostate Small Cell Carcinoma
ACH-000178	7.17592	HS766T	Pancreatic Adenocarcinoma	Pancreas	Pancreatic Adenocarcinoma
ACH-000179	6.24982	NCIH1618	Lung Neuroendocrine Tumor	Lung	Lung Neuroendocrine Tumor
ACH-000180	7.99316	HS839T	Non-Cancerous	Fibroblast	Non-Cancerous
ACH-000181	5.61941	SCC9	Head and Neck Squamous Cell Carcinoma	Head and Neck	Head and Neck Squamous Cell Carcinoma
ACH-000182	7.47816	SNU869	Ampullary Carcinoma	Ampulla of Vater	Ampullary Carcinoma
ACH-000183	8.92294	L363	Non-Hodgkin Lymphoma	Lymphoid	Non-Hodgkin Lymphoma
ACH-000184	8.03919	HS343T	Non-Cancerous	Fibroblast	Non-Cancerous
ACH-000185	8.27184	HS737T	Non-Cancerous	Fibroblast	Non-Cancerous
ACH-000186	7.78522	NCIH2444	Non-Small Cell Lung Cancer	Lung	Non-Small Cell Lung Cancer
ACH-000187	7.80568	CORL311	Lung Neuroendocrine Tumor	Lung	Lung Neuroendocrine Tumor
ACH-000188	5.65707	SCC25	Head and Neck Squamous Cell Carcinoma	Head and Neck	Head and Neck Squamous Cell Carcinoma
ACH-000189	7.09497	RCC10RGB	Renal Cell Carcinoma	Kidney	Renal Cell Carcinoma
ACH-000190	7.56438	HDMYZ	Acute Myeloid Leukemia	Myeloid	Acute Myeloid Leukemia
ACH-000191	8.28151	BHT101	Anaplastic Thyroid Cancer	Thyroid	Anaplastic Thyroid Cancer
ACH-000192	6.43846	MFE280	Endometrial Carcinoma	Uterus	Endometrial Carcinoma
ACH-000193	7.6279	KARPAS620	Non-Hodgkin Lymphoma	Lymphoid	Non-Hodgkin Lymphoma
ACH-000194	8.48884	HS934T	Non-Cancerous	Fibroblast	Non-Cancerous
ACH-000195	7.16038	SET2	Acute Myeloid Leukemia	Myeloid	Acute Myeloid Leukemia
ACH-000196	5.96717	HCC1599	Invasive Breast Carcinoma	Breast	Invasive Breast Carcinoma
ACH-000197	6.63822	TALL1	Non-Hodgkin Lymphoma	Lymphoid	Non-Hodgkin Lymphoma
ACH-000198	7.61478	EOL1	Myeloproliferative Neoplasms	Myeloid	Myeloproliferative Neoplasms
ACH-000199	7.25295	HS255T	Non-Cancerous	Fibroblast	Non-Cancerous
ACH-000200	7.58676	NMCG1	Diffuse Glioma	CNS/Brain	Diffuse Glioma
ACH-000201	6.91731	A204	Rhabdomyosarcoma	Soft Tissue	Rhabdomyosarcoma
ACH-000202	6.56346	COLO320	Colorectal Adenocarcinoma	Bowel	Colorectal Adenocarcinoma
ACH-000203	6.75782	NH6	Neuroblastoma	Peripheral Nervous System	Neuroblastoma
ACH-000204	8.62673	LP1	Non-Hodgkin Lymphoma	Lymphoid	Non-Hodgkin Lymphoma
ACH-000205	6.76222	PK59	Pancreatic Adenocarcinoma	Pancreas	Pancreatic Adenocarcinoma
ACH-000206	7.77617	C8166	T-Lymphoblastic Leukemia/Lymphoma	Lymphoid	T-Lymphoblastic Leukemia/Lymphoma
ACH-000207	6.31089	DETROIT562	Head and Neck Squamous Cell Carcinoma	Head and Neck	Head and Neck Squamous Cell Carcinoma
ACH-000208	7.0993	U178	Diffuse Glioma	CNS/Brain	Diffuse Glioma
ACH-000209	7.6351	SNU1079	Intraductal Papillary Neoplasm of the Bile Duct	Biliary Tract	Intraductal Papillary Neoplasm of the Bile Duct
ACH-000210	7.13566	CADOES1	Ewing Sarcoma	Bone	Ewing Sarcoma
ACH-000211	7.916	DAOY	Embryonal Tumor	CNS/Brain	Embryonal Tumor
ACH-000212	6.8358	CAL120	Invasive Breast Carcinoma	Breast	Invasive Breast Carcinoma
ACH-000213	6.8387	HUPT4	Pancreatic Adenocarcinoma	Pancreas	Pancreatic Adenocarcinoma
ACH-000214	6.979	HS675T	Non-Cancerous	Fibroblast	Non-Cancerous
ACH-000215	7.29039	LN382	Diffuse Glioma	CNS/Brain	Diffuse Glioma
ACH-000216	7.25446	JHESOAD1	Esophagogastric Adenocarcinoma	Esophagus/Stomach	Esophagogastric Adenocarcinoma
ACH-000217	7.83744	JHH6	Hepatocellular Carcinoma	Liver	Hepatocellular Carcinoma
ACH-000218	7.73843	PL21	Acute Myeloid Leukemia	Myeloid	Acute Myeloid Leukemia
ACH-000219	7.20457	A375	Melanoma	Skin	Melanoma
ACH-000220	7.72581	MINO	Non-Hodgkin Lymphoma	Lymphoid	Non-Hodgkin Lymphoma
ACH-000221	6.76858	SNU398	Hepatocellular Carcinoma	Liver	Hepatocellular Carcinoma
ACH-000222	7.82139	ASPC1	Pancreatic Adenocarcinoma	Pancreas	Pancreatic Adenocarcinoma
ACH-000223	6.77004	HCC1937	Invasive Breast Carcinoma	Breast	Invasive Breast Carcinoma
ACH-000224	8.49969	HS819T	Non-Cancerous	Fibroblast	Non-Cancerous
ACH-000225	6.98493	ECC12	Esophagogastric Adenocarcinoma	Esophagus/Stomach	Esophagogastric Adenocarcinoma
ACH-000226	8.88734	SUPM2	Non-Hodgkin Lymphoma	Lymphoid	Non-Hodgkin Lymphoma
ACH-000227	6.49969	KPNYN	Neuroblastoma	Peripheral Nervous System	Neuroblastoma
ACH-000228	6.13853	BICR31	Head and Neck Squamous Cell Carcinoma	Head and Neck	Head and Neck Squamous Cell Carcinoma
ACH-000229	8.32143	HS822T	Non-Cancerous	Fibroblast	Non-Cancerous
ACH-000230	7.43429	HS742T	Non-Cancerous	Fibroblast	Non-Cancerous
ACH-000231	6.64962	KALS1	Diffuse Glioma	CNS/Brain	Diffuse Glioma
ACH-000232	7.54566	U251MG	Diffuse Glioma	CNS/Brain	Diffuse Glioma
ACH-000233	7.86808	DEL	Non-Hodgkin Lymphoma	Lymphoid	Non-Hodgkin Lymphoma
ACH-000234	6.52199	CAKI2	Renal Cell Carcinoma	Kidney	Renal Cell Carcinoma
ACH-000235	7.24707	PANC0403	Pancreatic Adenocarcinoma	Pancreas	Pancreatic Adenocarcinoma
ACH-000236	6.47719	SW1417	Colorectal Adenocarcinoma	Bowel	Colorectal Adenocarcinoma
ACH-000237	5.97407	JHOM1	Ovarian Epithelial Tumor	Ovary/Fallopian Tube	Ovarian Epithelial Tumor
ACH-000238	6.5097	SCC4	Head and Neck Squamous Cell Carcinoma	Head and Neck	Head and Neck Squamous Cell Carcinoma
ACH-000239	7.30351	HUG1N	Esophagogastric Adenocarcinoma	Esophagus/Stomach	Esophagogastric Adenocarcinoma
ACH-000240	7.848	HS600T	Non-Cancerous	Fibroblast	Non-Cancerous
ACH-000241	6.67751	JK1	Myeloproliferative Neoplasms	Myeloid	Myeloproliferative Neoplasms
ACH-000242	6.3411	RT4	Bladder Urothelial Carcinoma	Bladder/Urinary Tract	Bladder Urothelial Carcinoma
ACH-000243	6.42928	DANG	Pancreatic Adenocarcinoma	Pancreas	Pancreatic Adenocarcinoma
ACH-000244	9.06534	DKMG	Diffuse Glioma	CNS/Brain	Diffuse Glioma
ACH-000245	7.78673	BL41	Non-Hodgkin Lymphoma	Lymphoid	Non-Hodgkin Lymphoma
ACH-000246	7.06555	SLR23	Renal Cell Carcinoma	Kidney	Renal Cell Carcinoma
ACH-000247	6.59335	OCUM1	Esophagogastric Adenocarcinoma	Esophagus/Stomach	Esophagogastric Adenocarcinoma
ACH-000248	6.99842	AU565	Invasive Breast Carcinoma	Breast	Invasive Breast Carcinoma
ACH-000249	7.83725	CL11	Colorectal Adenocarcinoma	Bowel	Colorectal Adenocarcinoma
ACH-000250	7.33459	KMRC20	Renal Cell Carcinoma	Kidney	Renal Cell Carcinoma
ACH-000251	7.07028	NCIH2887	Non-Small Cell Lung Cancer	Lung	Non-Small Cell Lung Cancer
ACH-000252	7.7288	LS1034	Colorectal Adenocarcinoma	Bowel	Colorectal Adenocarcinoma
ACH-000253	6.10434	COLO201	Colorectal Adenocarcinoma	Bowel	Colorectal Adenocarcinoma
ACH-000254	6.80452	SCC15	Head and Neck Squamous Cell Carcinoma	Head and Neck	Head and Neck Squamous Cell Carcinoma
ACH-000255	7.59231	LMSU	Esophagogastric Adenocarcinoma	Esophagus/Stomach	Esophagogastric Adenocarcinoma
ACH-000256	5.9404	COV318	Ovarian Epithelial Tumor	Ovary/Fallopian Tube	Ovarian Epithelial Tumor
ACH-000257	7.54551	CORL279	Lung Neuroendocrine Tumor	Lung	Lung Neuroendocrine Tumor
ACH-000258	7.20065	DU4475	Invasive Breast Carcinoma	Breast	Invasive Breast Carcinoma
ACH-000259	7.33914	KELLY	Neuroblastoma	Peripheral Nervous System	Neuroblastoma
ACH-000260	6.53714	SKNAS	Neuroblastoma	Peripheral Nervous System	Neuroblastoma
ACH-000261	8.28924	RERFLCAI	Non-Small Cell Lung Cancer	Lung	Non-Small Cell Lung Cancer
ACH-000262	7.50898	UOK101	Renal Cell Carcinoma	Kidney	Renal Cell Carcinoma
ACH-000263	6.46123	KASUMI1	Acute Myeloid Leukemia	Myeloid	Acute Myeloid Leukemia
ACH-000264	6.5292	CALU6	Non-Small Cell Lung Cancer	Lung	Non-Small Cell Lung Cancer
ACH-000265	7.77301	KP4	Pancreatic Adenocarcinoma	Pancreas	Pancreatic Adenocarcinoma
ACH-000266	6.65091	SNU213	Pancreatic Adenocarcinoma	Pancreas	Pancreatic Adenocarcinoma
ACH-000267	6.53185	HDLM2	Hodgkin Lymphoma	Lymphoid	Hodgkin Lymphoma
ACH-000268	6.82769	SNU245	Intraductal Papillary Neoplasm of the Bile Duct	Biliary Tract	Intraductal Papillary Neoplasm of the Bile Duct
ACH-000269	7.10696	AM38	Diffuse Glioma	CNS/Brain	Diffuse Glioma
ACH-000270	5.13586	HPAC	Pancreatic Adenocarcinoma	Pancreas	Pancreatic Adenocarcinoma
ACH-000271	8.40173	SUDHL10	Non-Hodgkin Lymphoma	Lymphoid	Non-Hodgkin Lymphoma
ACH-000272	6.25682	SLR24	Renal Cell Carcinoma	Kidney	Renal Cell Carcinoma
ACH-000273	7.64962	SF539	Diffuse Glioma	CNS/Brain	Diffuse Glioma
ACH-000274	7.24384	HS852T	Melanoma	Skin	Melanoma
ACH-000275	8.31048	HS834T	Non-Cancerous	Fibroblast	Non-Cancerous
ACH-000276	5.87848	HCC38	Invasive Breast Carcinoma	Breast	Invasive Breast Carcinoma
ACH-000277	6.97338	HCC1419	Invasive Breast Carcinoma	Breast	Invasive Breast Carcinoma
ACH-000278	6.78333	COV362	Ovarian Epithelial Tumor	Ovary/Fallopian Tube	Ovarian Epithelial Tumor
ACH-000279	7.24432	EWS502	Ewing Sarcoma	Bone	Ewing Sarcoma
ACH-000280	6.73064	SNU840	Ovarian Epithelial Tumor	Ovary/Fallopian Tube	Ovarian Epithelial Tumor
ACH-000281	5.79129	KP2	Pancreatic Adenocarcinoma	Pancreas	Pancreatic Adenocarcinoma
ACH-000282	6.8786	NCIH1755	Non-Small Cell Lung Cancer	Lung	Non-Small Cell Lung Cancer
ACH-000283	7.65428	A1207	Diffuse Glioma	CNS/Brain	Diffuse Glioma
ACH-000284	7.48277	HS840T	Non-Cancerous	Fibroblast	Non-Cancerous
ACH-000285	7.60703	TOLEDO	Non-Hodgkin Lymphoma	Lymphoid	Non-Hodgkin Lymphoma
ACH-000286	6.3733	SNU1033	Colorectal Adenocarcinoma	Bowel	Colorectal Adenocarcinoma
ACH-000287	7.62746	NUDUL1	Non-Hodgkin Lymphoma	Lymphoid	Non-Hodgkin Lymphoma
ACH-000288	7.43505	BT549	Invasive Breast Carcinoma	Breast	Invasive Breast Carcinoma
ACH-000289	7.54982	SNU466	Diffuse Glioma	CNS/Brain	Diffuse Glioma
ACH-000290	8.0517	NCIH209	Lung Neuroendocrine Tumor	Lung	Lung Neuroendocrine Tumor
ACH-000291	6.60866	OV90	Ovarian Epithelial Tumor	Ovary/Fallopian Tube	Ovarian Epithelial Tumor
ACH-000292	7.02181	NCIH841	Lung Neuroendocrine Tumor	Lung	Lung Neuroendocrine Tumor
ACH-000293	6.48929	KLE	Endometrial Carcinoma	Uterus	Endometrial Carcinoma
ACH-000294	7.34598	NB4	Acute Myeloid Leukemia	Myeloid	Acute Myeloid Leukemia
ACH-000295	6.00045	EM2	Myeloproliferative Neoplasms	Myeloid	Myeloproliferative Neoplasms
ACH-000296	7.47119	OUMS23	Colorectal Adenocarcinoma	Bowel	Colorectal Adenocarcinoma
ACH-000297	6.75355	NCIH889	Lung Neuroendocrine Tumor	Lung	Lung Neuroendocrine Tumor
ACH-000298	6.5738	NCIH2029	Lung Neuroendocrine Tumor	Lung	Lung Neuroendocrine Tumor
ACH-000299	7.72826	HNT34	Acute Myeloid Leukemia	Myeloid	Acute Myeloid Leukemia
ACH-000300	6.31922	SLR25	Renal Cell Carcinoma	Kidney	Renal Cell Carcinoma
ACH-000301	7.90412	LAMA84	Myeloproliferative Neoplasms	Myeloid	Myeloproliferative Neoplasms
ACH-000302	5.63662	SNU1077	Endometrial Carcinoma	Uterus	Endometrial Carcinoma
ACH-000303	7.61331	SNU5	Esophagogastric Adenocarcinoma	Esophagus/Stomach	Esophagogastric Adenocarcinoma
ACH-000304	7.47387	WM115	Melanoma	Skin	Melanoma
ACH-000305	7.45664	ECGI10	Esophageal Squamous Cell Carcinoma	Esophagus/Stomach	Esophageal Squamous Cell Carcinoma
ACH-000306	7.84524	HS688AT	Non-Cancerous	Fibroblast	Non-Cancerous
ACH-000307	6.36142	PK1	Pancreatic Adenocarcinoma	Pancreas	Pancreatic Adenocarcinoma
ACH-000308	8.81231	EFO21	Ovarian Epithelial Tumor	Ovary/Fallopian Tube	Ovarian Epithelial Tumor
ACH-000310	6.56818	IMR32	Neuroblastoma	Peripheral Nervous System	Neuroblastoma
ACH-000311	7.99673	NCIH2122	Non-Small Cell Lung Cancer	Lung	Non-Small Cell Lung Cancer
ACH-000312	6.90352	SKNBE2	Neuroblastoma	Peripheral Nervous System	Neuroblastoma
ACH-000313	6.65421	KMRC3	Renal Cell Carcinoma	Kidney	Renal Cell Carcinoma
ACH-000314	6.86542	HCC2108	Non-Small Cell Lung Cancer	Lung	Non-Small Cell Lung Cancer
ACH-000315	6.91672	KARPAS422	Non-Hodgkin Lymphoma	Lymphoid	Non-Hodgkin Lymphoma
ACH-000316	8.05983	SNU886	Hepatocellular Carcinoma	Liver	Hepatocellular Carcinoma
ACH-000317	7.30067	TUHR14TKB	Renal Cell Carcinoma	Kidney	Renal Cell Carcinoma
ACH-000318	6.12205	TE10	Esophageal Squamous Cell Carcinoma	Esophagus/Stomach	Esophageal Squamous Cell Carcinoma
ACH-000319	5.92552	MPP89	Pleural Mesothelioma	Pleura	Pleural Mesothelioma
ACH-000320	6.36947	PSN1	Pancreatic Adenocarcinoma	Pancreas	Pancreatic Adenocarcinoma
ACH-000321	5.99639	MOLM6	Myeloproliferative Neoplasms	Myeloid	Myeloproliferative Neoplasms
ACH-000322	6.96255	HT144	Melanoma	Skin	Melanoma
ACH-000323	7.65607	42MGBA	Diffuse Glioma	CNS/Brain	Diffuse Glioma
ACH-000324	7.38483	JHOC5	Ovarian Epithelial Tumor	Ovary/Fallopian Tube	Ovarian Epithelial Tumor
ACH-000325	7.90737	SNU620	Esophagogastric Adenocarcinoma	Esophagus/Stomach	Esophagogastric Adenocarcinoma
ACH-000326	8.4412	JURLMK1	Myeloproliferative Neoplasms	Myeloid	Myeloproliferative Neoplasms
ACH-000327	7.04341	NCIH1395	Non-Small Cell Lung Cancer	Lung	Non-Small Cell Lung Cancer
ACH-000328	7.20359	LN215	Diffuse Glioma	CNS/Brain	Diffuse Glioma
ACH-000329	6.39506	CCFSTTG1	Diffuse Glioma	CNS/Brain	Diffuse Glioma
ACH-000330	6.48688	EFM19	Invasive Breast Carcinoma	Breast	Invasive Breast Carcinoma
ACH-000331	6.99084	ISTMES2	Pleural Mesothelioma	Pleura	Pleural Mesothelioma
ACH-000332	6.5549	YAPC	Pancreatic Adenocarcinoma	Pancreas	Pancreatic Adenocarcinoma
ACH-000333	7.10873	JHOM2B	Ovarian Epithelial Tumor	Ovary/Fallopian Tube	Ovarian Epithelial Tumor
ACH-000334	7.67377	DB	Non-Hodgkin Lymphoma	Lymphoid	Non-Hodgkin Lymphoma
ACH-000335	7.79071	MSTO211H	Pleural Mesothelioma	Pleura	Pleural Mesothelioma
ACH-000336	6.88411	OCIAML3	Acute Myeloid Leukemia	Myeloid	Acute Myeloid Leukemia
ACH-000337	7.14476	NCIH3122	Non-Small Cell Lung Cancer	Lung	Non-Small Cell Lung Cancer
ACH-000338	8.75352	SR786	Non-Hodgkin Lymphoma	Lymphoid	Non-Hodgkin Lymphoma
ACH-000339	7.13514	HCC461	Non-Small Cell Lung Cancer	Lung	Non-Small Cell Lung Cancer
ACH-000340	7.623	HS870T	Non-Cancerous	Fibroblast	Non-Cancerous
ACH-000341	7.02192	SKNFI	Neuroblastoma	Peripheral Nervous System	Neuroblastoma
ACH-000342	6.89676	CL14	Colorectal Adenocarcinoma	Bowel	Colorectal Adenocarcinoma
ACH-000343	7.00708	NCIH522	Non-Small Cell Lung Cancer	Lung	Non-Small Cell Lung Cancer
ACH-000344	6.21742	SNU668	Esophagogastric Adenocarcinoma	Esophagus/Stomach	Esophagogastric Adenocarcinoma
ACH-000345	6.77505	KPNRTBM1	Neuroblastoma	Peripheral Nervous System	Neuroblastoma
ACH-000346	8.01865	JVM3	Non-Hodgkin Lymphoma	Lymphoid	Non-Hodgkin Lymphoma
ACH-000347	8.89609	QGP1	Pancreatic Neuroendocrine Tumor	Pancreas	Pancreatic Neuroendocrine Tumor
ACH-000348	8.29393	RPMI7951	Melanoma	Skin	Melanoma
ACH-000349	5.40224	HCC1500	Breast Ductal Carcinoma In Situ	Breast	Breast Ductal Carcinoma In Situ
ACH-000350	6.02037	COLO678	Colorectal Adenocarcinoma	Bowel	Colorectal Adenocarcinoma
ACH-000351	6.79896	MKN1	Esophagogastric Adenocarcinoma	Esophagus/Stomach	Esophagogastric Adenocarcinoma
ACH-000352	6.1297	HCC1428	Invasive Breast Carcinoma	Breast	Invasive Breast Carcinoma
ACH-000353	6.71891	TE15	Esophageal Squamous Cell Carcinoma	Esophagus/Stomach	Esophageal Squamous Cell Carcinoma
ACH-000354	7.06253	CAPAN1	Pancreatic Adenocarcinoma	Pancreas	Pancreatic Adenocarcinoma
ACH-000355	7.27128	NCIH82	Lung Neuroendocrine Tumor	Lung	Lung Neuroendocrine Tumor
ACH-000356	7.74106	MKN45	Esophagogastric Adenocarcinoma	Esophagus/Stomach	Esophagogastric Adenocarcinoma
ACH-000357	6.69167	JEKO1	Non-Hodgkin Lymphoma	Lymphoid	Non-Hodgkin Lymphoma
ACH-000358	7.32742	NCIH69	Lung Neuroendocrine Tumor	Lung	Lung Neuroendocrine Tumor
ACH-000359	6.71864	MG63	Osteosarcoma	Bone	Osteosarcoma
ACH-000360	7.15188	NCIH508	Colorectal Adenocarcinoma	Bowel	Colorectal Adenocarcinoma
ACH-000361	7.68117	SKHEP1	Hepatocellular Carcinoma	Liver	Hepatocellular Carcinoma
ACH-000362	7.59708	MOLM13	Acute Myeloid Leukemia	Myeloid	Acute Myeloid Leukemia
ACH-000363	8.18036	SKMM2	Non-Hodgkin Lymphoma	Lymphoid	Non-Hodgkin Lymphoma
ACH-000364	7.13781	U2OS	Osteosarcoma	Bone	Osteosarcoma
ACH-000365	6.48075	SUDHL4	Non-Hodgkin Lymphoma	Lymphoid	Non-Hodgkin Lymphoma
ACH-000366	6.63532	SKNDZ	Neuroblastoma	Peripheral Nervous System	Neuroblastoma
ACH-000367	7.16068	NCIH226	Pleural Mesothelioma	Pleura	Pleural Mesothelioma
ACH-000368	7.54148	SNU1105	Diffuse Glioma	CNS/Brain	Diffuse Glioma
ACH-000369	8.24317	MOLM16	Acute Myeloid Leukemia	Myeloid	Acute Myeloid Leukemia
ACH-000370	6.5738	SNU626	Diffuse Glioma	CNS/Brain	Diffuse Glioma
ACH-000371	8.20222	RL	Non-Hodgkin Lymphoma	Lymphoid	Non-Hodgkin Lymphoma
ACH-000372	6.86753	P12ICHIKAWA	T-Lymphoblastic Leukemia/Lymphoma	Lymphoid	T-Lymphoblastic Leukemia/Lymphoma
ACH-000373	6.27705	SKM1	Acute Myeloid Leukemia	Myeloid	Acute Myeloid Leukemia
ACH-000374	6.1643	HCC1143	Invasive Breast Carcinoma	Breast	Invasive Breast Carcinoma
ACH-000375	7.04614	G402	Renal Cell Carcinoma	Kidney	Renal Cell Carcinoma
ACH-000376	7.09149	SF295	Diffuse Glioma	CNS/Brain	Diffuse Glioma
ACH-000377	7.55413	SNU478	Ampullary Carcinoma	Ampulla of Vater	Ampullary Carcinoma
ACH-000378	6.19357	NCIH647	Non-Small Cell Lung Cancer	Lung	Non-Small Cell Lung Cancer
ACH-000379	7.07211	NCIH1781	Non-Small Cell Lung Cancer	Lung	Non-Small Cell Lung Cancer
ACH-000380	6.96694	KMS12BM	Non-Hodgkin Lymphoma	Lymphoid	Non-Hodgkin Lymphoma
ACH-000381	7.07468	T84	Colorectal Adenocarcinoma	Bowel	Colorectal Adenocarcinoma
ACH-000382	7.82037	CORL24	Lung Neuroendocrine Tumor	Lung	Lung Neuroendocrine Tumor
ACH-000383	7.02791	OE33	Esophagogastric Adenocarcinoma	Esophagus/Stomach	Esophagogastric Adenocarcinoma
ACH-000384	6.70777	SW780	Bladder Urothelial Carcinoma	Bladder/Urinary Tract	Bladder Urothelial Carcinoma
ACH-000385	6.85137	SKRC20	Renal Cell Carcinoma	Kidney	Renal Cell Carcinoma
ACH-000386	6.76022	KG1	Acute Myeloid Leukemia	Myeloid	Acute Myeloid Leukemia
ACH-000387	6.90123	TF1	Acute Myeloid Leukemia	Myeloid	Acute Myeloid Leukemia
ACH-000388	7.53232	NUDHL1	Non-Hodgkin Lymphoma	Lymphoid	Non-Hodgkin Lymphoma
ACH-000389	8.82607	H4	Diffuse Glioma	CNS/Brain	Diffuse Glioma
ACH-000390	6.54117	LUDLU1	Non-Small Cell Lung Cancer	Lung	Non-Small Cell Lung Cancer
ACH-000391	8.03694	MHHES1	Ewing Sarcoma	Bone	Ewing Sarcoma
ACH-000392	6.75409	CALU3	Non-Small Cell Lung Cancer	Lung	Non-Small Cell Lung Cancer
ACH-000393	7.50922	HLF	Hepatocellular Carcinoma	Liver	Hepatocellular Carcinoma
ACH-000394	7.01625	NCIH2081	Lung Neuroendocrine Tumor	Lung	Lung Neuroendocrine Tumor
ACH-000395	8.61294	NCIH520	Non-Small Cell Lung Cancer	Lung	Non-Small Cell Lung Cancer
ACH-000396	6.21218	J82	Bladder Urothelial Carcinoma	Bladder/Urinary Tract	Bladder Urothelial Carcinoma
ACH-000397	6.77096	TEN	Endometrial Carcinoma	Uterus	Endometrial Carcinoma
ACH-000398	6.99118	RI1	Non-Hodgkin Lymphoma	Lymphoid	Non-Hodgkin Lymphoma
ACH-000399	5.94298	NCIH2196	Lung Neuroendocrine Tumor	Lung	Lung Neuroendocrine Tumor
ACH-000400	5.6761	SKCO1	Colorectal Adenocarcinoma	Bowel	Colorectal Adenocarcinoma
ACH-000401	7.6414	COLO800	Melanoma	Skin	Melanoma
ACH-000402	7.51735	BL70	Non-Hodgkin Lymphoma	Lymphoid	Non-Hodgkin Lymphoma
ACH-000403	7.8505	NCIH747	Colorectal Adenocarcinoma	Bowel	Colorectal Adenocarcinoma
ACH-000404	7.77637	K029AX	Melanoma	Skin	Melanoma
ACH-000405	8.91797	MEC1	Non-Hodgkin Lymphoma	Lymphoid	Non-Hodgkin Lymphoma
ACH-000406	7.72124	U937	Acute Myeloid Leukemia	Myeloid	Acute Myeloid Leukemia
ACH-000407	7.33154	SNU685	Endometrial Carcinoma	Uterus	Endometrial Carcinoma
ACH-000408	5.63401	TE5	Esophageal Squamous Cell Carcinoma	Esophagus/Stomach	Esophageal Squamous Cell Carcinoma
ACH-000409	5.6153	OVSAHO	Ovarian Epithelial Tumor	Ovary/Fallopian Tube	Ovarian Epithelial Tumor
ACH-000410	7.35059	SAOS2	Osteosarcoma	Bone	Osteosarcoma
ACH-000411	7.32706	769P	Renal Cell Carcinoma	Kidney	Renal Cell Carcinoma
ACH-000412	6.80839	SNU1197	Colorectal Adenocarcinoma	Bowel	Colorectal Adenocarcinoma
ACH-000413	8.22694	HS739T	Non-Cancerous	Fibroblast	Non-Cancerous
ACH-000414	5.47184	NCIH1944	Non-Small Cell Lung Cancer	Lung	Non-Small Cell Lung Cancer
ACH-000415	4.68762	BICR6	Head and Neck Squamous Cell Carcinoma	Head and Neck	Head and Neck Squamous Cell Carcinoma
ACH-000416	5.6011	NCIH838	Non-Small Cell Lung Cancer	Lung	Non-Small Cell Lung Cancer
ACH-000417	6.37712	PANC0813	Pancreatic Adenocarcinoma	Pancreas	Pancreatic Adenocarcinoma
ACH-000418	8.90941	SW1353	Chondrosarcoma	Bone	Chondrosarcoma
ACH-000419	8.01	KMS28BM	Non-Hodgkin Lymphoma	Lymphoid	Non-Hodgkin Lymphoma
ACH-000420	6.31198	SNU449	Hepatocellular Carcinoma	Liver	Hepatocellular Carcinoma
ACH-000421	7.00854	SW837	Colorectal Adenocarcinoma	Bowel	Colorectal Adenocarcinoma
ACH-000422	6.38319	SNU475	Hepatocellular Carcinoma	Liver	Hepatocellular Carcinoma
ACH-000423	7.99503	SKMEL3	Melanoma	Skin	Melanoma
ACH-000424	7.36824	TC71	Ewing Sarcoma	Bone	Ewing Sarcoma
ACH-000425	7.40591	UACC62	Melanoma	Skin	Melanoma
ACH-000427	6.47573	NCIN87	Esophagogastric Adenocarcinoma	Esophagus/Stomach	Esophagogastric Adenocarcinoma
ACH-000428	7.34412	UO31	Renal Cell Carcinoma	Kidney	Renal Cell Carcinoma
ACH-000429	4.89869	A704	Renal Cell Carcinoma	Kidney	Renal Cell Carcinoma
ACH-000430	8.04849	TYKNU	Ovarian Epithelial Tumor	Ovary/Fallopian Tube	Ovarian Epithelial Tumor
ACH-000431	7.65456	NCIH1694	Lung Neuroendocrine Tumor	Lung	Lung Neuroendocrine Tumor
ACH-000432	7.28327	BV173	Myeloproliferative Neoplasms	Myeloid	Myeloproliferative Neoplasms
ACH-000433	7.37895	CAKI1	Renal Cell Carcinoma	Kidney	Renal Cell Carcinoma
ACH-000434	6.58556	NCIH1915	Non-Small Cell Lung Cancer	Lung	Non-Small Cell Lung Cancer
ACH-000435	7.46246	EFE184	Endometrial Carcinoma	Uterus	Endometrial Carcinoma
ACH-000436	6.99763	OCIMY7	Non-Hodgkin Lymphoma	Lymphoid	Non-Hodgkin Lymphoma
ACH-000437	7.16169	SW1088	Diffuse Glioma	CNS/Brain	Diffuse Glioma
ACH-000438	7.89579	LU65	Non-Small Cell Lung Cancer	Lung	Non-Small Cell Lung Cancer
ACH-000439	6.12598	ME1	Acute Myeloid Leukemia	Myeloid	Acute Myeloid Leukemia
ACH-000440	8.37938	CA46	Non-Hodgkin Lymphoma	Lymphoid	Non-Hodgkin Lymphoma
ACH-000441	8.24389	SH4	Melanoma	Skin	Melanoma
ACH-000442	7.2317	RERFLCSQ1	Non-Small Cell Lung Cancer	Lung	Non-Small Cell Lung Cancer
ACH-000443	5.28133	OVKATE	Ovarian Epithelial Tumor	Ovary/Fallopian Tube	Ovarian Epithelial Tumor
ACH-000444	7.91007	LU99	Non-Small Cell Lung Cancer	Lung	Non-Small Cell Lung Cancer
ACH-000445	7.53792	KNS60	Diffuse Glioma	CNS/Brain	Diffuse Glioma
ACH-000446	6.86121	KPNSI9S	Neuroblastoma	Peripheral Nervous System	Neuroblastoma
ACH-000447	9.13548	NCIH2228	Non-Small Cell Lung Cancer	Lung	Non-Small Cell Lung Cancer
ACH-000448	5.92505	NCIH1666	Non-Small Cell Lung Cancer	Lung	Non-Small Cell Lung Cancer
ACH-000449	6.9607	MESSA	Uterine Sarcoma/Mesenchymal	Uterus	Uterine Sarcoma/Mesenchymal
ACH-000450	6.63329	MELHO	Melanoma	Skin	Melanoma
ACH-000451	7.04253	NCIH2085	Non-Small Cell Lung Cancer	Lung	Non-Small Cell Lung Cancer
ACH-000452	7.39395	TE8	Esophageal Squamous Cell Carcinoma	Esophagus/Stomach	Esophageal Squamous Cell Carcinoma
ACH-000453	7.324	MOLP2	Non-Hodgkin Lymphoma	Lymphoid	Non-Hodgkin Lymphoma
ACH-000454	7.20242	HCC95	Non-Small Cell Lung Cancer	Lung	Non-Small Cell Lung Cancer
ACH-000455	6.50478	LN428	Diffuse Glioma	CNS/Brain	Diffuse Glioma
ACH-000456	6.47135	BCPAP	Poorly Differentiated Thyroid Cancer	Thyroid	Poorly Differentiated Thyroid Cancer
ACH-000457	6.46369	CAL54	Renal Cell Carcinoma	Kidney	Renal Cell Carcinoma
ACH-000458	8.45537	CJM	Melanoma	Skin	Melanoma
ACH-000459	8.10119	TUHR10TKB	Renal Cell Carcinoma	Kidney	Renal Cell Carcinoma
ACH-000460	6.0974	SNU8	Ovarian Epithelial Tumor	Ovary/Fallopian Tube	Ovarian Epithelial Tumor
ACH-000461	7.2077	SNU1196	Intraductal Papillary Neoplasm of the Bile Duct	Biliary Tract	Intraductal Papillary Neoplasm of the Bile Duct
ACH-000462	6.51649	NALM1	Myeloproliferative Neoplasms	Myeloid	Myeloproliferative Neoplasms
ACH-000463	6.80684	NCIH460	Non-Small Cell Lung Cancer	Lung	Non-Small Cell Lung Cancer
ACH-000464	7.05983	CAS1	Diffuse Glioma	CNS/Brain	Diffuse Glioma
ACH-000465	6.96728	SKMEL1	Melanoma	Skin	Melanoma
ACH-000466	7.64068	SNU216	Esophagogastric Adenocarcinoma	Esophagus/Stomach	Esophagogastric Adenocarcinoma
ACH-000467	6.12247	HCC56	Colorectal Adenocarcinoma	Bowel	Colorectal Adenocarcinoma
ACH-000468	7.30369	PK45H	Pancreatic Adenocarcinoma	Pancreas	Pancreatic Adenocarcinoma
ACH-000469	7.5627	YH13	Diffuse Glioma	CNS/Brain	Diffuse Glioma
ACH-000470	6.75756	SW1463	Colorectal Adenocarcinoma	Bowel	Colorectal Adenocarcinoma
ACH-000471	7.40973	LI7	Hepatocellular Carcinoma	Liver	Hepatocellular Carcinoma
ACH-000472	6.44907	HSC2	Head and Neck Squamous Cell Carcinoma	Head and Neck	Head and Neck Squamous Cell Carcinoma
ACH-000473	6.00045	RT112	Bladder Urothelial Carcinoma	Bladder/Urinary Tract	Bladder Urothelial Carcinoma
ACH-000475	6.95047	HUH1	Hepatocellular Carcinoma	Liver	Hepatocellular Carcinoma
ACH-000476	6.55336	JHH4	Hepatocellular Carcinoma	Liver	Hepatocellular Carcinoma
ACH-000477	6.03012	MALME3M	Melanoma	Skin	Melanoma
ACH-000478	6.71425	SNU387	Hepatocellular Carcinoma	Liver	Hepatocellular Carcinoma
ACH-000479	7.8159	KNS81	Diffuse Glioma	CNS/Brain	Diffuse Glioma
ACH-000480	6.59066	HUH7	Hepatocellular Carcinoma	Liver	Hepatocellular Carcinoma
ACH-000481	7.70929	NCIH2170	Non-Small Cell Lung Cancer	Lung	Non-Small Cell Lung Cancer
ACH-000482	7.84962	RERFLCKJ	Non-Small Cell Lung Cancer	Lung	Non-Small Cell Lung Cancer
ACH-000483	6.92327	SNU182	Hepatocellular Carcinoma	Liver	Hepatocellular Carcinoma
ACH-000484	8.05393	VMRCRCW	Renal Cell Carcinoma	Kidney	Renal Cell Carcinoma
ACH-000485	7.48848	GSU	Esophagogastric Adenocarcinoma	Esophagus/Stomach	Esophagogastric Adenocarcinoma
ACH-000486	6.27463	KU1919	Bladder Urothelial Carcinoma	Bladder/Urinary Tract	Bladder Urothelial Carcinoma
ACH-000487	7.181	F36P	Myelodysplastic Syndromes	Myeloid	Myelodysplastic Syndromes
ACH-000488	6.88252	TE11	Esophageal Squamous Cell Carcinoma	Esophagus/Stomach	Esophageal Squamous Cell Carcinoma
ACH-000489	6.98413	SW1116	Colorectal Adenocarcinoma	Bowel	Colorectal Adenocarcinoma
ACH-000490	6.19889	SF767	Cervical Squamous Cell Carcinoma	Cervix	Cervical Squamous Cell Carcinoma
ACH-000491	7.79591	NCIH716	Colorectal Adenocarcinoma	Bowel	Colorectal Adenocarcinoma
ACH-000492	6.84423	MUTZ5	B-Lymphoblastic Leukemia/Lymphoma	Lymphoid	B-Lymphoblastic Leukemia/Lymphoma
ACH-000493	6.84587	SNU423	Hepatocellular Carcinoma	Liver	Hepatocellular Carcinoma
ACH-000494	6.83908	OELE	Non-Cancerous	Ovary/Fallopian Tube	Non-Cancerous
ACH-000495	6.9814	TUHR4TKB	Renal Cell Carcinoma	Kidney	Renal Cell Carcinoma
ACH-000496	6.83302	NCIH1792	Non-Small Cell Lung Cancer	Lung	Non-Small Cell Lung Cancer
ACH-000498	7.21665	KO52	Acute Myeloid Leukemia	Myeloid	Acute Myeloid Leukemia
ACH-000499	7.52912	EW8	Ewing Sarcoma	Bone	Ewing Sarcoma
ACH-000500	6.75154	SNU46	Head and Neck Squamous Cell Carcinoma	Head and Neck	Head and Neck Squamous Cell Carcinoma
ACH-000501	6.74792	LS123	Colorectal Adenocarcinoma	Bowel	Colorectal Adenocarcinoma
ACH-000502	6.33539	TCCPAN2	Pancreatic Adenocarcinoma	Pancreas	Pancreatic Adenocarcinoma
ACH-000503	6.74631	BICR16	Head and Neck Squamous Cell Carcinoma	Head and Neck	Head and Neck Squamous Cell Carcinoma
ACH-000504	7.31515	SNB75	Diffuse Glioma	CNS/Brain	Diffuse Glioma
ACH-000505	7.96139	RKN	Leiomyosarcoma	Soft Tissue	Leiomyosarcoma
ACH-000506	6.79194	NCIH146	Lung Neuroendocrine Tumor	Lung	Lung Neuroendocrine Tumor
ACH-000507	6.72206	KE39	Esophagogastric Adenocarcinoma	Esophagus/Stomach	Esophagogastric Adenocarcinoma
ACH-000508	6.32517	CORL88	Lung Neuroendocrine Tumor	Lung	Lung Neuroendocrine Tumor
ACH-000509	6.99515	HUT78	Non-Hodgkin Lymphoma	Lymphoid	Non-Hodgkin Lymphoma
ACH-000510	7.2386	NCIH1299	Non-Small Cell Lung Cancer	Lung	Non-Small Cell Lung Cancer
ACH-000511	7.32571	CALU1	Non-Small Cell Lung Cancer	Lung	Non-Small Cell Lung Cancer
ACH-000512	8.04985	INA6	Non-Hodgkin Lymphoma	Lymphoid	Non-Hodgkin Lymphoma
ACH-000513	6.87036	SNU1272	Renal Cell Carcinoma	Kidney	Renal Cell Carcinoma
ACH-000514	7.14057	NCIH1092	Lung Neuroendocrine Tumor	Lung	Lung Neuroendocrine Tumor
ACH-000515	8.06544	HCC33	Lung Neuroendocrine Tumor	Lung	Lung Neuroendocrine Tumor
ACH-000516	6.9814	CAL78	Chondrosarcoma	Bone	Chondrosarcoma
ACH-000517	7.50954	SNU410	Pancreatic Adenocarcinoma	Pancreas	Pancreatic Adenocarcinoma
ACH-000518	6.40412	CAL33	Head and Neck Squamous Cell Carcinoma	Head and Neck	Head and Neck Squamous Cell Carcinoma
ACH-000519	7.96272	PEER	T-Lymphoblastic Leukemia/Lymphoma	Lymphoid	T-Lymphoblastic Leukemia/Lymphoma
ACH-000520	7.80884	59M	Ovarian Epithelial Tumor	Ovary/Fallopian Tube	Ovarian Epithelial Tumor
ACH-000521	6.25493	NCIH2030	Non-Small Cell Lung Cancer	Lung	Non-Small Cell Lung Cancer
ACH-000522	6.72914	UMUC3	Bladder Urothelial Carcinoma	Bladder/Urinary Tract	Bladder Urothelial Carcinoma
ACH-000523	6.92671	NCIH1184	Lung Neuroendocrine Tumor	Lung	Lung Neuroendocrine Tumor
ACH-000524	6.14119	KURAMOCHI	Ovarian Epithelial Tumor	Ovary/Fallopian Tube	Ovarian Epithelial Tumor
ACH-000525	7.25852	NCIH2171	Lung Neuroendocrine Tumor	Lung	Lung Neuroendocrine Tumor
ACH-000526	8.5343	HS821T	Non-Cancerous	Fibroblast	Non-Cancerous
ACH-000527	6.91217	OVISE	Ovarian Epithelial Tumor	Ovary/Fallopian Tube	Ovarian Epithelial Tumor
ACH-000528	7.74275	ABC1	Non-Small Cell Lung Cancer	Lung	Non-Small Cell Lung Cancer
ACH-000529	8.7952	T173	Non-Cancerous	Fibroblast	Non-Cancerous
ACH-000530	8.69003	DMS114	Lung Neuroendocrine Tumor	Lung	Lung Neuroendocrine Tumor
ACH-000531	7.75101	RS5	Non-Cancerous	Fibroblast	Non-Cancerous
ACH-000532	7.78699	SNU61	Colorectal Adenocarcinoma	Bowel	Colorectal Adenocarcinoma
ACH-000533	6.68944	NCIH2004RT	Rhabdoid Cancer	Kidney	Rhabdoid Cancer
ACH-000534	8.51487	WSUDLCL2	Non-Hodgkin Lymphoma	Lymphoid	Non-Hodgkin Lymphoma
ACH-000535	6.60763	BXPC3	Pancreatic Adenocarcinoma	Pancreas	Pancreatic Adenocarcinoma
ACH-000536	6.22901	BT20	Invasive Breast Carcinoma	Breast	Invasive Breast Carcinoma
ACH-000537	7.0581	SNU761	Hepatocellular Carcinoma	Liver	Hepatocellular Carcinoma
ACH-000538	6.73539	HUTU80	Small Bowel Cancer	Bowel	Small Bowel Cancer
ACH-000539	7.25682	HS618T	Non-Cancerous	Fibroblast	Non-Cancerous
ACH-000540	8.2476	HS606T	Non-Cancerous	Fibroblast	Non-Cancerous
ACH-000541	8.31284	KMS34	Non-Hodgkin Lymphoma	Lymphoid	Non-Hodgkin Lymphoma
ACH-000542	8.11098	HEYA8	Ovarian Epithelial Tumor	Ovary/Fallopian Tube	Ovarian Epithelial Tumor
ACH-000543	7.66598	SNU489	Diffuse Glioma	CNS/Brain	Diffuse Glioma
ACH-000544	5.64328	OE21	Esophageal Squamous Cell Carcinoma	Esophagus/Stomach	Esophageal Squamous Cell Carcinoma
ACH-000545	6.75982	VMCUB1	Bladder Urothelial Carcinoma	Bladder/Urinary Tract	Bladder Urothelial Carcinoma
ACH-000546	6.08491	HSC4	Head and Neck Squamous Cell Carcinoma	Head and Neck	Head and Neck Squamous Cell Carcinoma
ACH-000547	7.3594	HT1197	Bladder Urothelial Carcinoma	Bladder/Urinary Tract	Bladder Urothelial Carcinoma
ACH-000548	6.09677	BHY	Head and Neck Squamous Cell Carcinoma	Head and Neck	Head and Neck Squamous Cell Carcinoma
ACH-000549	6.40497	SNU1076	Head and Neck Squamous Cell Carcinoma	Head and Neck	Head and Neck Squamous Cell Carcinoma
ACH-000550	6.77597	IGR39	Melanoma	Skin	Melanoma
ACH-000551	8.67359	K562	Myeloproliferative Neoplasms	Myeloid	Myeloproliferative Neoplasms
ACH-000552	6.99515	HT29	Colorectal Adenocarcinoma	Bowel	Colorectal Adenocarcinoma
ACH-000553	6.399	SQ1	Non-Small Cell Lung Cancer	Lung	Non-Small Cell Lung Cancer
ACH-000554	6.87934	UACC893	Invasive Breast Carcinoma	Breast	Invasive Breast Carcinoma
ACH-000555	7.74268	A498	Renal Cell Carcinoma	Kidney	Renal Cell Carcinoma
ACH-000556	5.96023	SIHA	Cervical Squamous Cell Carcinoma	Cervix	Cervical Squamous Cell Carcinoma
ACH-000557	5.58225	AML193	Acute Myeloid Leukemia	Myeloid	Acute Myeloid Leukemia
ACH-000558	7.14751	A172	Diffuse Glioma	CNS/Brain	Diffuse Glioma
ACH-000559	6.85012	NCIH1836	Lung Neuroendocrine Tumor	Lung	Lung Neuroendocrine Tumor
ACH-000560	6.53838	ECC10	Esophagogastric Adenocarcinoma	Esophagus/Stomach	Esophagogastric Adenocarcinoma
ACH-000561	6.73782	TDOTT	Esophageal Squamous Cell Carcinoma	Esophagus/Stomach	Esophageal Squamous Cell Carcinoma
ACH-000562	6.40105	HCC78	Non-Small Cell Lung Cancer	Lung	Non-Small Cell Lung Cancer
ACH-000563	6.85	EBC1	Non-Small Cell Lung Cancer	Lung	Non-Small Cell Lung Cancer
ACH-000564	7.26115	KHM1B	Non-Hodgkin Lymphoma	Lymphoid	Non-Hodgkin Lymphoma
ACH-000565	6.81455	RCM1	Colorectal Adenocarcinoma	Bowel	Colorectal Adenocarcinoma
ACH-000566	6.71397	SW1710	Bladder Urothelial Carcinoma	Bladder/Urinary Tract	Bladder Urothelial Carcinoma
ACH-000567	8.37526	ST486	Non-Hodgkin Lymphoma	Lymphoid	Non-Hodgkin Lymphoma
ACH-000568	6.02237	UACC812	Invasive Breast Carcinoma	Breast	Invasive Breast Carcinoma
ACH-000569	6.85487	ISTMES1	Pleural Mesothelioma	Pleura	Pleural Mesothelioma
ACH-000570	6.60407	YKG1	Diffuse Glioma	CNS/Brain	Diffuse Glioma
ACH-000571	6.39094	T98G	Diffuse Glioma	CNS/Brain	Diffuse Glioma
ACH-000572	8.08979	G361	Melanoma	Skin	Melanoma
ACH-000573	7.10779	MDAMB436	Invasive Breast Carcinoma	Breast	Invasive Breast Carcinoma
ACH-000574	6.65335	FUOV1	Ovarian Epithelial Tumor	Ovary/Fallopian Tube	Ovarian Epithelial Tumor
ACH-000575	7.1536	HCC364	Non-Small Cell Lung Cancer	Lung	Non-Small Cell Lung Cancer
ACH-000576	8.44667	KMS27	Non-Hodgkin Lymphoma	Lymphoid	Non-Hodgkin Lymphoma
ACH-000577	7.15522	JHH2	Hepatocellular Carcinoma	Liver	Hepatocellular Carcinoma
ACH-000578	7.17513	HCC1171	Non-Small Cell Lung Cancer	Lung	Non-Small Cell Lung Cancer
ACH-000579	6.82133	UACC257	Melanoma	Skin	Melanoma
ACH-000580	7.58504	C32	Melanoma	Skin	Melanoma
ACH-000581	8.09487	SNU16	Esophagogastric Adenocarcinoma	Esophagus/Stomach	Esophagogastric Adenocarcinoma
ACH-000582	7.59186	COLO741	Melanoma	Skin	Melanoma
ACH-000583	7.32039	MC116	Non-Hodgkin Lymphoma	Lymphoid	Non-Hodgkin Lymphoma
ACH-000584	7.08555	JHOS4	Ovarian Epithelial Tumor	Ovary/Fallopian Tube	Ovarian Epithelial Tumor
ACH-000585	6.76765	EPLC272H	Non-Small Cell Lung Cancer	Lung	Non-Small Cell Lung Cancer
ACH-000586	6.63778	NCIH1876	Lung Neuroendocrine Tumor	Lung	Lung Neuroendocrine Tumor
ACH-000587	7.40361	NCIH1975	Non-Small Cell Lung Cancer	Lung	Non-Small Cell Lung Cancer
ACH-000588	8.65112	KMS26	Non-Hodgkin Lymphoma	Lymphoid	Non-Hodgkin Lymphoma
ACH-000589	6.95327	NCIH1437	Non-Small Cell Lung Cancer	Lung	Non-Small Cell Lung Cancer
ACH-000590	6.34944	NCIH2073	Non-Small Cell Lung Cancer	Lung	Non-Small Cell Lung Cancer
ACH-000591	6.86171	LN235	Diffuse Glioma	CNS/Brain	Diffuse Glioma
ACH-000592	8.26275	TM31	Diffuse Glioma	CNS/Brain	Diffuse Glioma
ACH-000593	6.08002	BC3C	Bladder Urothelial Carcinoma	Bladder/Urinary Tract	Bladder Urothelial Carcinoma
ACH-000594	7.81333	DMS153	Lung Neuroendocrine Tumor	Lung	Lung Neuroendocrine Tumor
ACH-000595	7.18001	LN229	Diffuse Glioma	CNS/Brain	Diffuse Glioma
ACH-000596	8.17488	LCLC97TM1	Non-Small Cell Lung Cancer	Lung	Non-Small Cell Lung Cancer
ACH-000597	7.38741	TTC709	Embryonal Tumor	CNS/Brain	Embryonal Tumor
ACH-000598	7.25399	KMS21BM	Non-Hodgkin Lymphoma	Lymphoid	Non-Hodgkin Lymphoma
ACH-000599	6.76673	PATU8902	Pancreatic Adenocarcinoma	Pancreas	Pancreatic Adenocarcinoma
ACH-000600	6.60155	SLR26	Renal Cell Carcinoma	Kidney	Renal Cell Carcinoma
ACH-000601	6.95582	MIAPACA2	Pancreatic Adenocarcinoma	Pancreas	Pancreatic Adenocarcinoma
ACH-000602	8.1334	M07E	Acute Myeloid Leukemia	Myeloid	Acute Myeloid Leukemia
ACH-000603	6.86987	BEN	Non-Small Cell Lung Cancer	Lung	Non-Small Cell Lung Cancer
ACH-000604	5.97384	KYO1	Myeloproliferative Neoplasms	Myeloid	Myeloproliferative Neoplasms
ACH-000605	7.26247	TE6	Esophageal Squamous Cell Carcinoma	Esophagus/Stomach	Esophageal Squamous Cell Carcinoma
ACH-000606	7.3137	PECAPJ34CLONEC12	Head and Neck Squamous Cell Carcinoma	Head and Neck	Head and Neck Squamous Cell Carcinoma
ACH-000607	6.83302	KYM1	Rhabdomyosarcoma	Soft Tissue	Rhabdomyosarcoma
ACH-000608	7.36999	COV644	Ovarian Epithelial Tumor	Ovary/Fallopian Tube	Ovarian Epithelial Tumor
ACH-000609	8.22463	SF126	Diffuse Glioma	CNS/Brain	Diffuse Glioma
ACH-000610	5.72055	NCIH2227	Lung Neuroendocrine Tumor	Lung	Lung Neuroendocrine Tumor
ACH-000611	7.608	SUDHL6	Non-Hodgkin Lymphoma	Lymphoid	Non-Hodgkin Lymphoma
ACH-000612	6.17293	HUT102	Non-Hodgkin Lymphoma	Lymphoid	Non-Hodgkin Lymphoma
ACH-000613	7.90797	HOS	Osteosarcoma	Bone	Osteosarcoma
ACH-000614	8.8376	RVH421	Melanoma	Skin	Melanoma
ACH-000615	6.23228	SKMEL28	Melanoma	Skin	Melanoma
ACH-000616	6.92873	HS746T	Esophagogastric Adenocarcinoma	Esophagus/Stomach	Esophagogastric Adenocarcinoma
ACH-000617	7.7256	OVCAR4	Ovarian Epithelial Tumor	Ovary/Fallopian Tube	Ovarian Epithelial Tumor
ACH-000618	6.27333	SNU1041	Head and Neck Squamous Cell Carcinoma	Head and Neck	Head and Neck Squamous Cell Carcinoma
ACH-000619	5.53636	PECAPJ15	Head and Neck Squamous Cell Carcinoma	Head and Neck	Head and Neck Squamous Cell Carcinoma
ACH-000620	5.98413	JHH1	Hepatocellular Carcinoma	Liver	Hepatocellular Carcinoma
ACH-000621	6.44128	MDAMB157	Invasive Breast Carcinoma	Breast	Invasive Breast Carcinoma
ACH-000622	6.41583	KNS42	Diffuse Glioma	CNS/Brain	Diffuse Glioma
ACH-000623	6.30816	SNU201	Diffuse Glioma	CNS/Brain	Diffuse Glioma
ACH-000624	4.87971	HCC1806	Breast Ductal Carcinoma In Situ	Breast	Breast Ductal Carcinoma In Situ
ACH-000625	7.35076	HEP3B217	Hepatocellular Carcinoma	Liver	Hepatocellular Carcinoma
ACH-000626	8.31868	U266B1	Non-Hodgkin Lymphoma	Lymphoid	Non-Hodgkin Lymphoma
ACH-000627	7.85543	LCLC103H	Non-Small Cell Lung Cancer	Lung	Non-Small Cell Lung Cancer
ACH-000628	7.57509	NCIH596	Non-Small Cell Lung Cancer	Lung	Non-Small Cell Lung Cancer
ACH-000629	7.41811	IOMMLEE	Meningothelial Tumor	CNS/Brain	Meningothelial Tumor
ACH-000630	7.25965	YD8	Head and Neck Squamous Cell Carcinoma	Head and Neck	Head and Neck Squamous Cell Carcinoma
ACH-000631	6.0555	KS1	Diffuse Glioma	CNS/Brain	Diffuse Glioma
ACH-000632	6.27053	HS944T	Melanoma	Skin	Melanoma
ACH-000633	6.97487	FU97	Esophagogastric Adenocarcinoma	Esophagus/Stomach	Esophagogastric Adenocarcinoma
ACH-000634	7.11333	LN340	Diffuse Glioma	CNS/Brain	Diffuse Glioma
ACH-000635	7.66519	SNU119	Ovarian Epithelial Tumor	Ovary/Fallopian Tube	Ovarian Epithelial Tumor
ACH-000636	7.8902	RPMI8402	T-Lymphoblastic Leukemia/Lymphoma	Lymphoid	T-Lymphoblastic Leukemia/Lymphoma
ACH-000637	5.98345	KYSE520	Esophageal Squamous Cell Carcinoma	Esophagus/Stomach	Esophageal Squamous Cell Carcinoma
ACH-000638	7.04002	NCIH441	Non-Small Cell Lung Cancer	Lung	Non-Small Cell Lung Cancer
ACH-000639	7.0662	NCIH211	Lung Neuroendocrine Tumor	Lung	Lung Neuroendocrine Tumor
ACH-000640	8.00366	SKMEL31	Melanoma	Skin	Melanoma
ACH-000641	6.77584	CMK	Acute Myeloid Leukemia	Myeloid	Acute Myeloid Leukemia
ACH-000642	6.48896	HMEL	Non-Cancerous	Breast	Non-Cancerous
ACH-000643	6.43846	HDQP1	Invasive Breast Carcinoma	Breast	Invasive Breast Carcinoma
ACH-000644	7.142	COLO829	Melanoma	Skin	Melanoma
ACH-000645	7.63554	JL1	Pleural Mesothelioma	Pleura	Pleural Mesothelioma
ACH-000646	5.59186	OVMANA	Ovarian Epithelial Tumor	Ovary/Fallopian Tube	Ovarian Epithelial Tumor
ACH-000647	7.7847	TE1	Esophageal Squamous Cell Carcinoma	Esophagus/Stomach	Esophageal Squamous Cell Carcinoma
ACH-000648	7.51916	NCIH28	Pleural Mesothelioma	Pleura	Pleural Mesothelioma
ACH-000649	8.33686	786O	Renal Cell Carcinoma	Kidney	Renal Cell Carcinoma
ACH-000650	8.12753	IGR37	Melanoma	Skin	Melanoma
ACH-000651	6.6978	SW620	Colorectal Adenocarcinoma	Bowel	Colorectal Adenocarcinoma
ACH-000652	6.76487	SUIT2	Pancreatic Adenocarcinoma	Pancreas	Pancreatic Adenocarcinoma
ACH-000653	8.64483	JJN3	Non-Hodgkin Lymphoma	Lymphoid	Non-Hodgkin Lymphoma
ACH-000654	7.75529	RAJI	Non-Hodgkin Lymphoma	Lymphoid	Non-Hodgkin Lymphoma
ACH-000655	7.33887	SF268	Diffuse Glioma	CNS/Brain	Diffuse Glioma
ACH-000656	8.07489	SUDHL8	Non-Hodgkin Lymphoma	Lymphoid	Non-Hodgkin Lymphoma
ACH-000657	8.00265	A2780	Ovarian Epithelial Tumor	Ovary/Fallopian Tube	Ovarian Epithelial Tumor
ACH-000659	6.89736	SCLC21H	Lung Neuroendocrine Tumor	Lung	Lung Neuroendocrine Tumor
ACH-000660	7.37851	SUDHL5	Non-Hodgkin Lymphoma	Lymphoid	Non-Hodgkin Lymphoma
ACH-000661	6.84837	WM1799	Melanoma	Skin	Melanoma
ACH-000662	6.283	CORL23	Non-Small Cell Lung Cancer	Lung	Non-Small Cell Lung Cancer
ACH-000663	6.27798	OVTOKO	Ovarian Epithelial Tumor	Ovary/Fallopian Tube	Ovarian Epithelial Tumor
ACH-000664	8.49689	SUDHL1	Non-Hodgkin Lymphoma	Lymphoid	Non-Hodgkin Lymphoma
ACH-000665	7.01033	SKMES1	Non-Small Cell Lung Cancer	Lung	Non-Small Cell Lung Cancer
ACH-000666	6.42761	NCIH1355	Non-Small Cell Lung Cancer	Lung	Non-Small Cell Lung Cancer
ACH-000667	7.41405	HCC44	Non-Small Cell Lung Cancer	Lung	Non-Small Cell Lung Cancer
ACH-000668	8.05208	HCC70	Invasive Breast Carcinoma	Breast	Invasive Breast Carcinoma
ACH-000669	6.75449	SW900	Non-Small Cell Lung Cancer	Lung	Non-Small Cell Lung Cancer
ACH-000670	8.11889	SBC5	Lung Neuroendocrine Tumor	Lung	Lung Neuroendocrine Tumor
ACH-000671	6.69014	HUH6	Hepatoblastoma	Liver	Hepatoblastoma
ACH-000672	6.25965	IALM	Non-Small Cell Lung Cancer	Lung	Non-Small Cell Lung Cancer
ACH-000673	6.89324	LN443	Diffuse Glioma	CNS/Brain	Diffuse Glioma
ACH-000674	7.28142	NUGC4	Esophagogastric Adenocarcinoma	Esophagus/Stomach	Esophagogastric Adenocarcinoma
ACH-000675	6.46156	NCIH1734	Non-Small Cell Lung Cancer	Lung	Non-Small Cell Lung Cancer
ACH-000676	7.33825	LN464	Diffuse Glioma	CNS/Brain	Diffuse Glioma
ACH-000677	6.83883	SW1573	Non-Small Cell Lung Cancer	Lung	Non-Small Cell Lung Cancer
ACH-000678	6.95198	MKN7	Esophagogastric Adenocarcinoma	Esophagus/Stomach	Esophagogastric Adenocarcinoma
ACH-000679	7.59089	OE19	Esophageal Squamous Cell Carcinoma	Esophagus/Stomach	Esophageal Squamous Cell Carcinoma
ACH-000680	6.48816	SW948	Colorectal Adenocarcinoma	Bowel	Colorectal Adenocarcinoma
ACH-000681	7.3672	A549	Non-Small Cell Lung Cancer	Lung	Non-Small Cell Lung Cancer
ACH-000682	6.40735	SNU1066	Head and Neck Squamous Cell Carcinoma	Head and Neck	Head and Neck Squamous Cell Carcinoma
ACH-000683	7.89257	SNU503	Colorectal Adenocarcinoma	Bowel	Colorectal Adenocarcinoma
ACH-000684	7.80941	KMRC1	Renal Cell Carcinoma	Kidney	Renal Cell Carcinoma
ACH-000685	6.64962	L33	Adenosquamous Carcinoma of the Pancreas	Pancreas	Adenosquamous Carcinoma of the Pancreas
ACH-000686	7.78731	SNU878	Hepatocellular Carcinoma	Liver	Hepatocellular Carcinoma
ACH-000687	6.96035	CI1	Non-Hodgkin Lymphoma	Lymphoid	Non-Hodgkin Lymphoma
ACH-000688	6.62249	OV7	Ovarian Epithelial Tumor	Ovary/Fallopian Tube	Ovarian Epithelial Tumor
ACH-000689	8.0091	RH18	Rhabdomyosarcoma	Soft Tissue	Rhabdomyosarcoma
ACH-000690	6.63329	HCC2814	Non-Small Cell Lung Cancer	Lung	Non-Small Cell Lung Cancer
ACH-000691	5.92766	HCC2157	Invasive Breast Carcinoma	Breast	Invasive Breast Carcinoma
ACH-000692	6.92113	SNU899	Head and Neck Squamous Cell Carcinoma	Head and Neck	Head and Neck Squamous Cell Carcinoma
ACH-000693	7.01235	KYSE180	Esophageal Squamous Cell Carcinoma	Esophagus/Stomach	Esophageal Squamous Cell Carcinoma
ACH-000694	6.34607	TE9	Esophageal Squamous Cell Carcinoma	Esophagus/Stomach	Esophageal Squamous Cell Carcinoma
ACH-000695	7.5299	CORL47	Lung Neuroendocrine Tumor	Lung	Lung Neuroendocrine Tumor
ACH-000696	6.53854	OVCAR8	Ovarian Epithelial Tumor	Ovary/Fallopian Tube	Ovarian Epithelial Tumor
ACH-000697	6.33002	A3KAW	Non-Hodgkin Lymphoma	Lymphoid	Non-Hodgkin Lymphoma
ACH-000698	8.21203	DMS53	Lung Neuroendocrine Tumor	Lung	Lung Neuroendocrine Tumor
ACH-000699	7.5445	HCC1395	Invasive Breast Carcinoma	Breast	Invasive Breast Carcinoma
ACH-000700	6.7256	NCIH2882	Non-Small Cell Lung Cancer	Lung	Non-Small Cell Lung Cancer
ACH-000701	6.45434	RMUGS	Ovarian Epithelial Tumor	Ovary/Fallopian Tube	Ovarian Epithelial Tumor
ACH-000702	7.51798	L1236	Hodgkin Lymphoma	Lymphoid	Hodgkin Lymphoma
ACH-000703	7.03166	DMS79	Lung Neuroendocrine Tumor	Lung	Lung Neuroendocrine Tumor
ACH-000704	7.16148	OAW42	Ovarian Epithelial Tumor	Ovary/Fallopian Tube	Ovarian Epithelial Tumor
ACH-000705	6.8913	LC1F	Non-Small Cell Lung Cancer	Lung	Non-Small Cell Lung Cancer
ACH-000706	6.87381	EKVX	Non-Small Cell Lung Cancer	Lung	Non-Small Cell Lung Cancer
ACH-000707	7.27445	P3HR1	Non-Hodgkin Lymphoma	Lymphoid	Non-Hodgkin Lymphoma
ACH-000708	6.93357	SNU283	Colorectal Adenocarcinoma	Bowel	Colorectal Adenocarcinoma
ACH-000709	7.40523	KMRC2	Renal Cell Carcinoma	Kidney	Renal Cell Carcinoma
ACH-000710	6.37921	NCIH854	Colorectal Adenocarcinoma	Bowel	Colorectal Adenocarcinoma
ACH-000711	7.75709	JIMT1	Invasive Breast Carcinoma	Breast	Invasive Breast Carcinoma
ACH-000712	7.53644	HCC1833	Non-Small Cell Lung Cancer	Lung	Non-Small Cell Lung Cancer
ACH-000713	7.91791	CAOV3	Ovarian Epithelial Tumor	Ovary/Fallopian Tube	Ovarian Epithelial Tumor
ACH-000714	6.86716	KMS11	Non-Hodgkin Lymphoma	Lymphoid	Non-Hodgkin Lymphoma
ACH-000715	6.38888	SNU1214	Head and Neck Squamous Cell Carcinoma	Head and Neck	Head and Neck Squamous Cell Carcinoma
ACH-000716	7.31705	TT2609C02	Well-Differentiated Thyroid Cancer	Thyroid	Well-Differentiated Thyroid Cancer
ACH-000717	6.69	COLO680N	Esophageal Squamous Cell Carcinoma	Esophagus/Stomach	Esophageal Squamous Cell Carcinoma
ACH-000718	7.72697	NCIH2291	Non-Small Cell Lung Cancer	Lung	Non-Small Cell Lung Cancer
ACH-000719	6.82579	RMGI	Ovarian Epithelial Tumor	Ovary/Fallopian Tube	Ovarian Epithelial Tumor
ACH-000720	8.03546	TCCSUP	Bladder Urothelial Carcinoma	Bladder/Urinary Tract	Bladder Urothelial Carcinoma
ACH-000721	7.65127	HMC18	Invasive Breast Carcinoma	Breast	Invasive Breast Carcinoma
ACH-000722	7.45976	SNUC1	Colorectal Adenocarcinoma	Bowel	Colorectal Adenocarcinoma
ACH-000723	6.84599	YD10B	Head and Neck Squamous Cell Carcinoma	Head and Neck	Head and Neck Squamous Cell Carcinoma
ACH-000724	6.51759	HT1376	Bladder Urothelial Carcinoma	Bladder/Urinary Tract	Bladder Urothelial Carcinoma
ACH-000725	7.4623	HCC202	Breast Ductal Carcinoma In Situ	Breast	Breast Ductal Carcinoma In Situ
ACH-000726	7.48567	TE14	Esophageal Squamous Cell Carcinoma	Esophagus/Stomach	Esophageal Squamous Cell Carcinoma
ACH-000728	5.64703	KASUMI2	B-Lymphoblastic Leukemia/Lymphoma	Lymphoid	B-Lymphoblastic Leukemia/Lymphoma
ACH-000729	7.04133	NCIH1963	Lung Neuroendocrine Tumor	Lung	Lung Neuroendocrine Tumor
ACH-000730	7.59111	SKMEL5	Melanoma	Skin	Melanoma
ACH-000731	7.20006	HCC2279	Non-Small Cell Lung Cancer	Lung	Non-Small Cell Lung Cancer
ACH-000732	6.04067	PECAPJ41CLONED2	Head and Neck Squamous Cell Carcinoma	Head and Neck	Head and Neck Squamous Cell Carcinoma
ACH-000733	7.34793	NCIH1838	Non-Small Cell Lung Cancer	Lung	Non-Small Cell Lung Cancer
ACH-000734	6.60851	JHH5	Hepatocellular Carcinoma	Liver	Hepatocellular Carcinoma
ACH-000735	6.30889	PECAPJ49	Head and Neck Squamous Cell Carcinoma	Head and Neck	Head and Neck Squamous Cell Carcinoma
ACH-000736	7.05213	SNU601	Esophagogastric Adenocarcinoma	Esophagus/Stomach	Esophagogastric Adenocarcinoma
ACH-000737	7.02303	NCIH1385	Non-Small Cell Lung Cancer	Lung	Non-Small Cell Lung Cancer
ACH-000738	7.79682	GB1	Diffuse Glioma	CNS/Brain	Diffuse Glioma
ACH-000739	6.28207	HEPG2	Hepatoblastoma	Liver	Hepatoblastoma
ACH-000740	7.08821	A253	Head and Neck Squamous Cell Carcinoma	Head and Neck	Head and Neck Squamous Cell Carcinoma
ACH-000741	6.9991	UBLC1	Bladder Urothelial Carcinoma	Bladder/Urinary Tract	Bladder Urothelial Carcinoma
ACH-000742	7.48872	DM3	Non-Cancerous	Fibroblast	Non-Cancerous
ACH-000743	6.34554	CORL95	Lung Neuroendocrine Tumor	Lung	Lung Neuroendocrine Tumor
ACH-000744	6.96081	NCIH1623	Non-Small Cell Lung Cancer	Lung	Non-Small Cell Lung Cancer
ACH-000745	8.06091	MOLP8	Non-Hodgkin Lymphoma	Lymphoid	Non-Hodgkin Lymphoma
ACH-000746	8.74943	GSS	Esophagogastric Adenocarcinoma	Esophagus/Stomach	Esophagogastric Adenocarcinoma
ACH-000747	8.36999	NCIH1703	Non-Small Cell Lung Cancer	Lung	Non-Small Cell Lung Cancer
ACH-000748	6.54071	SJSA1	Osteosarcoma	Bone	Osteosarcoma
ACH-000749	8.48796	DMS273	Lung Neuroendocrine Tumor	Lung	Lung Neuroendocrine Tumor
ACH-000750	7.23276	LOXIMVI	Melanoma	Skin	Melanoma
ACH-000751	7.82725	OCIM1	Acute Myeloid Leukemia	Myeloid	Acute Myeloid Leukemia
ACH-000752	7.63285	NCIH196	Lung Neuroendocrine Tumor	Lung	Lung Neuroendocrine Tumor
ACH-000753	6.4801	JMSU1	Bladder Urothelial Carcinoma	Bladder/Urinary Tract	Bladder Urothelial Carcinoma
ACH-000754	6.66434	L428	Hodgkin Lymphoma	Lymphoid	Hodgkin Lymphoma
ACH-000755	6.30122	HCC2218	Breast Ductal Carcinoma In Situ	Breast	Breast Ductal Carcinoma In Situ
ACH-000756	6.73728	GI1	Diffuse Glioma	CNS/Brain	Diffuse Glioma
ACH-000757	6.65335	A427	Non-Small Cell Lung Cancer	Lung	Non-Small Cell Lung Cancer
ACH-000758	8.08066	MKN74	Esophagogastric Adenocarcinoma	Esophagus/Stomach	Esophagogastric Adenocarcinoma
ACH-000759	6.05094	MDAMB175VII	Invasive Breast Carcinoma	Breast	Invasive Breast Carcinoma
ACH-000760	7.71452	LNZ308	Diffuse Glioma	CNS/Brain	Diffuse Glioma
ACH-000761	7.33351	NUGC2	Esophagogastric Adenocarcinoma	Esophagus/Stomach	Esophagogastric Adenocarcinoma
ACH-000762	7.29287	YD38	Head and Neck Squamous Cell Carcinoma	Head and Neck	Head and Neck Squamous Cell Carcinoma
ACH-000763	6.80193	MM1S	Non-Hodgkin Lymphoma	Lymphoid	Non-Hodgkin Lymphoma
ACH-000764	7.42291	SH10TC	Esophagogastric Adenocarcinoma	Esophagus/Stomach	Esophagogastric Adenocarcinoma
ACH-000765	7.5769	WM983B	Melanoma	Skin	Melanoma
ACH-000766	6.48253	NCIH1648	Non-Small Cell Lung Cancer	Lung	Non-Small Cell Lung Cancer
ACH-000767	7.13924	NCIH526	Lung Neuroendocrine Tumor	Lung	Lung Neuroendocrine Tumor
ACH-000768	6.98823	MDAMB231	Invasive Breast Carcinoma	Breast	Invasive Breast Carcinoma
ACH-000769	7.9397	LK2	Non-Small Cell Lung Cancer	Lung	Non-Small Cell Lung Cancer
ACH-000770	6.79623	P31FUJ	Acute Myeloid Leukemia	Myeloid	Acute Myeloid Leukemia
ACH-000771	6.29039	BICR56	Head and Neck Squamous Cell Carcinoma	Head and Neck	Head and Neck Squamous Cell Carcinoma
ACH-000772	7.37069	TE441T	Rhabdomyosarcoma	Soft Tissue	Rhabdomyosarcoma
ACH-000773	6.30177	KIJK	Non-Hodgkin Lymphoma	Lymphoid	Non-Hodgkin Lymphoma
ACH-000774	6.14568	RERFLCAD2	Non-Small Cell Lung Cancer	Lung	Non-Small Cell Lung Cancer
ACH-000775	6.71918	NCIH727	Lung Neuroendocrine Tumor	Lung	Lung Neuroendocrine Tumor
ACH-000776	5.89554	ONS76	Embryonal Tumor	CNS/Brain	Embryonal Tumor
ACH-000777	5.73633	KYSE30	Esophageal Squamous Cell Carcinoma	Esophagus/Stomach	Esophageal Squamous Cell Carcinoma
ACH-000778	6.93852	HSC3	Head and Neck Squamous Cell Carcinoma	Head and Neck	Head and Neck Squamous Cell Carcinoma
ACH-000779	6.94591	PC9	Non-Small Cell Lung Cancer	Lung	Non-Small Cell Lung Cancer
ACH-000780	6.83264	NCIH1105	Lung Neuroendocrine Tumor	Lung	Lung Neuroendocrine Tumor
ACH-000781	6.98265	NCIH2023	Non-Small Cell Lung Cancer	Lung	Non-Small Cell Lung Cancer
ACH-000782	5.82858	SEM	B-Lymphoblastic Leukemia/Lymphoma	Lymphoid	B-Lymphoblastic Leukemia/Lymphoma
ACH-000783	6.8116	CAMA1	Invasive Breast Carcinoma	Breast	Invasive Breast Carcinoma
ACH-000784	8.02735	KYSE70	Esophageal Squamous Cell Carcinoma	Esophagus/Stomach	Esophageal Squamous Cell Carcinoma
ACH-000785	6.42038	NCIH2126	Non-Small Cell Lung Cancer	Lung	Non-Small Cell Lung Cancer
ACH-000786	7.3482	DAUDI	Non-Hodgkin Lymphoma	Lymphoid	Non-Hodgkin Lymphoma
ACH-000787	8.60133	LXF289	Non-Small Cell Lung Cancer	Lung	Non-Small Cell Lung Cancer
ACH-000788	7.65943	A2058	Melanoma	Skin	Melanoma
ACH-000789	7.19002	NCIH810	Non-Small Cell Lung Cancer	Lung	Non-Small Cell Lung Cancer
ACH-000790	7.62051	SHP77	Lung Neuroendocrine Tumor	Lung	Lung Neuroendocrine Tumor
ACH-000791	6.79064	RERFLCAD1	Non-Small Cell Lung Cancer	Lung	Non-Small Cell Lung Cancer
ACH-000792	7.5435	BFTC909	Renal Cell Carcinoma	Kidney	Renal Cell Carcinoma
ACH-000793	7.85643	KATOIII	Esophagogastric Adenocarcinoma	Esophagus/Stomach	Esophagogastric Adenocarcinoma
ACH-000794	5.70044	BICR22	Head and Neck Squamous Cell Carcinoma	Head and Neck	Head and Neck Squamous Cell Carcinoma
ACH-000796	6.9166	MCAS	Ovarian Epithelial Tumor	Ovary/Fallopian Tube	Ovarian Epithelial Tumor
ACH-000797	7.29444	HLFA	Non-Cancerous	Fibroblast	Non-Cancerous
ACH-000798	6.64386	CL40	Colorectal Adenocarcinoma	Bowel	Colorectal Adenocarcinoma
ACH-000799	7.38724	HS695T	Melanoma	Skin	Melanoma
ACH-000800	6.67257	NCIH446	Lung Neuroendocrine Tumor	Lung	Lung Neuroendocrine Tumor
ACH-000801	6.86753	HS936T	Melanoma	Skin	Melanoma
ACH-000802	7.07178	BFTC905	Bladder Urothelial Carcinoma	Bladder/Urinary Tract	Bladder Urothelial Carcinoma
ACH-000803	8.00837	COLO668	Lung Neuroendocrine Tumor	Lung	Lung Neuroendocrine Tumor
ACH-000804	7.22728	NB1	Neuroblastoma	Peripheral Nervous System	Neuroblastoma
ACH-000805	7.08566	COLO679	Melanoma	Skin	Melanoma
ACH-000806	7.36667	L540	Hodgkin Lymphoma	Lymphoid	Hodgkin Lymphoma
ACH-000807	6.88423	SNU738	Diffuse Glioma	CNS/Brain	Diffuse Glioma
ACH-000808	6.25039	HUH28	Intraductal Papillary Neoplasm of the Bile Duct	Biliary Tract	Intraductal Papillary Neoplasm of the Bile Duct
ACH-000809	6.5821	KYSE410	Esophageal Squamous Cell Carcinoma	Esophagus/Stomach	Esophageal Squamous Cell Carcinoma
ACH-000810	6.22439	SKMEL30	Melanoma	Skin	Melanoma
ACH-000811	5.55059	SKOV3	Ovarian Epithelial Tumor	Ovary/Fallopian Tube	Ovarian Epithelial Tumor
ACH-000812	6.60881	COLO783	Melanoma	Skin	Melanoma
ACH-000813	7.3249	T3M10	Non-Small Cell Lung Cancer	Lung	Non-Small Cell Lung Cancer
ACH-000814	7.17921	HS939T	Melanoma	Skin	Melanoma
ACH-000815	7.31497	KMH2	Hodgkin Lymphoma	Lymphoid	Hodgkin Lymphoma
ACH-000816	6.90123	NCIH524	Lung Neuroendocrine Tumor	Lung	Lung Neuroendocrine Tumor
ACH-000817	6.87517	RPMI8226	Non-Hodgkin Lymphoma	Lymphoid	Non-Hodgkin Lymphoma
ACH-000818	6.30615	BT483	Invasive Breast Carcinoma	Breast	Invasive Breast Carcinoma
ACH-000819	7.03529	LN18	Diffuse Glioma	CNS/Brain	Diffuse Glioma
ACH-000820	6.92517	SW403	Colorectal Adenocarcinoma	Bowel	Colorectal Adenocarcinoma
ACH-000821	7.61625	EJM	Non-Hodgkin Lymphoma	Lymphoid	Non-Hodgkin Lymphoma
ACH-000822	6.2948	SKMEL24	Melanoma	Skin	Melanoma
ACH-000823	7.81884	KYSE140	Esophageal Squamous Cell Carcinoma	Esophagus/Stomach	Esophageal Squamous Cell Carcinoma
ACH-000824	6.06566	KYSE510	Esophageal Squamous Cell Carcinoma	Esophagus/Stomach	Esophageal Squamous Cell Carcinoma
ACH-000825	7.54319	HOP92	Non-Small Cell Lung Cancer	Lung	Non-Small Cell Lung Cancer
ACH-000826	6.70584	CAL12T	Non-Small Cell Lung Cancer	Lung	Non-Small Cell Lung Cancer
ACH-000827	7.9905	WM793	Melanoma	Skin	Melanoma
ACH-000828	6.08852	ZR7530	Invasive Breast Carcinoma	Breast	Invasive Breast Carcinoma
ACH-000829	6.82209	HUNS1	Non-Hodgkin Lymphoma	Lymphoid	Non-Hodgkin Lymphoma
ACH-000830	6.58135	NCIH1436	Lung Neuroendocrine Tumor	Lung	Lung Neuroendocrine Tumor
ACH-000831	8.02048	HEC50B	Endometrial Carcinoma	Uterus	Endometrial Carcinoma
ACH-000832	6.9364	CAL27	Head and Neck Squamous Cell Carcinoma	Head and Neck	Head and Neck Squamous Cell Carcinoma
ACH-000833	5.86071	RH30	Rhabdomyosarcoma	Soft Tissue	Rhabdomyosarcoma
ACH-000834	7.29508	UMUC1	Bladder Urothelial Carcinoma	Bladder/Urinary Tract	Bladder Urothelial Carcinoma
ACH-000835	6.62015	GCT	Undifferentiated Pleomorphic Sarcoma/Malignant Fibrous Histiocytoma/High-Grade Spindle Cell Sarcoma	Soft Tissue	Undifferentiated Pleomorphic Sarcoma/Malignant Fibrous Histiocytoma/High-Grade Spindle Cell Sarcoma
ACH-000836	6.32265	YD15	Head and Neck Squamous Cell Carcinoma	Head and Neck	Head and Neck Squamous Cell Carcinoma
ACH-000837	6.89857	NCIH322	Non-Small Cell Lung Cancer	Lung	Non-Small Cell Lung Cancer
ACH-000838	8.43634	AMO1	Non-Hodgkin Lymphoma	Lymphoid	Non-Hodgkin Lymphoma
ACH-000839	6.33825	SCABER	Bladder Squamous Cell Carcinoma	Bladder/Urinary Tract	Bladder Squamous Cell Carcinoma
ACH-000840	7.13299	HCC366	Non-Small Cell Lung Cancer	Lung	Non-Small Cell Lung Cancer
ACH-000841	7.97016	NCIH2087	Non-Small Cell Lung Cancer	Lung	Non-Small Cell Lung Cancer
ACH-000842	6.54334	SW480	Colorectal Adenocarcinoma	Bowel	Colorectal Adenocarcinoma
ACH-000843	6.78699	HARA	Non-Small Cell Lung Cancer	Lung	Non-Small Cell Lung Cancer
ACH-000844	6.84172	DMS454	Lung Neuroendocrine Tumor	Lung	Lung Neuroendocrine Tumor
ACH-000845	6.07211	NCIH1373	Non-Small Cell Lung Cancer	Lung	Non-Small Cell Lung Cancer
ACH-000846	6.11645	FADU	Head and Neck Squamous Cell Carcinoma	Head and Neck	Head and Neck Squamous Cell Carcinoma
ACH-000847	7.89245	HGC27	Esophagogastric Adenocarcinoma	Esophagus/Stomach	Esophagogastric Adenocarcinoma
ACH-000848	7.00921	JHH7	Hepatocellular Carcinoma	Liver	Hepatocellular Carcinoma
ACH-000849	7.67983	MDAMB468	Invasive Breast Carcinoma	Breast	Invasive Breast Carcinoma
ACH-000850	8.29025	HS698T	Non-Cancerous	Fibroblast	Non-Cancerous
ACH-000851	7.80109	MORCPR	Non-Small Cell Lung Cancer	Lung	Non-Small Cell Lung Cancer
ACH-000852	6.60422	NCIH1435	Non-Small Cell Lung Cancer	Lung	Non-Small Cell Lung Cancer
ACH-000853	7.44435	NCIH661	Non-Small Cell Lung Cancer	Lung	Non-Small Cell Lung Cancer
ACH-000854	6.39146	OCIMY5	Non-Hodgkin Lymphoma	Lymphoid	Non-Hodgkin Lymphoma
ACH-000855	7.92029	KYSE150	Esophageal Squamous Cell Carcinoma	Esophagus/Stomach	Esophageal Squamous Cell Carcinoma
ACH-000856	7.37025	CAL51	Invasive Breast Carcinoma	Breast	Invasive Breast Carcinoma
ACH-000857	6.00293	CAL851	Invasive Breast Carcinoma	Breast	Invasive Breast Carcinoma
ACH-000858	7.17113	KNS62	Non-Small Cell Lung Cancer	Lung	Non-Small Cell Lung Cancer
ACH-000859	7.39994	HCC1954	Breast Ductal Carcinoma In Situ	Breast	Breast Ductal Carcinoma In Situ
ACH-000860	6.54396	NCIH358	Non-Small Cell Lung Cancer	Lung	Non-Small Cell Lung Cancer
ACH-000861	6.45385	HOP62	Non-Small Cell Lung Cancer	Lung	Non-Small Cell Lung Cancer
ACH-000862	7.10999	KMBC2	Bladder Urothelial Carcinoma	Bladder/Urinary Tract	Bladder Urothelial Carcinoma
ACH-000863	7.24346	DBTRG05MG	Diffuse Glioma	CNS/Brain	Diffuse Glioma
ACH-000864	7.17483	COLO684	Endometrial Carcinoma	Uterus	Endometrial Carcinoma
ACH-000865	7.55159	KYSE450	Esophageal Squamous Cell Carcinoma	Esophagus/Stomach	Esophageal Squamous Cell Carcinoma
ACH-000866	6.66121	NCIH1048	Lung Neuroendocrine Tumor	Lung	Lung Neuroendocrine Tumor
ACH-000867	7.04592	CHAGOK1	Non-Small Cell Lung Cancer	Lung	Non-Small Cell Lung Cancer
ACH-000868	6.64933	HCC1195	Non-Small Cell Lung Cancer	Lung	Non-Small Cell Lung Cancer
ACH-000869	7.72069	NCIH1568	Non-Small Cell Lung Cancer	Lung	Non-Small Cell Lung Cancer
ACH-000870	7.1178	NCIH1930	Lung Neuroendocrine Tumor	Lung	Lung Neuroendocrine Tumor
ACH-000871	6.54365	NCIH510	Lung Neuroendocrine Tumor	Lung	Lung Neuroendocrine Tumor
ACH-000872	6.63836	HCC515	Non-Small Cell Lung Cancer	Lung	Non-Small Cell Lung Cancer
ACH-000873	5.64818	KYSE270	Esophageal Squamous Cell Carcinoma	Esophagus/Stomach	Esophageal Squamous Cell Carcinoma
ACH-000874	5.24603	RS411	B-Lymphoblastic Leukemia/Lymphoma	Lymphoid	B-Lymphoblastic Leukemia/Lymphoma
ACH-000875	6.67313	NCIH2347	Non-Small Cell Lung Cancer	Lung	Non-Small Cell Lung Cancer
ACH-000876	6.2407	MDAMB415	Invasive Breast Carcinoma	Breast	Invasive Breast Carcinoma
ACH-000877	8.87409	EB1	Non-Hodgkin Lymphoma	Lymphoid	Non-Hodgkin Lymphoma
ACH-000878	7.18666	HCC15	Non-Small Cell Lung Cancer	Lung	Non-Small Cell Lung Cancer
ACH-000879	6.65292	MFE296	Endometrial Carcinoma	Uterus	Endometrial Carcinoma
ACH-000880	6.80671	AGS	Esophagogastric Adenocarcinoma	Esophagus/Stomach	Esophagogastric Adenocarcinoma
ACH-000881	7.73775	MELJUSO	Melanoma	Skin	Melanoma
ACH-000882	7.25626	IGR1	Melanoma	Skin	Melanoma
ACH-000883	6.52935	SW1783	Diffuse Glioma	CNS/Brain	Diffuse Glioma
ACH-000884	7.13258	MDAMB435S	Melanoma	Skin	Melanoma
ACH-000885	6.77755	TOV21G	Ovarian Epithelial Tumor	Ovary/Fallopian Tube	Ovarian Epithelial Tumor
ACH-000886	6.38249	NCIH2009	Non-Small Cell Lung Cancer	Lung	Non-Small Cell Lung Cancer
ACH-000887	6.81967	SF172	Diffuse Glioma	CNS/Brain	Diffuse Glioma
ACH-000888	7.66391	NCIH1793	Non-Small Cell Lung Cancer	Lung	Non-Small Cell Lung Cancer
ACH-000889	7.04843	KMM1	Non-Hodgkin Lymphoma	Lymphoid	Non-Hodgkin Lymphoma
ACH-000890	6.30031	SW1271	Lung Neuroendocrine Tumor	Lung	Lung Neuroendocrine Tumor
ACH-000891	6.9005	HCC1438	Non-Small Cell Lung Cancer	Lung	Non-Small Cell Lung Cancer
ACH-000892	6.58316	NCIH1563	Non-Small Cell Lung Cancer	Lung	Non-Small Cell Lung Cancer
ACH-000893	7.12112	NCIH1651	Non-Small Cell Lung Cancer	Lung	Non-Small Cell Lung Cancer
ACH-000894	7.18239	NCIH1869	Non-Small Cell Lung Cancer	Lung	Non-Small Cell Lung Cancer
ACH-000895	7.76666	CL34	Colorectal Adenocarcinoma	Bowel	Colorectal Adenocarcinoma
ACH-000896	7.3651	647V	Bladder Urothelial Carcinoma	Bladder/Urinary Tract	Bladder Urothelial Carcinoma
ACH-000897	6.93452	FTC238	Well-Differentiated Thyroid Cancer	Thyroid	Well-Differentiated Thyroid Cancer
ACH-000898	7.66327	SNU719	Esophagogastric Adenocarcinoma	Esophagus/Stomach	Esophagogastric Adenocarcinoma
ACH-000899	6.5821	WM88	Melanoma	Skin	Melanoma
ACH-000900	7.11009	NCIH23	Non-Small Cell Lung Cancer	Lung	Non-Small Cell Lung Cancer
ACH-000901	7.34891	HCC1359	Non-Small Cell Lung Cancer	Lung	Non-Small Cell Lung Cancer
ACH-000902	6.11041	CAL148	Invasive Breast Carcinoma	Breast	Invasive Breast Carcinoma
ACH-000903	7.68208	FTC133	Well-Differentiated Thyroid Cancer	Thyroid	Well-Differentiated Thyroid Cancer
ACH-000904	7.42249	NCIH2106	Non-Small Cell Lung Cancer	Lung	Non-Small Cell Lung Cancer
ACH-000905	6.88044	5637	Bladder Urothelial Carcinoma	Bladder/Urinary Tract	Bladder Urothelial Carcinoma
ACH-000906	7.41962	ES2	Ovarian Epithelial Tumor	Ovary/Fallopian Tube	Ovarian Epithelial Tumor
ACH-000907	7.36019	SNU349	Renal Cell Carcinoma	Kidney	Renal Cell Carcinoma
ACH-000908	8.08028	SNU520	Esophagogastric Adenocarcinoma	Esophagus/Stomach	Esophagogastric Adenocarcinoma
ACH-000909	6.89203	JHUEM2	Endometrial Carcinoma	Uterus	Endometrial Carcinoma
ACH-000910	6.63198	MDAMB453	Invasive Breast Carcinoma	Breast	Invasive Breast Carcinoma
ACH-000911	6.82299	NUGC3	Esophagogastric Adenocarcinoma	Esophagus/Stomach	Esophagogastric Adenocarcinoma
ACH-000912	7.23993	NCIH2286	Lung Neuroendocrine Tumor	Lung	Lung Neuroendocrine Tumor
ACH-000913	6.88886	ESS1	Uterine Sarcoma/Mesenchymal	Uterus	Uterine Sarcoma/Mesenchymal
ACH-000914	6.85947	HT	Non-Hodgkin Lymphoma	Lymphoid	Non-Hodgkin Lymphoma
ACH-000915	7.52521	IPC298	Melanoma	Skin	Melanoma
ACH-000916	7.11697	NCIH1573	Non-Small Cell Lung Cancer	Lung	Non-Small Cell Lung Cancer
ACH-000917	7.64386	TE4	Esophageal Squamous Cell Carcinoma	Esophagus/Stomach	Esophageal Squamous Cell Carcinoma
ACH-000918	7.46638	MOLT16	T-Lymphoblastic Leukemia/Lymphoma	Lymphoid	T-Lymphoblastic Leukemia/Lymphoma
ACH-000919	7.58113	IM95	Esophagogastric Adenocarcinoma	Esophagus/Stomach	Esophagogastric Adenocarcinoma
ACH-000920	7.91486	CMLT1	Myeloproliferative Neoplasms	Myeloid	Myeloproliferative Neoplasms
ACH-000921	7.00776	NCIH157DM	Non-Small Cell Lung Cancer	Lung	Non-Small Cell Lung Cancer
ACH-000922	7.09255	RCHACV	B-Lymphoblastic Leukemia/Lymphoma	Lymphoid	B-Lymphoblastic Leukemia/Lymphoma
ACH-000923	8.26749	BCP1	Non-Hodgkin Lymphoma	Lymphoid	Non-Hodgkin Lymphoma
ACH-000924	6.46238	NCIH2172	Non-Small Cell Lung Cancer	Lung	Non-Small Cell Lung Cancer
ACH-000925	6.16631	DV90	Non-Small Cell Lung Cancer	Lung	Non-Small Cell Lung Cancer
ACH-000926	6.93192	HT55	Colorectal Adenocarcinoma	Bowel	Colorectal Adenocarcinoma
ACH-000927	7.24384	BT474	Invasive Breast Carcinoma	Breast	Invasive Breast Carcinoma
ACH-000928	7.28114	JHUEM1	Endometrial Carcinoma	Uterus	Endometrial Carcinoma
ACH-000929	7.14272	NCIH2110	Non-Small Cell Lung Cancer	Lung	Non-Small Cell Lung Cancer
ACH-000930	6.12164	HCC1569	Invasive Breast Carcinoma	Breast	Invasive Breast Carcinoma
ACH-000931	7.84065	HMCB	Melanoma	Skin	Melanoma
ACH-000932	7.73573	SNU1	Esophagogastric Adenocarcinoma	Esophagus/Stomach	Esophagogastric Adenocarcinoma
ACH-000933	7.85	SNU324	Pancreatic Adenocarcinoma	Pancreas	Pancreatic Adenocarcinoma
ACH-000934	6.69669	MDAMB361	Invasive Breast Carcinoma	Breast	Invasive Breast Carcinoma
ACH-000935	6.70901	MDST8	Colorectal Adenocarcinoma	Bowel	Colorectal Adenocarcinoma
ACH-000936	6.71205	EFO27	Ovarian Epithelial Tumor	Ovary/Fallopian Tube	Ovarian Epithelial Tumor
ACH-000937	7.14629	PF382	T-Lymphoblastic Leukemia/Lymphoma	Lymphoid	T-Lymphoblastic Leukemia/Lymphoma
ACH-000938	7.17702	NALM6	B-Lymphoblastic Leukemia/Lymphoma	Lymphoid	B-Lymphoblastic Leukemia/Lymphoma
ACH-000939	7.14047	SKUT1	Uterine Sarcoma/Mesenchymal	Uterus	Uterine Sarcoma/Mesenchymal
ACH-000940	6.60541	AN3CA	Endometrial Carcinoma	Uterus	Endometrial Carcinoma
ACH-000941	6.51712	HEC1B	Endometrial Carcinoma	Uterus	Endometrial Carcinoma
ACH-000942	7.11228	HPBALL	T-Lymphoblastic Leukemia/Lymphoma	Lymphoid	T-Lymphoblastic Leukemia/Lymphoma
ACH-000943	5.28059	RKO	Colorectal Adenocarcinoma	Bowel	Colorectal Adenocarcinoma
ACH-000944	7.99825	NAMALWA	Non-Hodgkin Lymphoma	Lymphoid	Non-Hodgkin Lymphoma
ACH-000945	6.7305	NCIH650	Non-Small Cell Lung Cancer	Lung	Non-Small Cell Lung Cancer
ACH-000946	7.19407	HEC265	Endometrial Carcinoma	Uterus	Endometrial Carcinoma
ACH-000947	7.4953	OVK18	Ovarian Epithelial Tumor	Ovary/Fallopian Tube	Ovarian Epithelial Tumor
ACH-000948	8.27738	2313287	Esophagogastric Adenocarcinoma	Esophagus/Stomach	Esophagogastric Adenocarcinoma
ACH-000949	7.68881	TGBC11TKB	Esophagogastric Adenocarcinoma	Esophagus/Stomach	Esophagogastric Adenocarcinoma
ACH-000950	7.27705	LOVO	Colorectal Adenocarcinoma	Bowel	Colorectal Adenocarcinoma
ACH-000951	6.70805	NCIH2342	Non-Small Cell Lung Cancer	Lung	Non-Small Cell Lung Cancer
ACH-000952	7.12774	MDAPCA2B	Prostate Adenocarcinoma	Prostate	Prostate Adenocarcinoma
ACH-000953	7.40523	SUPT1	T-Lymphoblastic Leukemia/Lymphoma	Lymphoid	T-Lymphoblastic Leukemia/Lymphoma
ACH-000954	7.38284	HEC1A	Endometrial Carcinoma	Uterus	Endometrial Carcinoma
ACH-000955	6.9913	SNU407	Colorectal Adenocarcinoma	Bowel	Colorectal Adenocarcinoma
ACH-000956	7.46524	22RV1	Prostate Adenocarcinoma	Prostate	Prostate Adenocarcinoma
ACH-000957	7.03958	LS180	Colorectal Adenocarcinoma	Bowel	Colorectal Adenocarcinoma
ACH-000958	8.63448	SW48	Colorectal Adenocarcinoma	Bowel	Colorectal Adenocarcinoma
ACH-000959	7.34065	SNUC4	Colorectal Adenocarcinoma	Bowel	Colorectal Adenocarcinoma
ACH-000960	6.83137	REH	B-Lymphoblastic Leukemia/Lymphoma	Lymphoid	B-Lymphoblastic Leukemia/Lymphoma
ACH-000961	6.70238	ISHIKAWAHERAKLIO02ER	Endometrial Carcinoma	Uterus	Endometrial Carcinoma
ACH-000962	7.09181	OC314	Ovarian Epithelial Tumor	Ovary/Fallopian Tube	Ovarian Epithelial Tumor
ACH-000963	7.03716	CCK81	Colorectal Adenocarcinoma	Bowel	Colorectal Adenocarcinoma
ACH-000964	6.87049	MOLT3	Non-Hodgkin Lymphoma	Lymphoid	Non-Hodgkin Lymphoma
ACH-000965	6.08576	RL952	Endometrial Carcinoma	Uterus	Endometrial Carcinoma
ACH-000966	6.96475	IGROV1	Ovarian Epithelial Tumor	Ovary/Fallopian Tube	Ovarian Epithelial Tumor
ACH-000967	6.63401	SNUC2A	Colorectal Adenocarcinoma	Bowel	Colorectal Adenocarcinoma
ACH-000968	5.76553	COLO792	Melanoma	Skin	Melanoma
ACH-000969	7.00663	KM12	Colorectal Adenocarcinoma	Bowel	Colorectal Adenocarcinoma
ACH-000970	8.36023	SNUC5	Colorectal Adenocarcinoma	Bowel	Colorectal Adenocarcinoma
ACH-000971	7.42844	HCT116	Colorectal Adenocarcinoma	Bowel	Colorectal Adenocarcinoma
ACH-000972	6.95152	HEC151	Endometrial Carcinoma	Uterus	Endometrial Carcinoma
ACH-000973	6.97453	639V	Urethral Cancer	Bladder/Urinary Tract	Urethral Cancer
ACH-000974	7.24432	SNGM	Endometrial Carcinoma	Uterus	Endometrial Carcinoma
ACH-000975	7.14037	HCC2450	Non-Small Cell Lung Cancer	Lung	Non-Small Cell Lung Cancer
ACH-000976	6.70612	HUCCT1	Intraductal Papillary Neoplasm of the Bile Duct	Biliary Tract	Intraductal Papillary Neoplasm of the Bile Duct
ACH-000977	7.22062	LNCAPCLONEFGC	Prostate Adenocarcinoma	Prostate	Prostate Adenocarcinoma
ACH-000978	6.25644	EN	Endometrial Carcinoma	Uterus	Endometrial Carcinoma
ACH-000980	8.26669	NCIH1155	Non-Small Cell Lung Cancer	Lung	Non-Small Cell Lung Cancer
ACH-000981	7.42307	DND41	T-Lymphoblastic Leukemia/Lymphoma	Lymphoid	T-Lymphoblastic Leukemia/Lymphoma
ACH-000982	5.96671	GP2D	Colorectal Adenocarcinoma	Bowel	Colorectal Adenocarcinoma
ACH-000983	8.6938	KCL22	Myeloproliferative Neoplasms	Myeloid	Myeloproliferative Neoplasms
ACH-000984	7.27268	HEC6	Endometrial Carcinoma	Uterus	Endometrial Carcinoma
ACH-000985	7.76242	LS411N	Colorectal Adenocarcinoma	Bowel	Colorectal Adenocarcinoma
ACH-000986	7.2294	HT115	Colorectal Adenocarcinoma	Bowel	Colorectal Adenocarcinoma
ACH-000987	6.76792	MEWO	Melanoma	Skin	Melanoma
ACH-000988	6.85499	MFE319	Endometrial Carcinoma	Uterus	Endometrial Carcinoma
ACH-000989	8.16199	SNU175	Colorectal Adenocarcinoma	Bowel	Colorectal Adenocarcinoma
ACH-000990	6.3311	HEC108	Endometrial Carcinoma	Uterus	Endometrial Carcinoma
ACH-000991	8.76497	SNU81	Colorectal Adenocarcinoma	Bowel	Colorectal Adenocarcinoma
ACH-000993	6.37173	JHUEM7	Endometrial Carcinoma	Uterus	Endometrial Carcinoma
ACH-000994	7.15168	HEC59	Endometrial Carcinoma	Uterus	Endometrial Carcinoma
ACH-000995	7.31877	JURKAT	T-Lymphoblastic Leukemia/Lymphoma	Lymphoid	T-Lymphoblastic Leukemia/Lymphoma
ACH-000996	7.20467	HEC251	Endometrial Carcinoma	Uterus	Endometrial Carcinoma
ACH-000997	7.49137	HCT15	Colorectal Adenocarcinoma	Bowel	Colorectal Adenocarcinoma
ACH-000998	6.35209	CW2	Colorectal Adenocarcinoma	Bowel	Colorectal Adenocarcinoma
ACH-000999	7.13883	SNU1040	Colorectal Adenocarcinoma	Bowel	Colorectal Adenocarcinoma
ACH-001001	8.54404	143B	Osteosarcoma	Bone	Osteosarcoma
ACH-001016	9.16606	BECKER	Diffuse Glioma	CNS/Brain	Diffuse Glioma
ACH-001020	6.91934	BT16	Embryonal Tumor	CNS/Brain	Embryonal Tumor
ACH-001022	6.3535	CBAGPN	Ewing Sarcoma	Bone	Ewing Sarcoma
ACH-001028	6.74994	CHLA06ATRT	Embryonal Tumor	CNS/Brain	Embryonal Tumor
ACH-001029	8.87384	CHLA10	Ewing Sarcoma	Bone	Ewing Sarcoma
ACH-001030	7.31252	CHLA218	Ewing Sarcoma	Bone	Ewing Sarcoma
ACH-001031	6.5575	CHLA266	Embryonal Tumor	CNS/Brain	Embryonal Tumor
ACH-001032	7.94345	CHLA32	Ewing Sarcoma	Bone	Ewing Sarcoma
ACH-001033	7.80986	CHLA57	Embryonal Tumor	CNS/Brain	Embryonal Tumor
ACH-001034	6.92493	CHLA9	Ewing Sarcoma	Bone	Ewing Sarcoma
ACH-001035	7.47679	CHLA99	Ewing Sarcoma	Bone	Ewing Sarcoma
ACH-001036	7.16611	CMK115	Acute Myeloid Leukemia	Myeloid	Acute Myeloid Leukemia
ACH-001038	7.7267	COGE352	Embryonal Tumor	CNS/Brain	Embryonal Tumor
ACH-001041	6.51302	CHL1DM	Melanoma	Skin	Melanoma
ACH-001048	7.1632	COV504	Ovarian Epithelial Tumor	Ovary/Fallopian Tube	Ovarian Epithelial Tumor
ACH-001050	6.66448	CW9019	Rhabdomyosarcoma	Soft Tissue	Rhabdomyosarcoma
ACH-001053	6.91934	D425	Embryonal Tumor	CNS/Brain	Embryonal Tumor
ACH-001054	6.32481	D458	Embryonal Tumor	CNS/Brain	Embryonal Tumor
ACH-001057	5.54195	DERL2	Non-Hodgkin Lymphoma	Lymphoid	Non-Hodgkin Lymphoma
ACH-001059	6.76474	DL	Embryonal Tumor	CNS/Brain	Embryonal Tumor
ACH-001060	6.75809	DL40	Non-Hodgkin Lymphoma	Lymphoid	Non-Hodgkin Lymphoma
ACH-001061	7.64551	DLD1	Colorectal Adenocarcinoma	Bowel	Colorectal Adenocarcinoma
ACH-001067	7.23869	F5	Meningothelial Tumor	CNS/Brain	Meningothelial Tumor
ACH-001068	7.39275	FEPD	Non-Hodgkin Lymphoma	Lymphoid	Non-Hodgkin Lymphoma
ACH-001075	6.19613	NCIH292	Non-Small Cell Lung Cancer	Lung	Non-Small Cell Lung Cancer
ACH-001086	6.75742	HELA	Cervical Adenocarcinoma	Cervix	Cervical Adenocarcinoma
ACH-001096	6.01011	JR	Rhabdomyosarcoma	Soft Tissue	Rhabdomyosarcoma
ACH-001097	5.15947	KARPAS384	Non-Hodgkin Lymphoma	Lymphoid	Non-Hodgkin Lymphoma
ACH-001098	5.35509	KCIMOH1	Pancreatic Adenocarcinoma	Pancreas	Pancreatic Adenocarcinoma
ACH-001099	7.50851	KD	Embryonal Tumor	CNS/Brain	Embryonal Tumor
ACH-001100	5.74093	KHYG1	T-Lymphoblastic Leukemia/Lymphoma	Lymphoid	T-Lymphoblastic Leukemia/Lymphoma
ACH-001106	6.05224	KOPN8	B-Lymphoblastic Leukemia/Lymphoma	Lymphoid	B-Lymphoblastic Leukemia/Lymphoma
ACH-001109	7.14853	KPMRTRY	Rhabdoid Cancer	Kidney	Rhabdoid Cancer
ACH-001111	6.21665	L82	Non-Hodgkin Lymphoma	Lymphoid	Non-Hodgkin Lymphoma
ACH-001113	6.17792	LC1SQSF	Non-Small Cell Lung Cancer	Lung	Non-Small Cell Lung Cancer
ACH-001119	8.66203	MAC2A	Non-Hodgkin Lymphoma	Lymphoid	Non-Hodgkin Lymphoma
ACH-001128	7.56217	MON	Embryonal Tumor	CNS/Brain	Embryonal Tumor
ACH-001129	6.62979	MONOMAC1	Acute Myeloid Leukemia	Myeloid	Acute Myeloid Leukemia
ACH-001132	7.57675	MTA	T-Lymphoblastic Leukemia/Lymphoma	Lymphoid	T-Lymphoblastic Leukemia/Lymphoma
ACH-001134	7.51814	MYLA	T-Lymphoblastic Leukemia/Lymphoma	Lymphoid	T-Lymphoblastic Leukemia/Lymphoma
ACH-001142	7.84229	NHAHTDD	Non-Cancerous	CNS/Brain	Non-Cancerous
ACH-001145	7.25039	OC316	Ovarian Epithelial Tumor	Ovary/Fallopian Tube	Ovarian Epithelial Tumor
ACH-001147	7.56932	OCILY12	Non-Hodgkin Lymphoma	Lymphoid	Non-Hodgkin Lymphoma
ACH-001148	7.95797	OCILY132	Non-Hodgkin Lymphoma	Lymphoid	Non-Hodgkin Lymphoma
ACH-001151	6.78516	OVCAR5	Ovarian Epithelial Tumor	Ovary/Fallopian Tube	Ovarian Epithelial Tumor
ACH-001163	8.35156	CCLFPEDS0001T	Renal Cell Carcinoma	Kidney	Renal Cell Carcinoma
ACH-001164	5.67976	CCLFPEDS0003T	Undifferentiated Pleomorphic Sarcoma/Malignant Fibrous Histiocytoma/High-Grade Spindle Cell Sarcoma	Soft Tissue	Undifferentiated Pleomorphic Sarcoma/Malignant Fibrous Histiocytoma/High-Grade Spindle Cell Sarcoma
ACH-001172	7.36115	U251MGDM	Diffuse Glioma	CNS/Brain	Diffuse Glioma
ACH-001183	7.61706	RT11284	Bladder Urothelial Carcinoma	Bladder/Urinary Tract	Bladder Urothelial Carcinoma
ACH-001184	7.11946	SCMCRM2	Rhabdomyosarcoma	Soft Tissue	Rhabdomyosarcoma
ACH-001188	7.88759	SHSY5Y	Neuroblastoma	Peripheral Nervous System	Neuroblastoma
ACH-001190	6.98993	SKMEL2	Melanoma	Skin	Melanoma
ACH-001192	7.23601	SKNEP1	Ewing Sarcoma	Bone	Ewing Sarcoma
ACH-001193	7.47298	SKPNDW	Embryonal Tumor	CNS/Brain	Embryonal Tumor
ACH-001194	7.51246	SKRC31	Renal Cell Carcinoma	Kidney	Renal Cell Carcinoma
ACH-001196	7.61021	SMSCTR	Rhabdomyosarcoma	Soft Tissue	Rhabdomyosarcoma
ACH-001197	6.54952	SMZ1	Non-Hodgkin Lymphoma	Lymphoid	Non-Hodgkin Lymphoma
ACH-001200	6.71877	STM9101	Rhabdoid Cancer	Kidney	Rhabdoid Cancer
ACH-001201	7.06286	SUMB002	Embryonal Tumor	CNS/Brain	Embryonal Tumor
ACH-001207	7.63496	TIG3TD	Non-Cancerous	Fibroblast	Non-Cancerous
ACH-001210	7.4645	TTC1240	Rhabdoid Cancer	Kidney	Rhabdoid Cancer
ACH-001211	7.01078	TTC549	Embryonal Tumor	CNS/Brain	Embryonal Tumor
ACH-001228	6.53465	UPCISCC152	Head and Neck Squamous Cell Carcinoma	Head and Neck	Head and Neck Squamous Cell Carcinoma
ACH-001229	7.14017	UPCISCC154	Head and Neck Squamous Cell Carcinoma	Head and Neck	Head and Neck Squamous Cell Carcinoma
ACH-001232	7.73071	UW228	Embryonal Tumor	CNS/Brain	Embryonal Tumor
ACH-001239	6.89118	WM2664	Melanoma	Skin	Melanoma
ACH-001270	7.96295	127399	Synovial Sarcoma	Soft Tissue	Synovial Sarcoma
ACH-001274	6.80542	SW982	Synovial Sarcoma	Soft Tissue	Synovial Sarcoma
ACH-001275	6.83023	SYO1	Synovial Sarcoma	Soft Tissue	Synovial Sarcoma
ACH-001277	8.32035	YAMATO	Synovial Sarcoma	Soft Tissue	Synovial Sarcoma
ACH-001278	6.83112	BIN67	Ovarian Epithelial Tumor	Ovary/Fallopian Tube	Ovarian Epithelial Tumor
ACH-001279	8.74359	SCCOHT1	Ovarian Epithelial Tumor	Ovary/Fallopian Tube	Ovarian Epithelial Tumor
ACH-001280	7.18745	SCS214	Synovial Sarcoma	Soft Tissue	Synovial Sarcoma
ACH-001283	6.57622	TC106	Ewing Sarcoma	Bone	Ewing Sarcoma
ACH-001289	7.95332	COGAR359	Embryonal Tumor	CNS/Brain	Embryonal Tumor
ACH-001295	6.95466	Y79	Retinoblastoma	Eye	Retinoblastoma
ACH-001300	7.54473	CHLA15	Neuroblastoma	Peripheral Nervous System	Neuroblastoma
ACH-001301	6.56636	COGN278	Neuroblastoma	Peripheral Nervous System	Neuroblastoma
ACH-001302	6.71699	COGN305	Neuroblastoma	Peripheral Nervous System	Neuroblastoma
ACH-001303	7.08884	NB1643	Neuroblastoma	Peripheral Nervous System	Neuroblastoma
ACH-001306	6.24963	8305C	Anaplastic Thyroid Cancer	Thyroid	Anaplastic Thyroid Cancer
ACH-001307	6.49009	8505C	Anaplastic Thyroid Cancer	Thyroid	Anaplastic Thyroid Cancer
ACH-001310	7.51357	HA1E	Non-Cancerous	Kidney	Non-Cancerous
ACH-001318	7.10444	PLCPRF5	Hepatocellular Carcinoma	Liver	Hepatocellular Carcinoma
ACH-001321	5.89093	TT	Medullary Thyroid Cancer	Thyroid	Medullary Thyroid Cancer
ACH-001322	6.6565	CME1	Synovial Sarcoma	Soft Tissue	Synovial Sarcoma
ACH-001328	7.38319	A431	Cutaneous Squamous Cell Carcinoma	Skin	Cutaneous Squamous Cell Carcinoma
ACH-001329	7.41785	ANGMCSS	Diffuse Glioma	CNS/Brain	Diffuse Glioma
ACH-001332	6.85	BICR78	Head and Neck Squamous Cell Carcinoma	Head and Neck	Head and Neck Squamous Cell Carcinoma
ACH-001333	6.60199	C33A	Cervical Squamous Cell Carcinoma	Cervix	Cervical Squamous Cell Carcinoma
ACH-001334	6.95664	C4I	Cervical Squamous Cell Carcinoma	Cervix	Cervical Squamous Cell Carcinoma
ACH-001335	6.19849	C4II	Cervical Squamous Cell Carcinoma	Cervix	Cervical Squamous Cell Carcinoma
ACH-001336	6.00113	CASKI	Cervical Squamous Cell Carcinoma	Cervix	Cervical Squamous Cell Carcinoma
ACH-001338	8.31664	CHP134	Neuroblastoma	Peripheral Nervous System	Neuroblastoma
ACH-001339	7.99033	COLO794	Melanoma	Skin	Melanoma
ACH-001340	7.07382	COV413A	Ovarian Epithelial Tumor	Ovary/Fallopian Tube	Ovarian Epithelial Tumor
ACH-001341	6.09212	DOTC24510	Mixed Cervical Carcinoma	Cervix	Mixed Cervical Carcinoma
ACH-001344	6.38853	GIMEN	Neuroblastoma	Peripheral Nervous System	Neuroblastoma
ACH-001345	5.77426	GP5D	Colorectal Adenocarcinoma	Bowel	Colorectal Adenocarcinoma
ACH-001346	6.70722	H103	Head and Neck Squamous Cell Carcinoma	Head and Neck	Head and Neck Squamous Cell Carcinoma
ACH-001347	5.3978	H157	Head and Neck Squamous Cell Carcinoma	Head and Neck	Head and Neck Squamous Cell Carcinoma
ACH-001350	7.00383	HTCC3	Anaplastic Thyroid Cancer	Thyroid	Anaplastic Thyroid Cancer
ACH-001353	5.69209	JOPACA1	Pancreatic Adenocarcinoma	Pancreas	Pancreatic Adenocarcinoma
ACH-001354	6.9905	LAN2	Neuroblastoma	Peripheral Nervous System	Neuroblastoma
ACH-001356	6.40531	MB1	Anaplastic Thyroid Cancer	Thyroid	Anaplastic Thyroid Cancer
ACH-001360	5.82273	MS751	Cervical Squamous Cell Carcinoma	Cervix	Cervical Squamous Cell Carcinoma
ACH-001366	6.83555	NGP	Neuroblastoma	Peripheral Nervous System	Neuroblastoma
ACH-001367	7.74194	NMB	Neuroblastoma	Peripheral Nervous System	Neuroblastoma
ACH-001368	6.9956	OACM51	Esophagogastric Adenocarcinoma	Esophagus/Stomach	Esophagogastric Adenocarcinoma
ACH-001369	7.72853	OCIC5X	Ovarian Epithelial Tumor	Ovary/Fallopian Tube	Ovarian Epithelial Tumor
ACH-001370	5.58976	OCIP5X	Ovarian Epithelial Tumor	Ovary/Fallopian Tube	Ovarian Epithelial Tumor
ACH-001373	6.63503	OV17R	Ovarian Epithelial Tumor	Ovary/Fallopian Tube	Ovarian Epithelial Tumor
ACH-001374	8.38685	PA1	Ovarian Germ Cell Tumor	Ovary/Fallopian Tube	Ovarian Germ Cell Tumor
ACH-001375	6.69516	PACADD119	Pancreatic Adenocarcinoma	Pancreas	Pancreatic Adenocarcinoma
ACH-001376	5.98231	PACADD135	Pancreatic Adenocarcinoma	Pancreas	Pancreatic Adenocarcinoma
ACH-001377	6.83188	PACADD137	Pancreatic Adenocarcinoma	Pancreas	Pancreatic Adenocarcinoma
ACH-001378	5.77873	PACADD159	Pancreatic Adenocarcinoma	Pancreas	Pancreatic Adenocarcinoma
ACH-001379	8.99774	PACADD161	Pancreatic Adenocarcinoma	Pancreas	Pancreatic Adenocarcinoma
ACH-001380	6.16712	PACADD165	Pancreatic Adenocarcinoma	Pancreas	Pancreatic Adenocarcinoma
ACH-001382	6.67044	PACADD188	Pancreatic Adenocarcinoma	Pancreas	Pancreatic Adenocarcinoma
ACH-001384	6.45828	RO82W1	Well-Differentiated Thyroid Cancer	Thyroid	Well-Differentiated Thyroid Cancer
ACH-001385	6.30816	RPMI2650	Head and Neck Squamous Cell Carcinoma	Head and Neck	Head and Neck Squamous Cell Carcinoma
ACH-001386	7.06458	SCLC22H	Lung Neuroendocrine Tumor	Lung	Lung Neuroendocrine Tumor
ACH-001388	4.39094	SUM102PT	Invasive Breast Carcinoma	Breast	Invasive Breast Carcinoma
ACH-001389	8.1536	SUM1315MO2	Invasive Breast Carcinoma	Breast	Invasive Breast Carcinoma
ACH-001390	5.83946	SUM149PT	Invasive Breast Carcinoma	Breast	Invasive Breast Carcinoma
ACH-001391	7.00473	SUM159PT	Invasive Breast Carcinoma	Breast	Invasive Breast Carcinoma
ACH-001392	7.51025	SUM185PE	Invasive Breast Carcinoma	Breast	Invasive Breast Carcinoma
ACH-001393	8.79331	SUM190PT	Invasive Breast Carcinoma	Breast	Invasive Breast Carcinoma
ACH-001394	6.83542	SUM229PE	Invasive Breast Carcinoma	Breast	Invasive Breast Carcinoma
ACH-001395	7.97384	SUM44PE	Invasive Breast Carcinoma	Breast	Invasive Breast Carcinoma
ACH-001396	7.25465	SUM52PE	Invasive Breast Carcinoma	Breast	Invasive Breast Carcinoma
ACH-001398	7.95064	SW156	Renal Cell Carcinoma	Kidney	Renal Cell Carcinoma
ACH-001399	8.03265	SW626	Colorectal Adenocarcinoma	Bowel	Colorectal Adenocarcinoma
ACH-001400	3.02148	SW954	Squamous Cell Carcinoma of the Vulva/Vagina	Vulva/Vagina	Squamous Cell Carcinoma of the Vulva/Vagina
ACH-001401	7.43588	SW13	Adrenocortical Carcinoma	Adrenal Gland	Adrenocortical Carcinoma
ACH-001402	6.50446	SW756	Cervical Squamous Cell Carcinoma	Cervix	Cervical Squamous Cell Carcinoma
ACH-001403	7.39172	TO14	Ovarian Epithelial Tumor	Ovary/Fallopian Tube	Ovarian Epithelial Tumor
ACH-001407	6.70736	UMUC13	Bladder Urothelial Carcinoma	Bladder/Urinary Tract	Bladder Urothelial Carcinoma
ACH-001408	7.02348	UMUC14	Urethral Cancer	Bladder/Urinary Tract	Urethral Cancer
ACH-001409	6.62191	UMUC16	Bladder Urothelial Carcinoma	Bladder/Urinary Tract	Bladder Urothelial Carcinoma
ACH-001410	7.39985	UMUC4	Bladder Urothelial Carcinoma	Bladder/Urinary Tract	Bladder Urothelial Carcinoma
ACH-001411	6.05376	UMUC5	Bladder Squamous Cell Carcinoma	Bladder/Urinary Tract	Bladder Squamous Cell Carcinoma
ACH-001412	7.39643	UMUC10	Bladder Urothelial Carcinoma	Bladder/Urinary Tract	Bladder Urothelial Carcinoma
ACH-001413	6.2317	UMUC11	Bladder Urothelial Carcinoma	Bladder/Urinary Tract	Bladder Urothelial Carcinoma
ACH-001414	7.88368	UMUC6	Bladder Urothelial Carcinoma	Bladder/Urinary Tract	Bladder Urothelial Carcinoma
ACH-001415	7.27034	UMUC7	Bladder Urothelial Carcinoma	Bladder/Urinary Tract	Bladder Urothelial Carcinoma
ACH-001416	7.06167	UMUC9	Bladder Urothelial Carcinoma	Bladder/Urinary Tract	Bladder Urothelial Carcinoma
ACH-001418	6.2267	UWB1289	Ovarian Epithelial Tumor	Ovary/Fallopian Tube	Ovarian Epithelial Tumor
ACH-001419	8.11624	VP229	Invasive Breast Carcinoma	Breast	Invasive Breast Carcinoma
ACH-001421	7.81121	WERIRB1	Retinoblastoma	Eye	Retinoblastoma
ACH-001422	7.09318	WPE1NA22	Prostate Adenocarcinoma	Prostate	Prostate Adenocarcinoma
ACH-001430	7.21286	TC138	Ewing Sarcoma	Bone	Ewing Sarcoma
ACH-001431	6.59783	TC205	Ewing Sarcoma	Bone	Ewing Sarcoma
ACH-001433	7.22564	CCLFPEDS0008T	Epithelioid Sarcoma	Soft Tissue	Epithelioid Sarcoma
ACH-001441	7.64926	921	Ocular Melanoma	Eye	Ocular Melanoma
ACH-001442	6.60733	A388	Cutaneous Squamous Cell Carcinoma	Skin	Cutaneous Squamous Cell Carcinoma
ACH-001443	7.76441	ASH3	Anaplastic Thyroid Cancer	Thyroid	Anaplastic Thyroid Cancer
ACH-001450	7.34101	BLUE1	Non-Hodgkin Lymphoma	Lymphoid	Non-Hodgkin Lymphoma
ACH-001451	5.89724	BOKU	Cervical Squamous Cell Carcinoma	Cervix	Cervical Squamous Cell Carcinoma
ACH-001453	8.00282	BPH1	Non-Cancerous	Prostate	Non-Cancerous
ACH-001454	5.97911	C10	Colorectal Adenocarcinoma	Bowel	Colorectal Adenocarcinoma
ACH-001456	5.69516	C125PM	Colorectal Adenocarcinoma	Bowel	Colorectal Adenocarcinoma
ACH-001458	7.53629	C75	Colorectal Adenocarcinoma	Bowel	Colorectal Adenocarcinoma
ACH-001459	6.40395	C80	Colorectal Adenocarcinoma	Bowel	Colorectal Adenocarcinoma
ACH-001460	7.31325	C84	Colorectal Adenocarcinoma	Bowel	Colorectal Adenocarcinoma
ACH-001461	6.52748	C99	Colorectal Adenocarcinoma	Bowel	Colorectal Adenocarcinoma
ACH-001484	7.74893	CI	B-Lymphoblastic Leukemia/Lymphoma	Lymphoid	B-Lymphoblastic Leukemia/Lymphoma
ACH-001485	7.66952	CII	B-Lymphoblastic Leukemia/Lymphoma	Lymphoid	B-Lymphoblastic Leukemia/Lymphoma
ACH-001494	4.59276	EGI1	Intraductal Papillary Neoplasm of the Bile Duct	Biliary Tract	Intraductal Papillary Neoplasm of the Bile Duct
ACH-001495	6.18428	EMTOKA	Endometrial Carcinoma	Uterus	Endometrial Carcinoma
ACH-001496	8.18418	ESO26	Esophagogastric Adenocarcinoma	Esophagus/Stomach	Esophagogastric Adenocarcinoma
ACH-001497	7.68874	ESO51	Esophagogastric Adenocarcinoma	Esophagus/Stomach	Esophagogastric Adenocarcinoma
ACH-001498	7.43721	FARAGE	Non-Hodgkin Lymphoma	Lymphoid	Non-Hodgkin Lymphoma
ACH-001500	7.02303	FLO1	Esophagogastric Adenocarcinoma	Esophagus/Stomach	Esophagogastric Adenocarcinoma
ACH-001509	7.67807	H357	Head and Neck Squamous Cell Carcinoma	Head and Neck	Head and Neck Squamous Cell Carcinoma
ACH-001510	5.84699	H376	Head and Neck Squamous Cell Carcinoma	Head and Neck	Head and Neck Squamous Cell Carcinoma
ACH-001511	6.69	H413	Head and Neck Squamous Cell Carcinoma	Head and Neck	Head and Neck Squamous Cell Carcinoma
ACH-001513	6.52904	HCA1	Cervical Adenocarcinoma	Cervix	Cervical Adenocarcinoma
ACH-001515	7.80877	HCS2	Cervical Squamous Cell Carcinoma	Cervix	Cervical Squamous Cell Carcinoma
ACH-001516	6.41414	HCSC1	Cervical Adenocarcinoma	Cervix	Cervical Adenocarcinoma
ACH-001517	7.81115	HEC1	Endometrial Carcinoma	Uterus	Endometrial Carcinoma
ACH-001518	7.93375	HEC116	Endometrial Carcinoma	Uterus	Endometrial Carcinoma
ACH-001519	8.21291	HEMCSS	Chondrosarcoma	Bone	Chondrosarcoma
ACH-001520	7.24907	HG3	B-Lymphoblastic Leukemia/Lymphoma	Lymphoid	B-Lymphoblastic Leukemia/Lymphoma
ACH-001521	6.58361	HKA1	Cutaneous Squamous Cell Carcinoma	Skin	Cutaneous Squamous Cell Carcinoma
ACH-001522	7.60592	HMY1	Melanoma	Skin	Melanoma
ACH-001523	5.68986	HSC1	Cutaneous Squamous Cell Carcinoma	Skin	Cutaneous Squamous Cell Carcinoma
ACH-001524	5.17552	HSC5	Cutaneous Squamous Cell Carcinoma	Skin	Cutaneous Squamous Cell Carcinoma
ACH-001525	5.08576	HT3	Cervical Adenocarcinoma	Cervix	Cervical Adenocarcinoma
ACH-001526	7.27919	HUO9	Osteosarcoma	Bone	Osteosarcoma
ACH-001528	5.70293	IHH4	Well-Differentiated Thyroid Cancer	Thyroid	Well-Differentiated Thyroid Cancer
ACH-001529	7.12598	JAR	Gestational Trophoblastic Disease	Uterus	Gestational Trophoblastic Disease
ACH-001530	6.48671	JEG3	Gestational Trophoblastic Disease	Uterus	Gestational Trophoblastic Disease
ACH-001532	9.02691	JMURTK2	Rhabdoid Cancer	Kidney	Rhabdoid Cancer
ACH-001533	4.95884	KARPAS1718	Non-Hodgkin Lymphoma	Lymphoid	Non-Hodgkin Lymphoma
ACH-001536	6.78764	KKU100	Intraductal Papillary Neoplasm of the Bile Duct	Biliary Tract	Intraductal Papillary Neoplasm of the Bile Duct
ACH-001538	7.29066	KKU213	Intraductal Papillary Neoplasm of the Bile Duct	Biliary Tract	Intraductal Papillary Neoplasm of the Bile Duct
ACH-001539	6.99107	KML1	Non-Hodgkin Lymphoma	Lymphoid	Non-Hodgkin Lymphoma
ACH-001540	5.60526	KMLS1	Liposarcoma	Soft Tissue	Liposarcoma
ACH-001541	7.84034	KMS28PE	Non-Hodgkin Lymphoma	Lymphoid	Non-Hodgkin Lymphoma
ACH-001542	5.78973	KON	Head and Neck Squamous Cell Carcinoma	Head and Neck	Head and Neck Squamous Cell Carcinoma
ACH-001543	6.46271	KOSC2	Head and Neck Squamous Cell Carcinoma	Head and Neck	Head and Neck Squamous Cell Carcinoma
ACH-001547	6.46025	LO68	Pleural Mesothelioma	Pleura	Pleural Mesothelioma
ACH-001548	6.55536	LS	Neuroblastoma	Peripheral Nervous System	Neuroblastoma
ACH-001549	8.58297	LU135	Lung Neuroendocrine Tumor	Lung	Lung Neuroendocrine Tumor
ACH-001550	8.85829	MCC13	Merkel Cell Carcinoma	Skin	Merkel Cell Carcinoma
ACH-001551	7.55919	MCC142	Merkel Cell Carcinoma	Skin	Merkel Cell Carcinoma
ACH-001552	7.0954	MCC26	Merkel Cell Carcinoma	Skin	Merkel Cell Carcinoma
ACH-001554	7.08204	MEL202	Ocular Melanoma	Eye	Ocular Melanoma
ACH-001555	8.02956	MERO14	Pleural Mesothelioma	Pleura	Pleural Mesothelioma
ACH-001556	8.59122	MERO25	Pleural Mesothelioma	Pleura	Pleural Mesothelioma
ACH-001557	8.18631	MERO41	Pleural Mesothelioma	Pleura	Pleural Mesothelioma
ACH-001558	8.57626	MERO48A	Pleural Mesothelioma	Pleura	Pleural Mesothelioma
ACH-001559	7.60607	MERO82	Pleural Mesothelioma	Pleura	Pleural Mesothelioma
ACH-001560	8.30076	MERO83	Pleural Mesothelioma	Pleura	Pleural Mesothelioma
ACH-001561	7.656	MERO84	Pleural Mesothelioma	Pleura	Pleural Mesothelioma
ACH-001562	8.67384	MERO95	Pleural Mesothelioma	Pleura	Pleural Mesothelioma
ACH-001563	7.12701	MM127	Melanoma	Skin	Melanoma
ACH-001566	6.75515	MM370	Melanoma	Skin	Melanoma
ACH-001567	7.11134	MM383	Melanoma	Skin	Melanoma
ACH-001568	7.57077	MM386	Melanoma	Skin	Melanoma
ACH-001569	6.52748	MM415	Melanoma	Skin	Melanoma
ACH-001570	7.52207	MM426	Melanoma	Skin	Melanoma
ACH-001573	6.43546	MOLM1	Myeloproliferative Neoplasms	Myeloid	Myeloproliferative Neoplasms
ACH-001574	7.28707	MOLM14	Acute Myeloid Leukemia	Myeloid	Acute Myeloid Leukemia
ACH-001577	4.97911	MUTZ8	Acute Myeloid Leukemia	Myeloid	Acute Myeloid Leukemia
ACH-001578	8.02962	NCCIT	Non-Seminomatous Germ Cell Tumor	Testis	Non-Seminomatous Germ Cell Tumor
ACH-001603	6.87799	NH12	Neuroblastoma	Peripheral Nervous System	Neuroblastoma
ACH-001605	7.41962	NO10	Diffuse Glioma	CNS/Brain	Diffuse Glioma
ACH-001607	7.48188	NOZ	Intracholecystic Papillary Neoplasm	Biliary Tract	Intracholecystic Papillary Neoplasm
ACH-001608	6.55811	NP2	Diffuse Glioma	CNS/Brain	Diffuse Glioma
ACH-001609	7.18884	NP3	Diffuse Glioma	CNS/Brain	Diffuse Glioma
ACH-001610	6.16511	NP5	Diffuse Glioma	CNS/Brain	Diffuse Glioma
ACH-001611	6.74174	NP8	Diffuse Glioma	CNS/Brain	Diffuse Glioma
ACH-001613	7.03166	OCIAML4	Acute Myeloid Leukemia	Myeloid	Acute Myeloid Leukemia
ACH-001616	7.34341	OCILY18	Non-Hodgkin Lymphoma	Lymphoid	Non-Hodgkin Lymphoma
ACH-001617	7.01681	OCILY7	Non-Hodgkin Lymphoma	Lymphoid	Non-Hodgkin Lymphoma
ACH-001618	7.26397	OCIM2	Acute Myeloid Leukemia	Myeloid	Acute Myeloid Leukemia
ACH-001619	7.57607	OCUG1	Intracholecystic Papillary Neoplasm	Biliary Tract	Intracholecystic Papillary Neoplasm
ACH-001622	6.59425	ONDA7	Diffuse Glioma	CNS/Brain	Diffuse Glioma
ACH-001623	7.66135	ONDA8	Diffuse Glioma	CNS/Brain	Diffuse Glioma
ACH-001624	7.8586	ONDA9	Diffuse Glioma	CNS/Brain	Diffuse Glioma
ACH-001625	6.48623	OSC19	Head and Neck Squamous Cell Carcinoma	Head and Neck	Head and Neck Squamous Cell Carcinoma
ACH-001626	7.03562	OSC20	Head and Neck Squamous Cell Carcinoma	Head and Neck	Head and Neck Squamous Cell Carcinoma
ACH-001627	5.78424	P4E6	Prostate Adenocarcinoma	Prostate	Prostate Adenocarcinoma
ACH-001628	6.9922	PEA1	Ovarian Epithelial Tumor	Ovary/Fallopian Tube	Ovarian Epithelial Tumor
ACH-001630	5.15906	PEO1	Ovarian Epithelial Tumor	Ovary/Fallopian Tube	Ovarian Epithelial Tumor
ACH-001632	4.38474	PEO4	Ovarian Epithelial Tumor	Ovary/Fallopian Tube	Ovarian Epithelial Tumor
ACH-001634	6.1809	PGA1	Non-Hodgkin Lymphoma	Lymphoid	Non-Hodgkin Lymphoma
ACH-001636	7.93127	RAMOS	Non-Hodgkin Lymphoma	Lymphoid	Non-Hodgkin Lymphoma
ACH-001638	8.47954	RCK8	Non-Hodgkin Lymphoma	Lymphoid	Non-Hodgkin Lymphoma
ACH-001641	7.20457	SAT	Head and Neck Squamous Cell Carcinoma	Head and Neck	Head and Neck Squamous Cell Carcinoma
ACH-001642	5.10266	SCC3	Non-Hodgkin Lymphoma	Lymphoid	Non-Hodgkin Lymphoma
ACH-001645	7.64739	SEKI	Melanoma	Skin	Melanoma
ACH-001647	7.03463	SHI1	Acute Myeloid Leukemia	Myeloid	Acute Myeloid Leukemia
ACH-001648	6.85012	SHMAC4	Prostate Adenocarcinoma	Prostate	Prostate Adenocarcinoma
ACH-001649	6.94287	SHMAC5	Prostate Adenocarcinoma	Prostate	Prostate Adenocarcinoma
ACH-001650	6.17812	SISO	Cervical Adenocarcinoma	Cervix	Cervical Adenocarcinoma
ACH-001651	6.85137	SKGI	Cervical Squamous Cell Carcinoma	Cervix	Cervical Squamous Cell Carcinoma
ACH-001652	7.7786	SKGII	Cervical Squamous Cell Carcinoma	Cervix	Cervical Squamous Cell Carcinoma
ACH-001653	7.39951	SKGT2	Esophagogastric Adenocarcinoma	Esophagus/Stomach	Esophagogastric Adenocarcinoma
ACH-001654	6.79129	SKGT4	Esophagogastric Adenocarcinoma	Esophagus/Stomach	Esophagogastric Adenocarcinoma
ACH-001655	6.77821	SKN	Uterine Sarcoma/Mesenchymal	Uterus	Uterine Sarcoma/Mesenchymal
ACH-001656	7.1334	SKNO1	Acute Myeloid Leukemia	Myeloid	Acute Myeloid Leukemia
ACH-001664	7.27072	SNU638	Esophagogastric Adenocarcinoma	Esophagus/Stomach	Esophagogastric Adenocarcinoma
ACH-001668	6.40922	SUSA	Non-Seminomatous Germ Cell Tumor	Testis	Non-Seminomatous Germ Cell Tumor
ACH-001669	8.66477	TANOUE	B-Lymphoblastic Leukemia/Lymphoma	Lymphoid	B-Lymphoblastic Leukemia/Lymphoma
ACH-001670	6.55995	TASK1	Embryonal Tumor	CNS/Brain	Embryonal Tumor
ACH-001673	6.58195	TFK1	Intraductal Papillary Neoplasm of the Bile Duct	Biliary Tract	Intraductal Papillary Neoplasm of the Bile Duct
ACH-001674	7.51869	TGW	Neuroblastoma	Peripheral Nervous System	Neuroblastoma
ACH-001677	6.68678	U2904	Non-Hodgkin Lymphoma	Lymphoid	Non-Hodgkin Lymphoma
ACH-001685	6.38284	UHO1	Hodgkin Lymphoma	Lymphoid	Hodgkin Lymphoma
ACH-001687	5.85624	UMRC3	Renal Cell Carcinoma	Kidney	Renal Cell Carcinoma
ACH-001688	7.07125	UMRC7	Renal Cell Carcinoma	Kidney	Renal Cell Carcinoma
ACH-001690	6.54164	UPCISCC026	Head and Neck Squamous Cell Carcinoma	Head and Neck	Head and Neck Squamous Cell Carcinoma
ACH-001692	6.68678	UPCISCC040	Head and Neck Squamous Cell Carcinoma	Head and Neck	Head and Neck Squamous Cell Carcinoma
ACH-001694	7.21529	UPCISCC074	Head and Neck Squamous Cell Carcinoma	Head and Neck	Head and Neck Squamous Cell Carcinoma
ACH-001696	5.3572	UPCISCC111	Head and Neck Squamous Cell Carcinoma	Head and Neck	Head and Neck Squamous Cell Carcinoma
ACH-001698	6.6327	UPCISCC116	Head and Neck Squamous Cell Carcinoma	Head and Neck	Head and Neck Squamous Cell Carcinoma
ACH-001699	5.84875	UPCISCC131	Head and Neck Squamous Cell Carcinoma	Head and Neck	Head and Neck Squamous Cell Carcinoma
ACH-001701	6.31596	UPCISCC200	Head and Neck Squamous Cell Carcinoma	Head and Neck	Head and Neck Squamous Cell Carcinoma
ACH-001702	7.6164	VAESBJ	Epithelioid Sarcoma	Soft Tissue	Epithelioid Sarcoma
ACH-001703	6.21801	VAL	Non-Hodgkin Lymphoma	Lymphoid	Non-Hodgkin Lymphoma
ACH-001707	7.41895	WAOSEL	Non-Hodgkin Lymphoma	Lymphoid	Non-Hodgkin Lymphoma
ACH-001709	6.82744	WSUNHL	Non-Hodgkin Lymphoma	Lymphoid	Non-Hodgkin Lymphoma
ACH-001711	6.53107	PFSK1	Embryonal Tumor	CNS/Brain	Embryonal Tumor
ACH-001712	7.4165	HS860T	Osteosarcoma	Bone	Osteosarcoma
ACH-001715	8.52395	CAL72	Osteosarcoma	Bone	Osteosarcoma
ACH-001716	8.10402	GOTO	Neuroblastoma	Peripheral Nervous System	Neuroblastoma
ACH-001719	6.07318	OCIC4P	Ovarian Epithelial Tumor	Ovary/Fallopian Tube	Ovarian Epithelial Tumor
ACH-001735	6.58661	SEMK2	B-Lymphoblastic Leukemia/Lymphoma	Lymphoid	B-Lymphoblastic Leukemia/Lymphoma
ACH-001736	7.3837	HB1119	B-Lymphoblastic Leukemia/Lymphoma	Lymphoid	B-Lymphoblastic Leukemia/Lymphoma
ACH-001737	7.52458	CTV1DM	Non-Hodgkin Lymphoma	Lymphoid	Non-Hodgkin Lymphoma
ACH-001740	6.17233	RH28	Rhabdomyosarcoma	Soft Tissue	Rhabdomyosarcoma
ACH-001743	6.71397	RC2	Rhabdomyosarcoma	Soft Tissue	Rhabdomyosarcoma
ACH-001745	6.83769	RHJT	Rhabdomyosarcoma	Soft Tissue	Rhabdomyosarcoma
ACH-001750	7.40761	TTC442	Rhabdomyosarcoma	Soft Tissue	Rhabdomyosarcoma
ACH-001751	6.86888	RH36	Rhabdomyosarcoma	Soft Tissue	Rhabdomyosarcoma
ACH-001765	8.21145	RH4	Rhabdomyosarcoma	Soft Tissue	Rhabdomyosarcoma
ACH-001786	7.65306	SNU1544	Colorectal Adenocarcinoma	Bowel	Colorectal Adenocarcinoma
ACH-001791	6.85162	LPS6	Liposarcoma	Soft Tissue	Liposarcoma
ACH-001793	6.96636	LPS27	Liposarcoma	Soft Tissue	Liposarcoma
ACH-001794	6.55351	93T449	Liposarcoma	Soft Tissue	Liposarcoma
ACH-001795	6.88753	94T778	Liposarcoma	Soft Tissue	Liposarcoma
ACH-001796	6.48043	95T1000	Liposarcoma	Soft Tissue	Liposarcoma
ACH-001799	9.02489	LPS141	Liposarcoma	Soft Tissue	Liposarcoma
ACH-001802	6.48736	LPS853	Liposarcoma	Soft Tissue	Liposarcoma
ACH-001804	7.70688	LPS510	Liposarcoma	Soft Tissue	Liposarcoma
ACH-001807	7.26604	LPS067	Liposarcoma	Soft Tissue	Liposarcoma
ACH-001814	7.40497	OS252	Osteosarcoma	Bone	Osteosarcoma
ACH-001818	8.03496	C396	Osteosarcoma	Bone	Osteosarcoma
ACH-001819	6.94216	MFM223	Invasive Breast Carcinoma	Breast	Invasive Breast Carcinoma
ACH-001820	8.13653	COLO824	Breast Neoplasm, NOS	Breast	Breast Neoplasm, NOS
ACH-001834	8.29255	ICC10	Intraductal Papillary Neoplasm of the Bile Duct	Biliary Tract	Intraductal Papillary Neoplasm of the Bile Duct
ACH-001835	8.0574	ICC106	Intraductal Papillary Neoplasm of the Bile Duct	Biliary Tract	Intraductal Papillary Neoplasm of the Bile Duct
ACH-001836	6.93699	ICC108	Intraductal Papillary Neoplasm of the Bile Duct	Biliary Tract	Intraductal Papillary Neoplasm of the Bile Duct
ACH-001838	8.09276	ICC12	Intraductal Papillary Neoplasm of the Bile Duct	Biliary Tract	Intraductal Papillary Neoplasm of the Bile Duct
ACH-001839	7.32247	ICC137	Intraductal Papillary Neoplasm of the Bile Duct	Biliary Tract	Intraductal Papillary Neoplasm of the Bile Duct
ACH-001841	7.84071	ICC15	Intraductal Papillary Neoplasm of the Bile Duct	Biliary Tract	Intraductal Papillary Neoplasm of the Bile Duct
ACH-001842	8.09239	ICC2	Intraductal Papillary Neoplasm of the Bile Duct	Biliary Tract	Intraductal Papillary Neoplasm of the Bile Duct
ACH-001843	8.89099	ICC3	Intraductal Papillary Neoplasm of the Bile Duct	Biliary Tract	Intraductal Papillary Neoplasm of the Bile Duct
ACH-001844	6.84662	ICC4	Intraductal Papillary Neoplasm of the Bile Duct	Biliary Tract	Intraductal Papillary Neoplasm of the Bile Duct
ACH-001845	7.54844	ICC5	Intraductal Papillary Neoplasm of the Bile Duct	Biliary Tract	Intraductal Papillary Neoplasm of the Bile Duct
ACH-001846	7.89415	ICC6	Intraductal Papillary Neoplasm of the Bile Duct	Biliary Tract	Intraductal Papillary Neoplasm of the Bile Duct
ACH-001848	6.49873	ICC8	Intraductal Papillary Neoplasm of the Bile Duct	Biliary Tract	Intraductal Papillary Neoplasm of the Bile Duct
ACH-001849	8.00893	ICC9	Intraductal Papillary Neoplasm of the Bile Duct	Biliary Tract	Intraductal Papillary Neoplasm of the Bile Duct
ACH-001850	6.7849	G415	Intracholecystic Papillary Neoplasm	Biliary Tract	Intracholecystic Papillary Neoplasm
ACH-001852	7.61677	HKGZCC	Intraductal Papillary Neoplasm of the Bile Duct	Biliary Tract	Intraductal Papillary Neoplasm of the Bile Duct
ACH-001853	6.68285	KMCH1	Hepatocellular Carcinoma plus Intrahepatic Cholangiocarcinoma	Liver	Hepatocellular Carcinoma plus Intrahepatic Cholangiocarcinoma
ACH-001856	7.55367	RBE	Intraductal Papillary Neoplasm of the Bile Duct	Biliary Tract	Intraductal Papillary Neoplasm of the Bile Duct
ACH-001857	7.38767	SG231	Intraductal Papillary Neoplasm of the Bile Duct	Biliary Tract	Intraductal Papillary Neoplasm of the Bile Duct
ACH-001858	7.26435	SSP25	Intraductal Papillary Neoplasm of the Bile Duct	Biliary Tract	Intraductal Papillary Neoplasm of the Bile Duct
ACH-001861	7.34864	TGBC1TKB	Intracholecystic Papillary Neoplasm	Biliary Tract	Intracholecystic Papillary Neoplasm
ACH-001862	6.65033	TGBC52TKB	Ampullary Carcinoma	Ampulla of Vater	Ampullary Carcinoma
ACH-001863	8.13837	TKKK	Intraductal Papillary Neoplasm of the Bile Duct	Biliary Tract	Intraductal Papillary Neoplasm of the Bile Duct
ACH-001864	8.38267	YSCCC	Intraductal Papillary Neoplasm of the Bile Duct	Biliary Tract	Intraductal Papillary Neoplasm of the Bile Duct
ACH-001959	7.19741	CCLP1	Intraductal Papillary Neoplasm of the Bile Duct	Biliary Tract	Intraductal Papillary Neoplasm of the Bile Duct
ACH-001960	6.61883	CCSW1	Intraductal Papillary Neoplasm of the Bile Duct	Biliary Tract	Intraductal Papillary Neoplasm of the Bile Duct
ACH-001961	7.12753	GB2	Intracholecystic Papillary Neoplasm	Biliary Tract	Intracholecystic Papillary Neoplasm
ACH-001970	8.63169	MM253	Melanoma	Skin	Melanoma
ACH-001973	8.72816	MM485	Melanoma	Skin	Melanoma
ACH-001977	8.1879	NO36	Pleural Mesothelioma	Pleura	Pleural Mesothelioma
ACH-001982	8.69192	NZM3	Melanoma	Skin	Melanoma
ACH-001991	7.67094	NZOV9	Ovarian Epithelial Tumor	Ovary/Fallopian Tube	Ovarian Epithelial Tumor
ACH-001992	7.59641	ONE58	Pleural Mesothelioma	Pleura	Pleural Mesothelioma
ACH-001993	6.81121	NALM16	B-Lymphoblastic Leukemia/Lymphoma	Lymphoid	B-Lymphoblastic Leukemia/Lymphoma
ACH-001997	6.94416	ECC2	Intraductal Papillary Neoplasm of the Bile Duct	Biliary Tract	Intraductal Papillary Neoplasm of the Bile Duct
ACH-001999	7.38991	9505BIK	Pancreatic Adenocarcinoma	Pancreas	Pancreatic Adenocarcinoma
ACH-002001	7.48535	A375SKINCJ1	Melanoma	Skin	Melanoma
ACH-002002	8.29815	A375SKINCJ2	Melanoma	Skin	Melanoma
ACH-002003	7.26903	A375SKINCJ3	Melanoma	Skin	Melanoma
ACH-002004	9.45761	UACC62SKINCJ1	Melanoma	Skin	Melanoma
ACH-002005	7.81493	SKMEL19	Melanoma	Skin	Melanoma
ACH-002011	8.45352	MP46	Ocular Melanoma	Eye	Ocular Melanoma
ACH-002014	9.1915	MEL270	Ocular Melanoma	Eye	Ocular Melanoma
ACH-002015	8.44526	MEL285	Ocular Melanoma	Eye	Ocular Melanoma
ACH-002016	6.08236	MEL290	Ocular Melanoma	Eye	Ocular Melanoma
ACH-002017	8.832	OMM1	Ocular Melanoma	Eye	Ocular Melanoma
ACH-002018	8.08364	OMM25	Ocular Melanoma	Eye	Ocular Melanoma
ACH-002019	7.66327	HOKUG	Glassy Cell Carcinoma of the Cervix	Cervix	Glassy Cell Carcinoma of the Cervix
ACH-002021	8.50235	T3M3	Gestational Trophoblastic Disease	Uterus	Gestational Trophoblastic Disease
ACH-002023	6.22632	TGBC18TKB	Ampullary Carcinoma	Ampulla of Vater	Ampullary Carcinoma
ACH-002024	7.40156	ECC4	Colorectal Adenocarcinoma	Bowel	Colorectal Adenocarcinoma
ACH-002025	7.81038	TT1TKB	Colorectal Adenocarcinoma	Bowel	Colorectal Adenocarcinoma
ACH-002026	7.84674	HHUA	Endometrial Carcinoma	Uterus	Endometrial Carcinoma
ACH-002027	7.40676	HOUAI	Endometrial Carcinoma	Uterus	Endometrial Carcinoma
ACH-002029	7.54365	SAS	Head and Neck Squamous Cell Carcinoma	Head and Neck	Head and Neck Squamous Cell Carcinoma
ACH-002038	7.36466	HSKTC	Ovarian Cancer, Other	Ovary/Fallopian Tube	Ovarian Cancer, Other
ACH-002039	8.37526	PK8	Pancreatic Adenocarcinoma	Pancreas	Pancreatic Adenocarcinoma
ACH-002040	7.58729	HMVII	Mucosal Melanoma of the Vulva/Vagina	Vulva/Vagina	Mucosal Melanoma of the Vulva/Vagina
ACH-002041	7.51286	HOTHC	Anaplastic Thyroid Cancer	Thyroid	Anaplastic Thyroid Cancer
ACH-002042	7.64703	T3M5	Head and Neck Squamous Cell Carcinoma	Head and Neck	Head and Neck Squamous Cell Carcinoma
ACH-002044	7.51995	HSQ89	Head and Neck Squamous Cell Carcinoma	Head and Neck	Head and Neck Squamous Cell Carcinoma
ACH-002045	7.38396	HO1U1	Head and Neck Squamous Cell Carcinoma	Head and Neck	Head and Neck Squamous Cell Carcinoma
ACH-002046	7.35421	HTMMT	Endometrial Carcinoma	Uterus	Endometrial Carcinoma
ACH-002048	6.81365	RMSYM	Rhabdomyosarcoma	Soft Tissue	Rhabdomyosarcoma
ACH-002055	8.15198	TL1	Non-Hodgkin Lymphoma	Lymphoid	Non-Hodgkin Lymphoma
ACH-002059	8.06275	P30OHK	B-Lymphoblastic Leukemia/Lymphoma	Lymphoid	B-Lymphoblastic Leukemia/Lymphoma
ACH-002061	7.61471	P2URK562	Myeloproliferative Neoplasms	Myeloid	Myeloproliferative Neoplasms
ACH-002062	7.95035	SLVL	Non-Hodgkin Lymphoma	Lymphoid	Non-Hodgkin Lymphoma
ACH-002065	7.58564	HSPSS	Nerve Sheath Tumor	Peripheral Nervous System	Nerve Sheath Tumor
ACH-002066	6.77979	HSSCH2	Nerve Sheath Tumor	Peripheral Nervous System	Nerve Sheath Tumor
ACH-002067	7.79889	NOS1	Osteosarcoma	Bone	Osteosarcoma
ACH-002069	7.05778	HSOS1	Osteosarcoma	Bone	Osteosarcoma
ACH-002080	7.8838	TN2	Neuroblastoma	Peripheral Nervous System	Neuroblastoma
ACH-002084	7.86028	MMAC	Melanoma	Skin	Melanoma
ACH-002446	6.98834	CCLFUPGI0005T	Esophagogastric Adenocarcinoma	Esophagus/Stomach	Esophagogastric Adenocarcinoma
ACH-002458	6.14119	HT144SKINFV1	Melanoma	Skin	Melanoma
ACH-002459	5.82273	HT144SKINFV3	Melanoma	Skin	Melanoma
ACH-002460	6.86282	HT144SKINFV2	Melanoma	Skin	Melanoma
ACH-002461	6.5404	RVH421SKINFV1	Melanoma	Skin	Melanoma
ACH-002462	7.21091	RPE1SS48	Non-Cancerous	Eye	Non-Cancerous
ACH-002463	7.28188	RPE1SS77	Non-Cancerous	Eye	Non-Cancerous
ACH-002464	7.38905	RPE1SS6	Non-Cancerous	Eye	Non-Cancerous
ACH-002465	7.08087	RPE1SS119	Non-Cancerous	Eye	Non-Cancerous
ACH-002466	7.62059	RPE1SS111	Non-Cancerous	Eye	Non-Cancerous
ACH-002467	8.47135	RPE1SS51	Non-Cancerous	Eye	Non-Cancerous
ACH-002471	7.27715	PSS008	Osteosarcoma	Bone	Osteosarcoma
ACH-002475	7.8438	HAP1	Myeloproliferative Neoplasms	Myeloid	Myeloproliferative Neoplasms
ACH-002508	7.766	WM3211	Melanoma	Skin	Melanoma
ACH-002509	6.66661	WM4235	Melanoma	Skin	Melanoma
ACH-002510	8.94172	M040416	Melanoma	Skin	Melanoma
ACH-002511	7.33459	M140325	Melanoma	Skin	Melanoma
ACH-002512	7.5051	MM160113	Melanoma	Skin	Melanoma
ACH-002647	7.27006	CCC5	Intraductal Papillary Neoplasm of the Bile Duct	Biliary Tract	Intraductal Papillary Neoplasm of the Bile Duct
ACH-002659	8.66566	JVE127	Colorectal Adenocarcinoma	Bowel	Colorectal Adenocarcinoma
ACH-002664	7.95501	JVE253	Colorectal Adenocarcinoma	Bowel	Colorectal Adenocarcinoma
ACH-002669	7.34891	KP363T	Colorectal Adenocarcinoma	Bowel	Colorectal Adenocarcinoma
ACH-002672	7.3753	MAPACHS77	Pancreatic Adenocarcinoma	Pancreas	Pancreatic Adenocarcinoma
ACH-002680	8.48402	170MGBA	Diffuse Glioma	CNS/Brain	Diffuse Glioma
ACH-002687	7.42425	WM3772F	Ocular Melanoma	Eye	Ocular Melanoma
ACH-002693	7.2521	S462	Nerve Sheath Tumor	Peripheral Nervous System	Nerve Sheath Tumor
ACH-002710	5.21645	MPNST724	Nerve Sheath Tumor	Peripheral Nervous System	Nerve Sheath Tumor
ACH-002785	6.20809	NCCLMS1C1	Leiomyosarcoma	Soft Tissue	Leiomyosarcoma
ACH-002800	7.43696	NCCMPNST2C1	Nerve Sheath Tumor	Peripheral Nervous System	Nerve Sheath Tumor
ACH-002834	8.23993	PSS131R	Osteosarcoma	Bone	Osteosarcoma
ACH-002847	6.98014	YUHOIN0650	Melanoma	Skin	Melanoma
ACH-002926	8.48844	UPMD1	Ocular Melanoma	Eye	Ocular Melanoma
