# Supplementary material for: Transcriptome sequencing and single-cell sequencing analysis identify GARS1 as a potential prognostic and immunotherapeutic biomarker for multiple cancers, including bladder cancer
Source: Front Immunol. 2023 Jun 19;14:1169588. doi: 10.3389/fimmu.2023.1169588 (PMC10315539; doi:10.3389/fimmu.2023.1169588)
Supplement: Supplementary file 4 [file DataSheet_1.zip › Data Sheet 1/Data and R-Script/Paper data/04 GARS1-OS.cox.xls]

## Sheet: 04 GARS1-OS.cox
cancer	HR	HR.95L	HR.95H	pvalue
ACC	1.95497	1.10717	3.45199	0.0208387
BLCA	1.35028	1.08325	1.68314	0.00755769
BRCA	1.3748	1.08306	1.74511	0.00890516
CESC	1.37401	0.851647	2.21678	0.192931
CHOL	0.690199	0.323418	1.47294	0.337726
COAD	1.25823	0.826584	1.91529	0.283926
DLBC	0.333805	0.0619892	1.7975	0.201494
ESCA	1.38925	0.896732	2.15229	0.141033
GBM	1.16888	0.803145	1.70117	0.415066
HNSC	1.68474	1.2393	2.29028	0.000870437
KICH	4.03542	1.53318	10.6215	0.00472162
KIRC	1.93813	1.51588	2.47799	1.30579e-07
KIRP	3.52539	1.84022	6.75373	0.000145469
LAML	1.19081	0.689475	2.05666	0.531088
LGG	1.93298	1.40021	2.66848	6.17312e-05
LIHC	1.8063	1.37921	2.36563	1.73987e-05
LUAD	1.37359	1.08713	1.73553	0.00781249
LUSC	0.890918	0.699527	1.13468	0.349253
MESO	2.13155	1.33436	3.40502	0.00154048
OV	0.83836	0.672013	1.04588	0.118191
PAAD	1.0634	0.674276	1.67708	0.791441
PCPG	2.03672	0.574236	7.22391	0.270802
PRAD	2.15646	0.510569	9.10811	0.295817
READ	0.564255	0.263846	1.2067	0.140079
SARC	1.19894	0.96973	1.48233	0.093733
SKCM	1.05036	0.847683	1.30149	0.65331
STAD	0.968024	0.713663	1.31304	0.834495
TGCT	0.926285	0.273715	3.13466	0.902021
THCA	1.18979	0.423298	3.3442	0.741727
THYM	1.42415	0.176124	11.5158	0.740225
UCEC	1.61882	1.12124	2.33721	0.0101503
UCS	1.36983	0.690563	2.71725	0.367862
UVM	4.09096	1.33863	12.5023	0.013449
