# Supplementary material for: Transcriptome sequencing and single-cell sequencing analysis identify GARS1 as a potential prognostic and immunotherapeutic biomarker for multiple cancers, including bladder cancer
Source: Front Immunol. 2023 Jun 19;14:1169588. doi: 10.3389/fimmu.2023.1169588 (PMC10315539; doi:10.3389/fimmu.2023.1169588)
Supplement: Supplementary file 4 [file DataSheet_1.zip › Data Sheet 1/Data and R-Script/Paper data/05 GARS1-DFS.cox.xls]

## Sheet: 05 GARS1-DFS.cox
cancer	HR	HR.95L	HR.95H	pvalue
ACC	1.87671	0.821258	4.28858	0.135448
BLCA	0.957105	0.543032	1.68692	0.879489
BRCA	1.40302	1.01843	1.93285	0.0382953
CESC	0.75805	0.324585	1.77039	0.522118
CHOL	1.33201	0.54793	3.23812	0.527018
COAD	0.796216	0.319715	1.98289	0.624482
DLBC	0.604437	0.00845307	43.2203	0.817234
ESCA	0.531807	0.247294	1.14366	0.106013
HNSC	1.02511	0.43292	2.42733	0.95504
KICH	6.0155	1.22503	29.5391	0.0271096
KIRC	0.798373	0.268875	2.37061	0.685092
KIRP	1.43013	0.630218	3.24532	0.392166
LGG	1.14807	0.33778	3.90215	0.824929
LIHC	1.18575	0.899467	1.56314	0.226875
LUAD	1.1245	0.808642	1.56374	0.485512
LUSC	1.06701	0.689729	1.65067	0.770774
MESO	2.06269	0.445618	9.54786	0.354404
OV	0.695629	0.512614	0.943985	0.0198039
PAAD	0.791274	0.289966	2.15927	0.647616
PCPG	0.625339	0.112878	3.46434	0.590948
PRAD	1.93849	0.839955	4.47376	0.120847
READ	0.689069	0.141263	3.36122	0.645088
SARC	0.993686	0.772149	1.27878	0.960749
STAD	0.762741	0.418486	1.39019	0.376527
TGCT	1.11251	0.705241	1.75496	0.646653
THCA	1.39225	0.631905	3.06748	0.411608
UCEC	0.867192	0.537988	1.39784	0.558561
UCS	0.607188	0.133517	2.76128	0.518527
