# Supplementary material for: Transcriptome sequencing and single-cell sequencing analysis identify GARS1 as a potential prognostic and immunotherapeutic biomarker for multiple cancers, including bladder cancer
Source: Front Immunol. 2023 Jun 19;14:1169588. doi: 10.3389/fimmu.2023.1169588 (PMC10315539; doi:10.3389/fimmu.2023.1169588)
Supplement: Supplementary file 4 [file DataSheet_1.zip › Data Sheet 1/Data and R-Script/Paper data/06 GARS1-DSS.cox.xls]

## Sheet: 06 GARS1-DSS.cox
cancer	HR	HR.95L	HR.95H	pvalue
ACC	2.07597	1.15378	3.73524	0.0147991
BLCA	1.37751	1.05441	1.79961	0.018852
BRCA	1.74088	1.29536	2.33962	0.000237063
CESC	2.02278	1.18748	3.44564	0.00953498
CHOL	0.756405	0.347494	1.6465	0.481763
COAD	1.03194	0.603543	1.7644	0.908544
DLBC	0.141871	0.0144433	1.39355	0.0938796
ESCA	1.43478	0.857528	2.40061	0.169229
GBM	1.29122	0.859148	1.94057	0.218847
HNSC	1.50014	1.01481	2.2176	0.041986
KICH	4.97987	1.63269	15.1891	0.00477905
KIRC	2.3879	1.79019	3.18517	3.18712e-09
KIRP	4.90788	2.24848	10.7127	6.48557e-05
LGG	1.89731	1.35195	2.66268	0.000212296
LIHC	1.65348	1.1538	2.36955	0.00615783
LUAD	1.3408	0.995309	1.80622	0.0537262
LUSC	0.824579	0.566391	1.20046	0.314156
MESO	2.35415	1.2707	4.36139	0.00649946
OV	0.824159	0.650406	1.04433	0.109398
PAAD	1.15572	0.69657	1.91751	0.575326
PCPG	3.14068	0.708159	13.9289	0.132096
PRAD	13.4699	2.16698	83.7286	0.00527858
READ	0.679779	0.23506	1.96588	0.476216
SARC	1.16679	0.921731	1.477	0.199702
SKCM	1.07964	0.853016	1.36648	0.523815
STAD	0.871502	0.591044	1.28504	0.487574
TGCT	0.881176	0.213318	3.63997	0.861247
THCA	1.31707	0.262408	6.61063	0.737927
THYM	28839.6	28.3493	2.93383e+07	0.0036539
UCEC	1.51526	0.971347	2.36375	0.066978
UCS	1.6105	0.812004	3.19422	0.17259
UVM	3.9263	1.24082	12.4238	0.0199598
