# Supplementary material for: Transcriptome sequencing and single-cell sequencing analysis identify GARS1 as a potential prognostic and immunotherapeutic biomarker for multiple cancers, including bladder cancer
Source: Front Immunol. 2023 Jun 19;14:1169588. doi: 10.3389/fimmu.2023.1169588 (PMC10315539; doi:10.3389/fimmu.2023.1169588)
Supplement: Supplementary file 4 [file DataSheet_1.zip › Data Sheet 1/Data and R-Script/Paper data/07 GARS1-PFS.cox.xls]

## Sheet: 07 GARS1-PFS.cox
cancer	HR	HR.95L	HR.95H	pvalue
ACC	1.71921	1.09011	2.71138	0.0197461
BLCA	1.28545	1.02395	1.61374	0.0304707
BRCA	1.34442	1.04565	1.72854	0.0209922
CESC	1.25279	0.769606	2.03934	0.364636
CHOL	1.19711	0.601066	2.3842	0.608789
COAD	0.932121	0.641201	1.35503	0.712683
DLBC	0.438219	0.0978223	1.96311	0.280883
ESCA	1.11804	0.744378	1.67926	0.590857
GBM	0.937097	0.632739	1.38786	0.745763
HNSC	1.50453	1.08924	2.07814	0.0131865
KICH	4.44105	1.99619	9.88027	0.000257965
KIRC	2.05066	1.57891	2.66336	7.27829e-08
KIRP	2.20279	1.23292	3.93562	0.00765071
LGG	1.76069	1.31679	2.35421	0.000135258
LIHC	1.30825	1.03385	1.65547	0.0252758
LUAD	1.20015	0.96125	1.49842	0.10718
LUSC	0.92645	0.694305	1.23621	0.603698
MESO	2.10351	1.22105	3.62373	0.00736994
OV	0.861071	0.698042	1.06217	0.162495
PAAD	1.14467	0.727735	1.80046	0.558769
PCPG	1.77093	0.82052	3.82221	0.145394
PRAD	2.14539	1.33786	3.44034	0.00153495
READ	0.594182	0.306911	1.15034	0.122483
SARC	1.06281	0.884225	1.27748	0.516305
SKCM	1.0308	0.857723	1.23881	0.746313
STAD	0.934157	0.672534	1.29755	0.684549
TGCT	0.939734	0.641175	1.37732	0.749973
THCA	1.14144	0.649686	2.0054	0.645457
THYM	4.69396	0.963105	22.8774	0.0556912
UCEC	1.17322	0.856653	1.60676	0.31942
UCS	1.83833	0.958471	3.52589	0.0669043
UVM	4.88443	1.79417	13.2973	0.00190977
