# Supplementary material for: Transcriptome sequencing and single-cell sequencing analysis identify GARS1 as a potential prognostic and immunotherapeutic biomarker for multiple cancers, including bladder cancer
Source: Front Immunol. 2023 Jun 19;14:1169588. doi: 10.3389/fimmu.2023.1169588 (PMC10315539; doi:10.3389/fimmu.2023.1169588)
Supplement: Supplementary file 4 [file DataSheet_1.zip › Data Sheet 1/Data and R-Script/Paper data/08 GARS1-estimate.cor.xls]

## Sheet: 09 GARS1-estimate.cor
Immu	StromalScore		ImmuneScore		ESTIMATEScore
Method	pearson_R	pearson_P	pearson_R	pearson_P	pearson_R	pearson_P
TCGA-GBM	-0.169527	0.0368021	-0.269877	0.000772649	-0.23578	0.00345299
TCGA-LGG	0.0858304	0.054147	0.0951336	0.0327377	0.0941844	0.0345251
TCGA-CESC	-0.0681203	0.246705	-0.0704282	0.231021	-0.0780653	0.184182
TCGA-LUAD	-0.198627	7.64e-06	-0.280698	1.66e-10	-0.261945	2.74e-09
TCGA-COAD	-0.316457	5.61e-08	-0.314719	6.69e-08	-0.333779	9.15e-09
TCGA-LAML	0.0359204	0.663627	-0.0614671	0.456461	-0.0240044	0.771369
TCGA-BRCA	-0.120393	7.47e-05	0.0105776	0.728788	-0.0538416	0.077365
TCGA-ESCA	-0.226855	0.00213334	-0.283066	0.000112856	-0.277304	0.000157274
TCGA-SARC	0.336937	2.88e-08	0.240967	9.25e-05	0.298846	1.01e-06
TCGA-KIRP	0.0160914	0.786793	0.0792719	0.182046	0.0573169	0.334965
TCGA-STAD	-0.342461	4.07e-12	-0.25278	4.53e-07	-0.324616	5.68e-11
TCGA-PRAD	-0.0800439	0.075204	0.0193537	0.667527	-0.0273223	0.54421
TCGA-UCEC	-0.0958888	0.202933	0.0301931	0.689098	-0.020734	0.783542
TCGA-HNSC	-0.0619018	0.15989	-0.229656	1.29e-07	-0.169595	0.000106643
TCGA-KIRC	-0.0832592	0.0558842	0.00885406	0.839157	-0.0342705	0.431961
TCGA-LUSC	-0.298808	1.39e-11	-0.357474	3.02e-16	-0.349792	1.41e-15
TCGA-THYM	-0.174045	0.0594439	0.407601	4.63e-06	0.212151	0.0210921
TCGA-LIHC	-0.0659438	0.210049	0.141866	0.00678328	0.0581635	0.26904
TCGA-THCA	0.0787692	0.0775708	0.0599667	0.179345	0.0718826	0.107347
TCGA-MESO	0.202699	0.0628174	0.0592081	0.590396	0.135589	0.215981
TCGA-READ	-0.111652	0.292033	-0.194164	0.065155	-0.156393	0.138768
TCGA-SKCM	-0.141644	0.00254202	-0.241884	1.93e-07	-0.220124	2.3e-06
TCGA-PAAD	-0.25828	0.000518657	-0.315896	1.84e-05	-0.30302	4.14e-05
TCGA-OVN	-0.0564705	0.250462	-0.102346	0.0369188	-0.0889036	0.0700764
TCGA-TGCT	-0.557728	3.74e-12	0.0832914	0.342369	-0.171957	0.0486603
TCGA-PCPG	0.10894	0.148913	0.112491	0.136034	0.116994	0.120948
TCGA-UVM	0.0944792	0.407546	0.314505	0.00476016	0.258923	0.0212159
TCGA-UCS	0.162957	0.230141	0.113501	0.4049	0.15443	0.255783
TCGA-BLCA	0.243977	6.69e-07	0.163165	0.000982165	0.217091	1.04e-05
TCGA-ACC	0.138537	0.229528	0.0484227	0.675798	0.0898332	0.437181
TCGA-KICH	0.132699	0.29199	0.118484	0.347203	0.129562	0.30365
TCGA-CHOL	-0.220664	0.195918	-0.16244	0.343867	-0.194786	0.254947
TCGA-DLBC	-0.202785	0.176504	-0.414847	0.00414896	-0.372923	0.0106954
