# Supplementary material for: Transcriptome sequencing and single-cell sequencing analysis identify GARS1 as a potential prognostic and immunotherapeutic biomarker for multiple cancers, including bladder cancer
Source: Front Immunol. 2023 Jun 19;14:1169588. doi: 10.3389/fimmu.2023.1169588 (PMC10315539; doi:10.3389/fimmu.2023.1169588)
Supplement: Supplementary file 4 [file DataSheet_1.zip › Data Sheet 1/Data and R-Script/Paper data/09 GARS1-TIMER.cor.xls]

## Sheet: 10 GARS1-TIMER.cor
cancer	variable	partial.cor	p
ACC	Purity	0.0956408	0.417603
ACC	B Cell	0.244597	0.0370187
ACC	CD4+ T Cell	0.263403	0.0243481
ACC	CD8+ T Cell	0.132804	0.262686
ACC	Macrophage	0.0917318	0.440198
ACC	Neutrophil	0.151371	0.201119
ACC	Dendritic Cell	0.347085	0.00262595
BLCA	Purity	-0.205688	6.88e-05
BLCA	B Cell	0.0203758	0.698821
BLCA	CD4+ T Cell	-0.0567699	0.279368
BLCA	CD8+ T Cell	0.292025	1.25e-08
BLCA	Macrophage	0.208167	6.14e-05
BLCA	Neutrophil	0.139424	0.00780879
BLCA	Dendritic Cell	0.279951	5.35e-08
BRCA	Purity	0.0213338	0.501471
BRCA	B Cell	0.176838	2.63e-08
BRCA	CD4+ T Cell	0.0549252	0.0886359
BRCA	CD8+ T Cell	0.249203	2.78e-15
BRCA	Macrophage	0.147815	3.25e-06
BRCA	Neutrophil	0.257653	6.93e-16
BRCA	Dendritic Cell	0.244851	1.89e-14
CESC	Purity	-0.016404	0.785395
CESC	B Cell	-0.153831	0.0103486
CESC	CD4+ T Cell	-0.00812644	0.892895
CESC	CD8+ T Cell	-0.0841415	0.164867
CESC	Macrophage	-0.181804	0.00238551
CESC	Neutrophil	0.0492375	0.414349
CESC	Dendritic Cell	0.0660626	0.274074
CHOL	Purity	-0.197606	0.247998
CHOL	B Cell	-0.212755	0.219795
CHOL	CD4+ T Cell	-0.0346985	0.843136
CHOL	CD8+ T Cell	-0.346634	0.0413529
CHOL	Macrophage	0.116987	0.503322
CHOL	Neutrophil	0.154109	0.376746
CHOL	Dendritic Cell	-0.192995	0.266657
COAD	Purity	0.00405163	0.935054
COAD	B Cell	-0.0651855	0.191028
COAD	CD4+ T Cell	0.0544724	0.2759
COAD	CD8+ T Cell	0.0229233	0.645137
COAD	Macrophage	0.0474979	0.340958
COAD	Neutrophil	0.0497448	0.320396
COAD	Dendritic Cell	-0.0323237	0.518124
DLBC	Purity	0.114295	0.471076
DLBC	B Cell	0.320281	0.195066
DLBC	CD4+ T Cell	-0.221352	0.334903
DLBC	CD8+ T Cell	-0.274581	0.228373
DLBC	Macrophage	-0.0828869	0.720948
DLBC	Neutrophil	0.174316	0.44982
DLBC	Dendritic Cell	0.119515	0.605849
ESCA	Purity	0.0165055	0.825454
ESCA	B Cell	-0.0956291	0.202881
ESCA	CD4+ T Cell	-0.0846604	0.259841
ESCA	CD8+ T Cell	-0.212022	0.00427249
ESCA	Macrophage	-0.116263	0.120127
ESCA	Neutrophil	-0.267612	0.000281403
ESCA	Dendritic Cell	-0.208734	0.00492357
GBM	Purity	0.0733558	0.13385
GBM	B Cell	-0.235472	1.12e-06
GBM	CD4+ T Cell	0.100951	0.0391085
GBM	CD8+ T Cell	-0.0245174	0.617192
GBM	Macrophage	-0.0311112	0.525872
GBM	Neutrophil	-0.0657246	0.179866
GBM	Dendritic Cell	0.199817	3.88e-05
HNSC	Purity	0.0170405	0.705855
HNSC	B Cell	-0.111368	0.0150595
HNSC	CD4+ T Cell	-0.0646982	0.156994
HNSC	CD8+ T Cell	-0.101829	0.0266313
HNSC	Macrophage	-0.0117286	0.797099
HNSC	Neutrophil	-0.0794625	0.0823298
HNSC	Dendritic Cell	-0.0275221	0.546655
KICH	Purity	-0.00484905	0.969176
KICH	B Cell	0.407583	0.00075199
KICH	CD4+ T Cell	0.147986	0.239417
KICH	CD8+ T Cell	0.346518	0.00468852
KICH	Macrophage	0.240739	0.0533896
KICH	Neutrophil	0.210595	0.0922064
KICH	Dendritic Cell	0.516053	1.08e-05
KIRC	Purity	-0.149867	0.00123446
KIRC	B Cell	0.224508	1.18e-06
KIRC	CD4+ T Cell	-0.0184522	0.693055
KIRC	CD8+ T Cell	-0.00579141	0.903802
KIRC	Macrophage	0.145086	0.00207958
KIRC	Neutrophil	0.192229	3.45e-05
KIRC	Dendritic Cell	0.242067	1.72e-07
KIRP	Purity	-0.0468934	0.452388
KIRP	B Cell	0.144197	0.0210026
KIRP	CD4+ T Cell	-0.0979882	0.116401
KIRP	CD8+ T Cell	0.231402	0.000176952
KIRP	Macrophage	0.262763	2.68e-05
KIRP	Neutrophil	0.0628861	0.314324
KIRP	Dendritic Cell	0.190405	0.0022163
LGG	Purity	0.0693337	0.129696
LGG	B Cell	0.164441	0.000305733
LGG	CD4+ T Cell	-0.0955788	0.037108
LGG	CD8+ T Cell	0.425305	2.02e-22
LGG	Macrophage	-0.000934871	0.983821
LGG	Neutrophil	0.183521	5.74e-05
LGG	Dendritic Cell	0.155991	0.00063711
LIHC	Purity	-0.102963	0.0556989
LIHC	B Cell	0.303727	8.97e-09
LIHC	CD4+ T Cell	0.324386	7.18e-10
LIHC	CD8+ T Cell	0.132865	0.0139318
LIHC	Macrophage	0.395448	3.27e-14
LIHC	Neutrophil	0.340216	8.53e-11
LIHC	Dendritic Cell	0.271046	3.88e-07
LUAD	Purity	0.00956469	0.832066
LUAD	B Cell	-0.17371	0.000122543
LUAD	CD4+ T Cell	-0.0576703	0.205327
LUAD	CD8+ T Cell	-0.000144631	0.99746
LUAD	Macrophage	-0.129201	0.00437233
LUAD	Neutrophil	0.0105429	0.81723
LUAD	Dendritic Cell	-0.0254735	0.574541
LUSC	Purity	0.1385	0.00240724
LUSC	B Cell	-0.0907632	0.0487558
LUSC	CD4+ T Cell	-0.0141914	0.757705
LUSC	CD8+ T Cell	-0.125714	0.00607799
LUSC	Macrophage	-0.0923671	0.0437638
LUSC	Neutrophil	-0.154985	0.000691293
LUSC	Dendritic Cell	-0.112686	0.0141008
MESO	Purity	-0.230425	0.0328089
MESO	B Cell	0.177377	0.106494
MESO	CD4+ T Cell	-0.0287076	0.795465
MESO	CD8+ T Cell	0.0901409	0.414822
MESO	Macrophage	0.304751	0.00482319
MESO	Neutrophil	-0.177209	0.106831
MESO	Dendritic Cell	0.15921	0.148019
OV	Purity	-0.191733	2.17e-05
OV	B Cell	-0.00161876	0.971782
OV	CD4+ T Cell	-0.038242	0.403177
OV	CD8+ T Cell	-0.0398107	0.384148
OV	Macrophage	0.000635819	0.988915
OV	Neutrophil	0.0355275	0.437404
OV	Dendritic Cell	0.0286082	0.531795
PAAD	Purity	0.0404775	0.598053
PAAD	B Cell	0.167182	0.0288479
PAAD	CD4+ T Cell	-0.100399	0.194017
PAAD	CD8+ T Cell	0.243882	0.00130691
PAAD	Macrophage	0.342474	4.54e-06
PAAD	Neutrophil	0.149009	0.05176
PAAD	Dendritic Cell	0.251334	0.000913476
PCPG	Purity	-0.0195886	0.801021
PCPG	B Cell	0.0530513	0.495932
PCPG	CD4+ T Cell	-0.0153989	0.843424
PCPG	CD8+ T Cell	0.195113	0.0115102
PCPG	Macrophage	0.316447	3.27e-05
PCPG	Neutrophil	0.302786	6.97e-05
PCPG	Dendritic Cell	0.0231543	0.766457
PRAD	Purity	0.143928	0.00322314
PRAD	B Cell	0.283164	4.91e-09
PRAD	CD4+ T Cell	-0.0331213	0.503106
PRAD	CD8+ T Cell	0.241187	6.42e-07
PRAD	Macrophage	0.0894709	0.0683
PRAD	Neutrophil	0.197998	4.98e-05
PRAD	Dendritic Cell	0.267284	3.21e-08
READ	Purity	-0.0706625	0.406747
READ	B Cell	0.0759751	0.374041
READ	CD4+ T Cell	-0.0758845	0.374613
READ	CD8+ T Cell	0.258583	0.00211517
READ	Macrophage	0.115006	0.177616
READ	Neutrophil	0.302824	0.000305998
READ	Dendritic Cell	0.0507159	0.553239
SARC	Purity	-0.241167	0.000137858
SARC	B Cell	-0.0251024	0.699423
SARC	CD4+ T Cell	-0.0734746	0.25786
SARC	CD8+ T Cell	0.0562288	0.385815
SARC	Macrophage	0.27596	1.78e-05
SARC	Neutrophil	0.100839	0.117686
SARC	Dendritic Cell	0.0843168	0.192074
SKCM	Purity	0.17225	0.000212258
SKCM	B Cell	0.0511748	0.279764
SKCM	CD4+ T Cell	-0.0489781	0.302038
SKCM	CD8+ T Cell	0.0416916	0.384068
SKCM	Macrophage	-0.015483	0.742424
SKCM	Neutrophil	0.102376	0.0295381
SKCM	Dendritic Cell	0.00680156	0.886102
STAD	Purity	0.0201852	0.694891
STAD	B Cell	-0.19493	0.000164572
STAD	CD4+ T Cell	-0.237461	4.36e-06
STAD	CD8+ T Cell	-0.142692	0.005968
STAD	Macrophage	-0.279815	4.4e-08
STAD	Neutrophil	-0.0313193	0.547598
STAD	Dendritic Cell	-0.135069	0.00919353
TGCT	Purity	-0.269343	0.000931941
TGCT	B Cell	0.229954	0.00508036
TGCT	CD4+ T Cell	-0.430572	5.81e-08
TGCT	CD8+ T Cell	0.402296	4.39e-07
TGCT	Macrophage	-0.261527	0.00137595
TGCT	Neutrophil	-0.263746	0.00124748
TGCT	Dendritic Cell	0.080047	0.336834
THCA	Purity	-0.0780195	0.0848011
THCA	B Cell	0.47511	1.64e-28
THCA	CD4+ T Cell	0.460956	4.82e-27
THCA	CD8+ T Cell	-0.195711	1.36e-05
THCA	Macrophage	0.491297	5.14e-31
THCA	Neutrophil	0.464945	1.52e-27
THCA	Dendritic Cell	0.421334	2.71e-22
THYM	Purity	-0.0533448	0.569543
THYM	B Cell	0.645291	9.2e-15
THYM	CD4+ T Cell	0.295379	0.00164773
THYM	CD8+ T Cell	0.404303	8.15e-06
THYM	Macrophage	0.391328	1.67e-05
THYM	Neutrophil	0.0386252	0.683265
THYM	Dendritic Cell	0.47795	7.55e-08
UCEC	Purity	0.0553037	0.344687
UCEC	B Cell	-0.0878611	0.136212
UCEC	CD4+ T Cell	-0.112778	0.0546439
UCEC	CD8+ T Cell	0.153577	0.00892195
UCEC	Macrophage	-0.104221	0.0753806
UCEC	Neutrophil	0.365962	1.03e-10
UCEC	Dendritic Cell	0.103486	0.0774761
UCS	Purity	-0.177346	0.199518
UCS	B Cell	-0.178655	0.200567
UCS	CD4+ T Cell	-0.0564986	0.687809
UCS	CD8+ T Cell	-0.0473672	0.736264
UCS	Macrophage	0.148201	0.289576
UCS	Neutrophil	-0.0590878	0.674284
UCS	Dendritic Cell	0.126812	0.365543
UVM	Purity	0.233415	0.0397166
UVM	B Cell	0.28896	0.0119261
UVM	CD4+ T Cell	-0.340942	0.00257952
UVM	CD8+ T Cell	0.261487	0.0216113
UVM	Macrophage	-0.241097	0.054962
UVM	Neutrophil	-0.195259	0.0887954
UVM	Dendritic Cell	0.266041	0.0219597
