# Supplementary material for: Transcriptome sequencing and single-cell sequencing analysis identify GARS1 as a potential prognostic and immunotherapeutic biomarker for multiple cancers, including bladder cancer
Source: Front Immunol. 2023 Jun 19;14:1169588. doi: 10.3389/fimmu.2023.1169588 (PMC10315539; doi:10.3389/fimmu.2023.1169588)
Supplement: Supplementary file 4 [file DataSheet_1.zip › Data Sheet 1/Data and R-Script/Paper data/10 GARS1-ICP.cor.xls]

## Sheet: ICP gene.Cor.cor
CancerType	BTLA	CD200	TNFRSF14	NRP1	LAIR1	TNFSF4	CD244	LAG3	ICOS	CD40LG	CTLA4	CD48	CD28	CD200R1	HAVCR2	ADORA2A	CD276	KIR3DL1	CD80	PDCD1	LGALS9	CD160	TNFSF14	IDO2	ICOSLG	TMIGD2	VTCN1	IDO1	PDCD1LG2	HHLA2	TNFSF18	BTNL2	CD70	TNFSF9	TNFRSF8	CD27	TNFRSF25	VSIR	TNFRSF4	CD40	TNFRSF18	TNFSF15	TIGIT	CD274	CD86	CD44	TNFRSF9
ACC	0.1204	0.0833847	-0.122549	0.394799	0.145936	0.262615	-0.064014	0.160317	0.263691	0.0131646	0.241618	0.0709757	0.269851	0.138857	0.282177	0.234453	0.543203	0.0621077	0.277772	0.197792	0.119073	0.0131346	-0.0210603	0.0443475	0.108745	-0.0155537	-0.0434772	0.152013	0.2365	-0.0376529	0.154763	-0.105893	0.0105187	-0.0306575	0.335729	0.11458	-0.259307	0.22429	0.0867509	0.0901274	0.0931946	0.143872	0.139203	0.178682	0.122275	0.132768	0.170092
BLCA	0.0440407	0.0686193	-0.376016	0.301029	0.248107	0.221974	0.123929	0.287818	0.203601	-0.00550374	0.2238	0.13671	0.127402	0.0774789	0.304117	0.0144158	0.291571	0.0477834	0.254372	0.18345	-0.0748582	-0.00269432	0.0825083	-0.005192	0.0906519	-0.0248159	-0.00326955	0.174013	0.31836	0.00695779	0.153607	-0.0196201	0.230662	0.260352	0.203285	0.113105	-0.199137	-0.0957103	0.131173	-0.058496	0.215916	-0.256375	0.203277	0.324112	0.308018	0.165742	0.221347
BRCA	0.0427928	-0.0567425	-0.296074	-0.0442456	0.111536	0.081948	0.0873483	0.243356	0.202587	-0.00275392	0.203901	0.0441678	0.0457325	-0.00802861	0.135318	-0.140938	0.19425	0.0727815	0.220638	0.101422	0.0632303	-0.14151	0.0977799	0.0219134	0.143692	0.0548859	-0.00286221	0.320438	0.228296	0.0271589	0.0590978	0.0173147	0.177157	0.238694	0.0902418	0.0382376	-0.0802426	-0.0412794	0.0550693	0.0746549	-0.153726	0.164292	0.154802	0.160511	0.17779	-0.0606022	0.225949
CESC	-0.0990993	0.0199722	-0.200568	0.100012	0.0164655	-0.0226895	-0.000789767	-0.0185907	-0.0267687	-0.137848	-0.0411489	-0.0660108	-0.106584	-0.0656878	0.0121999	-0.0976464	0.123878	-0.0217394	0.0586061	-0.0167726	-0.165904	-0.164638	-0.0826747	-0.0133631	0.0036022	-0.137227	-0.211065	-0.0090998	0.108434	-0.017379	0.117695	0.0370592	0.00880597	0.0110993	-0.0162627	-0.131918	-0.218413	-0.0784951	-0.063594	-0.0554539	-0.0901586	-0.0713822	-0.0839292	0.0758436	0.0111572	0.122809	0.0118637
CHOL	-0.247063	-0.212659	-0.343499	0.25697	-0.000713299	-0.342473	-0.17871	-0.262065	-0.152814	-0.175427	-0.235939	-0.120678	-0.174054	-0.223321	0.235748	-0.386779	0.415905	-0.200925	0.0765724	-0.0415746	0.152034	-0.361414	-0.147036	-0.135699	0.0908961	-0.166055	0.42094	-0.17477	-0.0649705	0.00341974	-0.181557	-0.267611	-0.13895	-0.226812	-0.346613	-0.256974	-0.554843	-0.125135	-0.275568	-0.0635038	-0.140276	0.302353	-0.23362	-0.0876992	0.0613772	-0.0977386	-0.127143
COAD	-0.24906	-0.182957	-0.110947	-0.153058	-0.245543	-0.206423	-0.179104	-0.195381	-0.194973	-0.174969	-0.239244	-0.2047	-0.280093	-0.233156	-0.201911	-0.150292	-0.143791	-0.0884571	-0.21475	-0.194407	-0.120732	-0.205727	-0.397513	-0.157531	0.0123085	-0.169453	-0.0845144	-0.0577069	-0.225792	0.145417	-0.123595	-0.097404	-0.199009	-0.0938604	-0.206821	-0.249937	-0.0653917	-0.297263	-0.187948	-0.105412	-0.177914	-0.0823811	-0.237175	-0.180481	-0.181912	-0.000518825	-0.233186
DLBC	-0.163608	-0.123955	-0.445161	-0.0107498	-0.111108	-0.110049	-0.0849942	-0.179753	-0.283964	-0.254796	-0.403418	-0.367471	-0.290348	-0.0544545	-0.0817745	0.154555	-0.10516	-0.311082	-0.099401	-0.258893	-0.477683	-0.0522557	-0.247105	-0.382186	-0.245341	-0.334127	-0.0448881	-0.236086	0.000831069	0.0416213	0.185531	-0.0122567	-0.175538	-0.153747	-0.0579229	-0.180844	-0.340132	-0.377953	-0.450334	-0.245478	-0.402074	-0.213189	-0.295744	0.092112	-0.140709	-0.109042	-0.110651
ESCA	-0.154606	-0.0919307	-0.1363	-0.210568	-0.155888	-0.18875	-0.157923	-0.166751	-0.135944	-0.132006	-0.223296	-0.197378	-0.168122	-0.18124	-0.142903	-0.0496376	0.0267309	-0.126466	-0.0158958	-0.141877	-0.0129854	-0.184796	-0.0778397	-0.117754	-0.129595	-0.104133	-0.107465	-0.0965816	-0.0292953	0.117656	0.0766155	-0.0317905	-0.136605	0.134949	-0.0593976	-0.18526	-0.194559	-0.120747	-0.107026	-0.187753	-0.120863	0.0728214	-0.235474	-0.0474094	-0.15194	0.0793902	-0.10502
GBM	-0.101182	-0.200611	-0.103108	0.279403	-0.161575	0.14018	-0.346417	0.0606763	-0.0256319	-0.123944	0.0473173	-0.260616	-0.0270674	-0.105877	-0.264565	0.0317501	0.313501	-0.0983722	-0.0131642	0.0467256	-0.177426	-0.0623406	-0.129947	0.0154404	0.0833712	-0.285802	0.221378	-0.131263	-0.0639579	-0.0939867	-0.17875	0.0203546	0.188042	0.0237166	-0.0365884	-0.067177	0.089017	-0.314582	0.0029484	-0.0789349	0.135884	0.0344107	0.0492674	0.104455	-0.252083	0.0401649	0.160894
HNSC	-0.204276	-0.0977201	-0.262657	-0.0288509	-0.133335	-0.186083	-0.162066	-0.153991	-0.187805	-0.240713	-0.166437	-0.200283	-0.233504	-0.244145	-0.145931	-0.234334	0.165787	-0.0543989	-0.121104	-0.200798	-0.262265	-0.161467	-0.173806	-0.169022	-0.177315	-0.231118	-0.125597	-0.165071	0.0188766	0.0667404	0.0212711	-0.158119	-0.0482363	0.0167798	-0.110154	-0.20807	-0.0820277	-0.195687	-0.192932	-0.248456	-0.141326	-0.210527	-0.225113	0.000783618	-0.109141	0.151098	-0.255876
KICH	0.0827897	-0.0646399	0.00895645	0.234995	0.16656	0.314659	0.140808	0.180914	0.131137	0.0564298	0.266106	0.106315	0.0452346	0.0990611	0.11948	-0.0302282	0.112856	0.0927536	0.166701	0.24458	0.0150787	0.0253446	0.0687897	0.292284	0.221795	0.0384134	0.112985	0.198003	0.312294	0.0210029	0.324582	0.12812	0.159536	0.190903	0.0555659	0.204181	0.146431	0.211873	-0.0898492	-0.0863425	0.0254349	0.0597917	0.151395	0.407913	0.222832	-0.0232467	0.127226
KIRC	0.0646756	-0.364202	-0.312157	-0.242257	0.137282	0.10526	-0.0432633	0.113122	0.0371199	-0.122463	0.0582423	-0.0390809	0.0980297	0.0191376	0.0031372	-0.322975	0.218527	-0.189071	0.192551	0.0938783	-0.000977075	-0.128115	0.100169	-0.134155	0.0923637	-0.0557019	-0.00654553	-0.234298	0.10973	-0.314864	0.00991818	-0.177563	-0.0399931	-0.020849	0.101067	0.0456704	-0.239312	-0.272755	-0.313298	-0.191305	0.0574589	0.0204834	0.133085	0.162028	0.10462	0.296875	0.16151
KIRP	0.0277367	-0.186827	-0.207854	0.0741278	0.0753671	0.0446144	-0.0262234	0.0451813	0.036155	0.0719366	0.0495649	0.0962559	0.120438	-0.048563	0.0905812	-0.10154	0.00503435	0.106578	0.158824	-0.00692679	-0.0219125	-0.063744	0.0406294	-0.0119043	0.176375	-0.039595	0.120771	0.0983394	0.20204	-0.0396129	0.0753537	-0.0853458	-0.171019	-0.0255909	0.0352022	-0.0304519	-0.194368	-0.0733512	0.0157576	-0.208439	-0.0242221	0.155705	0.0832771	0.157401	0.0814191	0.236945	0.0371911
LAML	-0.0575181	0.0069343	-0.131349	0.0208068	-0.132324	-0.0391733	-0.105988	-0.187401	0.066494	0.0994413	0.0819859	-0.0169467	0.0261196	0.0641042	-0.0514206	-0.224739	0.0269592	0.0749735	0.173739	-0.13239	-0.0276872	-0.106108	-0.0692381	0.0328812	-0.00504271	-0.0501093	0.010881	0.0251829	0.00539062	-0.0600967	0.0556304	0.11856	-0.0564453	-0.0809323	-0.17761	0.0179512	0.0728186	-0.163879	0.0327204	-0.0362976	0.0501657	-0.149667	0.0665843	0.182734	-0.0720575	-0.254646	0.119854
LGG	-0.0280686	0.00845876	0.164205	0.28292	0.0599929	0.0514952	0.183815	0.205145	0.124481	0.074455	0.0897392	0.21381	0.17647	0.180402	0.0475098	-0.0312223	0.331674	0.0973162	0.270158	0.184645	0.0430315	0.132132	0.167307	0.0238605	0.0326772	-0.112249	0.0317472	0.189608	0.0656094	-0.184164	-0.0692725	0.0915085	0.138222	0.0865633	-0.0756384	0.0540907	0.0187186	-0.210617	0.273141	0.165381	0.30144	0.136804	-0.0918495	0.231065	-0.00173423	0.0333986	0.124191
LIHC	0.0351184	0.0799157	0.216211	0.157554	0.287745	0.198632	0.129864	0.121971	0.150823	0.0403878	0.217246	0.155406	0.0505549	0.133679	0.316103	-0.148626	0.430297	0.036699	0.207008	0.198226	0.409931	0.0189273	0.0301892	-0.212806	0.0915964	0.0502798	0.267125	0.0199358	0.105636	0.115863	0.161552	0.212849	0.191694	0.327272	0.186362	0.118929	0.0769461	0.178669	0.280796	-0.102511	0.39087	0.267449	0.144437	0.144719	0.294245	0.254	0.12931
LUAD	-0.164748	-0.0141877	-0.245046	0.0684588	-0.121224	0.13243	-0.110436	0.0915332	-0.0576861	-0.303722	-0.00455259	-0.243485	-0.173847	-0.211406	-0.0836861	-0.113463	0.228185	0.0277197	-0.0789968	0.0756666	-0.151891	-0.0931085	-0.16917	-0.042075	-0.0371136	-0.0142025	0.00127841	0.0780983	-0.00847829	-0.132939	-0.08977	-0.0354425	0.0954271	0.068963	0.0699229	-0.113616	-0.0260211	-0.227003	0.0337615	-0.10905	0.151407	-0.145872	0.00264741	0.141606	-0.0768506	-0.162539	0.20217
LUSC	-0.0810916	0.088954	-0.333791	-0.115035	-0.153478	-0.0781981	-0.200835	-0.0769296	-0.128304	-0.153631	-0.0996445	-0.185172	-0.139913	-0.227318	-0.145678	-0.181046	0.0747188	-0.0322812	-0.0766229	-0.118148	-0.0929079	-0.191086	-0.175825	-0.0851414	-0.0222667	-0.166099	-0.0591308	-0.181714	0.00698198	0.0367889	0.10036	-0.0682359	-0.103075	0.0705909	-0.0773736	-0.120104	-0.190886	-0.265287	-0.100545	-0.248905	-0.0379781	-0.0774633	-0.0955882	0.173786	-0.185107	0.110483	-0.0759432
MESO	0.0352063	-0.0886546	-0.190331	0.199023	0.251583	0.309292	-0.134536	-0.113949	0.0065544	-0.0569475	0.0449373	0.041393	0.0897364	0.182366	0.170423	0.00764192	0.166689	-0.0405588	0.115193	-0.0922139	0.031263	-0.035627	-0.13729	-0.134176	-0.0349841	-0.0791027	-0.205945	0.108548	0.338619	-0.0547678	0.0739254	-0.103977	0.162647	0.0830941	0.0532211	0.076567	0.00786627	-0.183291	0.111029	0.202664	0.023707	-0.311562	0.0931001	0.240995	0.153901	0.364587	0.251827
OV	-0.091652	-0.0719801	-0.0954373	0.157207	0.027102	0.030034	-0.108405	-0.0238575	-0.00400054	-0.00931286	0.0122083	-0.0470582	0.0963835	0.0538556	0.0120815	0.0248634	0.137145	0.0282496	0.0678319	0.0034374	-0.0063091	-0.0262794	0.0293179	0.0324966	0.0652764	-0.0672317	0.092648	0.0501489	0.0343436	0.0138591	-0.0345248	0.00556384	-0.0273672	0.0505931	0.107314	-0.0747411	-0.0402305	-0.108579	-0.0509181	-0.0138494	0.0168856	0.0584373	-0.00640361	0.0510571	-0.0141718	0.0550045	0.062219
PAAD	-0.121393	-0.108865	-0.0751952	-0.18936	-0.216066	-0.0618839	-0.116137	0.113219	-0.148691	-0.229664	-0.13283	-0.217783	-0.197875	-0.195723	-0.175881	-0.0956755	0.246416	-0.00376361	-0.0700114	-0.129563	0.0696999	-0.141646	-0.31034	-0.154805	-0.126164	-0.0870519	-0.322033	-0.0142353	-0.0499973	-0.0541276	-0.147191	-0.0705204	0.0782552	0.113181	-0.137066	-0.154583	-0.102058	-0.0604219	-0.107123	-0.27628	-0.0548573	0.14635	-0.147442	0.0793949	-0.162156	-0.062678	-0.0528543
PCPG	0.0377825	-0.00722169	-0.334935	0.0539199	0.103841	-0.10092	-0.136012	-0.00659847	0.112741	0.11177	0.103486	0.0457904	0.179414	-0.127436	0.121793	0.220093	0.367505	-0.0562948	0.201117	0.119402	0.0455313	-0.0509588	-0.0646126	0.0350994	0.0613263	-0.0316894	0.0177711	0.265866	0.153797	-0.124556	0.0740987	-0.147925	-0.0156263	0.00657303	0.0881797	0.0146282	-0.388779	0.175526	0.101773	-0.150084	0.028135	-0.0292406	0.052091	-0.138565	0.101362	-0.0815575	0.181599
PRAD	0.0877211	-0.173624	-0.128206	0.111557	0.0158975	-0.0328588	-0.0660159	-0.103787	0.0487408	-0.00932516	0.0466554	-0.0185172	-0.00860024	0.0100144	0.125409	-0.0390986	0.117758	0.0619591	0.113054	0.013047	-0.00152112	-0.136839	-0.0475168	0.00962431	0.148363	-0.0988851	-0.257973	0.135216	-0.0822178	0.218184	0.162802	0.00227694	0.0924199	0.101915	0.0268061	0.0348511	-0.151165	-0.267285	0.0357613	-0.301528	0.131378	-0.0557118	0.0671704	-0.0685099	0.0968058	-0.242384	0.107368
READ	-0.0796429	0.0162496	-0.234609	0.0263065	-0.150598	-0.0267453	-0.189913	-0.0949214	-0.040632	-0.23048	-0.0349393	-0.256046	-0.101468	-0.0621192	-0.0639565	-0.107021	-0.0887661	0.00203435	-0.0231824	-0.16608	-0.156365	-0.097258	-0.303481	-0.158113	-0.00190594	-0.278816	-0.280441	0.00208192	-0.080454	0.111981	-0.0114327	-0.0808531	-0.150547	-0.137741	-0.135979	-0.232145	-0.140038	-0.30983	-0.22724	-0.0987432	-0.23155	0.130834	-0.0623949	0.0357483	-0.0285589	0.129149	-0.046079
SARC	0.0613983	-0.0683397	-0.0464799	0.138123	0.335536	0.0912973	-0.073561	0.0509707	0.0794749	-0.0746914	0.0954039	0.0888223	0.199365	0.215876	0.364333	-0.0759781	0.505544	-0.0349291	0.200461	0.11106	0.237992	-0.0464962	0.0918499	-0.15591	0.134019	0.028376	-0.165546	0.102027	0.115474	-0.0789949	0.0105421	-0.167437	0.303107	0.443225	0.279202	0.100003	-0.0817223	-6.44274e-06	0.0881966	0.20068	0.109515	-0.0109617	0.117466	-0.0253194	0.309033	0.264752	0.277247
SKCM	-0.160799	-0.046844	-0.00948916	0.0683028	-0.161232	-0.0243681	-0.198946	-0.185064	-0.129484	-0.154195	-0.0541857	-0.154244	-0.130157	-0.143107	-0.109767	-0.186269	0.108671	-0.154254	-0.056743	-0.222965	-0.189006	-0.140435	-0.151768	-0.128717	-0.0926183	-0.15274	-0.0166835	-0.0861092	-0.0551686	-0.0303606	-0.0689692	-0.124633	-0.138052	-0.0641225	-0.138204	-0.212556	-0.21475	-0.24081	-0.202121	-0.133516	-0.206972	-0.00647243	-0.163526	-0.061818	-0.101345	0.0102236	-0.152952
STAD	-0.196639	-0.211171	0.0197448	-0.153299	-0.131892	-0.00657629	-0.0247665	0.049798	0.0126733	-0.198859	-0.00208382	-0.19522	-0.217416	-0.148733	0.0157853	-0.0868207	0.0434419	-0.00174604	0.145034	-0.103617	0.0488776	-0.0422541	-0.183982	-0.0878059	-0.0399553	0.016507	-0.102148	0.149692	-0.0202506	0.170275	-0.113058	-0.0722483	0.0293239	0.15235	-0.143072	-0.206855	0.0713071	-0.252847	-0.0578295	-0.0739901	0.00276384	0.00944402	-0.110864	0.176882	0.00245427	-0.000563479	-0.00804819
TGCT	0.510514	0.0166378	-0.244225	-0.638619	-0.033532	-0.416428	0.0282519	0.222446	0.24928	0.0233681	0.187501	0.129817	0.0772446	0.0922202	0.0722921	0.192895	-0.351172	0.170603	0.086359	0.226784	-0.0625897	0.079835	-0.144754	-0.0871012	0.28801	-0.222426	-0.492951	0.217359	0.0527448	-0.531237	-0.0703516	-0.490956	0.374536	0.44828	0.389328	0.127898	0.0497636	-0.290314	-0.227486	-0.00571293	0.048817	-0.513554	0.249378	0.11532	0.0899326	-0.190095	0.208458
THCA	0.0835195	0.0926311	-0.123092	-0.0592378	0.200512	0.155926	0.112923	0.0724806	0.159265	0.111143	0.184115	0.156068	0.121397	0.136762	0.254511	-0.0812702	0.322666	0.00222486	0.178352	-0.00670384	0.182112	-0.0263435	0.163542	-0.187042	0.106565	0.145921	0.277941	0.0309558	0.235796	-0.0755103	0.211431	-0.00253823	0.222643	0.258925	-0.0473717	-0.266108	-0.118599	-0.0051869	-0.151738	0.0576045	0.196803	0.190769	0.151329	0.501807	0.257627	-0.146783	0.153157
THYM	0.166291	0.305925	0.184535	-0.720672	0.56089	0.47101	0.446016	0.0295457	0.635522	0.240531	-0.0261832	0.552622	0.532571	-0.0882758	-0.0882145	0.481218	-0.489884	-0.194041	-0.00392675	0.641977	0.559234	-0.252064	-0.172365	0.0746986	-0.0244073	0.589517	-0.057379	0.109768	0.244264	0.101163	-0.0630991	-0.227235	0.100778	-0.184504	0.285015	0.481589	0.074571	-0.181508	0.131102	-0.536046	0.161694	-0.0105928	-0.0430335	0.0177883	-0.285812	0.252397	-0.0525517
UCEC	0.00381529	-0.179478	-0.167731	0.014266	0.0119568	0.0179593	0.0078585	0.177501	0.087265	-0.226468	-0.0155748	0.00547872	-0.0314915	0.0197089	0.115306	0.0159775	0.051149	0.0332854	0.139644	-0.00182453	-0.133016	-0.0555891	-0.320056	0.0333605	0.152728	-0.0398409	-0.00418257	0.142182	0.210462	-0.173913	0.0556802	-0.0869878	0.0160244	0.229362	0.0429324	-0.0619195	-0.239756	-0.0676974	-0.160577	0.145586	-0.0631543	-0.038695	0.0752168	0.145169	0.109443	0.0368173	0.0330516
UCS	-0.0469134	-0.193807	-0.0641447	0.156924	0.0829906	0.102061	0.114473	0.0928063	-0.0313022	-0.131146	-0.0096647	-0.0900842	0.0851508	0.172094	0.138716	-0.00507994	-0.296027	-0.129442	0.146218	-0.0993226	-0.0174905	-0.146122	-0.205289	-0.0973093	-0.306205	0.0771128	-0.100624	0.0577197	0.0789634	0.0683475	0.218556	-0.142018	0.250576	0.184587	-0.0614914	-0.120853	-0.208605	0.0668797	0.110256	0.0294522	-0.102611	-0.027226	-0.031429	-0.0219887	0.208607	0.119199	0.171116
UVM	0.168667	0.136395	0.0095556	0.369664	0.11511	0.419056	0.269991	0.300768	0.207877	0.0880146	0.231588	0.476947	0.251638	0.233224	0.238599	0.183721	-0.00511552	0.0202143	0.160949	0.285242	0.0782393	0.198406	0.194371	0.156452	0.17079	0.00289907	0.0550931	0.247572	0.149378	0	0.308269	0.0448577	0.139926	0.165645	0.358588	0.262847	0.296142	0.155139	0.236129	-0.0617294	0.250161	0.213926	0.249934	0.216249	0.279846	-0.00298667	0.316266

## Sheet: ICP gene.Cor.pvalue
CancerType	BTLA	CD200	TNFRSF14	NRP1	LAIR1	TNFSF4	CD244	LAG3	ICOS	CD40LG	CTLA4	CD48	CD28	CD200R1	HAVCR2	ADORA2A	CD276	KIR3DL1	CD80	PDCD1	LGALS9	CD160	TNFSF14	IDO2	ICOSLG	TMIGD2	VTCN1	IDO1	PDCD1LG2	HHLA2	TNFSF18	BTNL2	CD70	TNFSF9	TNFRSF8	CD27	TNFRSF25	VSIR	TNFRSF4	CD40	TNFRSF18	TNFSF15	TIGIT	CD274	CD86	CD44	TNFRSF9
ACC	0.290544	0.465024	0.281955	0.000317547	0.199383	0.0193787	0.575155	0.158138	0.0188694	0.908327	0.0319361	0.534221	0.0161698	0.222297	0.0117524	0.03755	2.31029e-07	0.586612	0.0131928	0.0805847	0.295931	0.908535	0.853837	0.697959	0.340099	0.891782	0.703608	0.1811	0.0358681	0.741817	0.173243	0.352986	0.926695	0.788538	0.0024882	0.314658	0.0210184	0.0469054	0.447133	0.42958	0.413981	0.20588	0.221138	0.115129	0.28304	0.243442	0.133962
BLCA	0.373167	0.164976	2.99146e-15	4.68541e-10	3.49738e-07	5.5406e-06	0.0119207	2.79112e-09	3.20053e-05	0.911427	4.61541e-06	0.00550073	0.00972355	0.116808	3.04686e-10	0.770762	1.69679e-09	0.333883	1.7187e-07	0.00018434	0.129743	0.956572	0.0948291	0.916425	0.0663603	0.61592	0.947312	0.000393913	3.91671e-11	0.888164	0.00178912	0.691671	2.29118e-06	8.56964e-08	3.29435e-05	0.0218265	4.79031e-05	0.0525146	0.00775162	0.236691	1.00473e-05	1.36396e-07	3.29662e-05	1.65777e-11	1.75611e-10	0.00074293	5.89734e-06
BRCA	0.155347	0.0594654	8.94696e-24	0.141784	0.00020454	0.00644296	0.00367789	2.39775e-16	1.08928e-11	0.927175	7.96308e-12	0.142487	0.128862	0.789881	6.42789e-06	2.58801e-06	7.56299e-11	0.0155742	1.2229e-13	0.000738693	0.0356724	2.35479e-06	0.00114193	0.467001	1.63581e-06	0.0683075	0.92432	8.82164e-28	1.60938e-14	0.367302	0.049634	0.565496	3.0934e-09	9.09723e-16	0.00268966	0.204254	0.00764267	0.1705	0.0673882	0.0130951	2.8586e-07	4.01939e-08	2.35501e-07	8.23166e-08	2.71258e-09	0.0440969	3.02064e-14
CESC	0.0835057	0.727858	0.000415425	0.0806876	0.774213	0.692599	0.989022	0.746012	0.640909	0.0158207	0.473269	0.249631	0.0625834	0.25196	0.831682	0.0881571	0.0302761	0.704857	0.306842	0.770118	0.00360913	0.00387773	0.149086	0.815907	0.949962	0.0163036	0.000200006	0.874037	0.0581394	0.762052	0.0396334	0.518383	0.878072	0.846669	0.776919	0.0209842	0.000117331	0.170812	0.267426	0.333633	0.115514	0.213074	0.142992	0.18577	0.845879	0.0317442	0.836253
CHOL	0.146309	0.213048	0.0402531	0.130294	0.996706	0.0408928	0.297022	0.122583	0.37359	0.306129	0.165954	0.483252	0.309989	0.190451	0.166306	0.0197909	0.0116419	0.239981	0.657134	0.80975	0.376063	0.0303297	0.392138	0.430041	0.598039	0.333088	0.0105723	0.307974	0.706572	0.984207	0.289266	0.11458	0.418972	0.183434	0.0383611	0.130288	0.000444913	0.467118	0.103795	0.712912	0.414501	0.0730842	0.170276	0.611028	0.722139	0.570649	0.459942
COAD	4.31556e-08	6.50107e-05	0.0160016	0.000860441	6.75419e-08	6.28024e-06	9.29388e-05	1.95281e-05	2.03409e-05	0.000135268	1.48092e-07	7.52674e-06	6.13865e-10	3.09888e-07	1.00594e-05	0.00106918	0.00175642	0.0550597	2.56092e-06	2.15198e-05	0.00872042	6.75777e-06	2.79025e-19	0.000600933	0.789911	0.000220287	0.0668647	0.211263	7.37149e-07	0.00155415	0.00724229	0.0345731	1.35445e-05	0.041741	6.02141e-06	3.8555e-08	0.156509	4.59154e-11	4.0477e-05	0.0221377	0.000103625	0.0740726	1.90757e-07	8.1867e-05	7.168e-05	0.99104	3.08802e-07
DLBC	0.26651	0.401248	0.00152216	0.942192	0.452159	0.456507	0.565713	0.221508	0.0504684	0.080513	0.00446608	0.0101876	0.0452933	0.713171	0.580577	0.294234	0.476875	0.0313862	0.501466	0.0755988	0.000596053	0.724286	0.090411	0.00734755	0.0928087	0.0202853	0.761929	0.10621	0.995527	0.778801	0.206766	0.934105	0.232715	0.296796	0.695759	0.218672	0.0180109	0.00808378	0.00131929	0.092621	0.00461344	0.145706	0.0412639	0.533499	0.340122	0.460661	0.454034
ESCA	0.0494833	0.24463	0.0837266	0.00715456	0.0476034	0.0161525	0.044741	0.0339362	0.0845448	0.0940353	0.00428698	0.0118166	0.0324744	0.0209941	0.0696634	0.530477	0.735624	0.108797	0.840881	0.0717129	0.869728	0.0185644	0.32484	0.135607	0.100249	0.187263	0.173465	0.221472	0.711338	0.135933	0.33253	0.687982	0.0830291	0.0868678	0.452763	0.0182659	0.0131049	0.125877	0.175239	0.0167334	0.125512	0.357097	0.0025578	0.549114	0.0535911	0.315266	0.183514
GBM	0.191881	0.00912438	0.183518	0.000244682	0.0364047	0.0699339	4.22898e-06	0.434624	0.74155	0.109448	0.542482	0.000645111	0.727631	0.171963	0.000529229	0.682863	3.50489e-05	0.204581	0.865513	0.547547	0.0214021	0.422105	0.0931794	0.842538	0.282636	0.000173065	0.0039287	0.089885	0.410142	0.22559	0.0204344	0.793411	0.0146499	0.760252	0.637743	0.386934	0.251192	3.28224e-05	0.969743	0.309124	0.0790438	0.657899	0.525953	0.177827	0.000979433	0.605213	0.0372109
HNSC	3.946e-06	0.0285795	2.29413e-09	0.518968	0.00275932	2.72184e-05	0.000266119	0.000535602	2.2846e-05	4.75311e-08	0.000179717	6.1225e-06	1.20963e-07	3.0147e-08	0.00104159	1.08792e-07	0.000190648	0.223722	0.00659527	5.78788e-06	2.42785e-09	0.000280607	9.06645e-05	0.000141829	6.48025e-05	1.63703e-07	0.00482938	0.000203387	0.673084	0.135364	0.634464	0.000376156	0.280728	0.707626	0.0135338	2.5786e-06	0.0663024	1.00417e-05	1.34351e-05	1.68502e-08	0.00150093	1.94925e-06	3.45582e-07	0.986027	0.0144228	0.000682595	6.03496e-09
KICH	0.512051	0.608954	0.943549	0.0595228	0.184814	0.0106848	0.263232	0.149244	0.297759	0.655251	0.0321465	0.399283	0.720493	0.432399	0.343136	0.81108	0.370743	0.462412	0.184437	0.0495837	0.905104	0.841166	0.586108	0.0181477	0.0757883	0.761279	0.37019	0.113861	0.0113212	0.868107	0.00834148	0.30911	0.204294	0.127685	0.660202	0.102793	0.244448	0.0902032	0.476605	0.494046	0.840607	0.636123	0.228646	0.000743862	0.0743953	0.854163	0.312526
KIRC	0.135171	3.17429e-18	1.48207e-13	1.3863e-08	0.00145756	0.014861	0.317886	0.00882399	0.391515	0.00455911	0.17858	0.366965	0.023354	0.658737	0.942288	1.87146e-14	3.31595e-07	1.06876e-05	7.28013e-06	0.0299214	0.982012	0.0029915	0.0204857	0.00187195	0.0326835	0.198313	0.879939	4.17785e-08	0.0110918	8.90007e-14	0.818964	3.62274e-05	0.355878	0.630401	0.0193767	0.291682	2.09482e-08	1.39778e-10	1.19623e-13	8.35908e-06	0.184503	0.63641	0.00203697	0.000167321	0.0154844	2.39489e-12	0.000175663
KIRP	0.638662	0.00142062	0.000374937	0.208957	0.201424	0.449929	0.657084	0.444186	0.540425	0.222767	0.401207	0.102458	0.0407538	0.410805	0.124449	0.0848607	0.932092	0.0704296	0.00682014	0.906665	0.71068	0.28012	0.491459	0.840306	0.00262106	0.502564	0.0401964	0.0952024	0.000549292	0.502371	0.201504	0.147832	0.00354286	0.664847	0.551156	0.606163	0.000894785	0.213779	0.789674	0.000360581	0.681768	0.00800849	0.157941	0.00734149	0.167458	4.72774e-05	0.528874
LAML	0.48299	0.932657	0.107922	0.799819	0.105309	0.632969	0.19524	0.0212152	0.417251	0.224437	0.316936	0.836378	0.750219	0.434224	0.530639	0.00553265	0.742468	0.360233	0.0328875	0.105134	0.735768	0.194731	0.398247	0.688566	0.951	0.541186	0.894509	0.758896	0.947624	0.463554	0.497491	0.147084	0.491203	0.323216	0.0291284	0.826827	0.374243	0.044361	0.69001	0.658148	0.540731	0.0666235	0.416617	0.0247193	0.379269	0.00160318	0.14269
LGG	0.51946	0.846102	0.000148498	3.41048e-11	0.168261	0.237058	2.09942e-05	1.95639e-06	0.00413794	0.0871201	0.0390856	6.92305e-07	4.47868e-05	2.99658e-05	0.27538	0.473628	4.75334e-15	0.025202	2.67079e-10	1.92359e-05	0.323231	0.00232524	0.000110525	0.583987	0.453256	0.00977185	0.466221	1.1306e-05	0.131793	2.02366e-05	0.111517	0.0353669	0.00143811	0.0465928	0.0822005	0.214217	0.667526	1.02042e-06	1.66672e-10	0.000132859	1.41977e-12	0.00161104	0.0346859	7.66567e-08	0.968258	0.443341	0.0042269
LIHC	0.498347	0.122882	2.47233e-05	0.00224423	1.45842e-08	0.000110139	0.0119473	0.0182881	0.00345834	0.436117	2.25533e-05	0.00258102	0.329542	0.00964777	4.00716e-10	0.00396824	2.73854e-18	0.479201	5.48985e-05	0.000113831	1.37026e-16	0.715228	0.56056	3.33472e-05	0.0768636	0.332185	1.56917e-07	0.700766	0.0411733	0.0250438	0.00172191	3.32217e-05	0.000191916	8.72855e-11	0.000290294	0.0214233	0.137467	0.000517184	3.31978e-08	0.0475856	4.22169e-15	1.51387e-07	0.00513234	0.00504504	6.62066e-09	6.43912e-07	0.0123184
LUAD	0.000147389	0.745459	1.24307e-08	0.116838	0.00537114	0.00233898	0.0112596	0.0358434	0.186513	1.09475e-12	0.917039	1.54661e-08	6.11854e-05	9.96139e-07	0.0550965	0.00920173	1.21746e-07	0.525851	0.0702514	0.082963	0.000473038	0.0327631	9.66872e-05	0.335493	0.395627	0.745204	0.976665	0.0735128	0.846185	0.00224894	0.0395799	0.41726	0.028642	0.114161	0.109199	0.00910758	0.551532	1.41947e-07	0.439707	0.0123303	0.000493396	0.000792095	0.951699	0.00112838	0.0782456	0.000181238	2.95362e-06
LUSC	0.0697502	0.0465873	1.67004e-14	0.00996718	0.000566501	0.0803572	5.88986e-06	0.0854022	0.00402031	0.000559241	0.0257257	3.03962e-05	0.00169351	2.70619e-07	0.00107534	4.58217e-05	0.0948022	0.47095	0.0866595	0.00811631	0.0376298	1.66127e-05	7.60456e-05	0.0568552	0.619039	0.000188098	0.186376	4.29035e-05	0.87612	0.411266	0.0246772	0.127187	0.0210256	0.114551	0.0836083	0.00711686	1.69615e-05	1.62446e-09	0.0244124	1.63809e-08	0.3963	0.0832495	0.0324269	9.23254e-05	3.05942e-05	0.0133484	0.089499
MESO	0.747595	0.416953	0.0792052	0.0661974	0.019457	0.00375916	0.216828	0.296179	0.95224	0.602503	0.681189	0.705128	0.411268	0.0928468	0.116692	0.944327	0.125043	0.710805	0.290901	0.398421	0.775071	0.744681	0.207482	0.218073	0.749135	0.469084	0.0571244	0.319809	0.00142744	0.616484	0.498755	0.340734	0.134591	0.446882	0.626488	0.483495	0.942695	0.0911725	0.30881	0.0612906	0.828471	0.00349936	0.393884	0.0254009	0.157134	0.000558185	0.0193352
OV	0.0747276	0.161966	0.063444	0.0021443	0.598907	0.559961	0.0348863	0.643373	0.938126	0.856597	0.812739	0.360924	0.0608541	0.295676	0.814649	0.62944	0.0075007	0.583518	0.187604	0.946822	0.902566	0.610049	0.569359	0.528225	0.204816	0.191547	0.071611	0.330214	0.505036	0.787984	0.502791	0.914028	0.595335	0.325943	0.0367689	0.146424	0.434841	0.034594	0.322841	0.788129	0.743166	0.256432	0.901114	0.32152	0.783318	0.285478	0.226876
PAAD	0.106495	0.148036	0.318486	0.0113568	0.00377149	0.411871	0.122642	0.132394	0.0476096	0.00204349	0.0771397	0.00349745	0.00810624	0.00883837	0.0188566	0.203944	0.000914067	0.960235	0.353082	0.0847651	0.355234	0.0592945	2.48846e-05	0.039088	0.0933303	0.247914	1.16773e-05	0.850411	0.507483	0.473009	0.0499228	0.349585	0.299134	0.132525	0.0680887	0.0393733	0.175236	0.423027	0.154669	0.000189225	0.467055	0.0512585	0.0495288	0.29213	0.0305782	0.405886	0.483499
PCPG	0.6116	0.922707	3.57926e-06	0.468486	0.161845	0.174038	0.0663761	0.929359	0.12863	0.131973	0.163294	0.538212	0.0150908	0.0855908	0.100504	0.00275559	3.0932e-07	0.449095	0.00633408	0.107411	0.540516	0.493294	0.384857	0.637136	0.409543	0.670213	0.81128	0.000275169	0.0376485	0.0929648	0.318817	0.0456747	0.833704	0.92963	0.235222	0.844187	5.36523e-08	0.017469	0.170411	0.0425711	0.705379	0.694369	0.483727	0.0613923	0.172151	0.272397	0.0138829
PRAD	0.0501826	9.68382e-05	0.00412336	0.0126482	0.723148	0.463944	0.140861	0.0204019	0.277168	0.835393	0.298268	0.67987	0.848027	0.82342	0.00502407	0.38346	0.00846118	0.166997	0.0114977	0.771259	0.972962	0.00218756	0.289426	0.830191	0.000886463	0.0271885	4.99026e-09	0.00247122	0.0664897	8.60794e-07	0.000260214	0.959536	0.0390418	0.0227965	0.550234	0.437278	0.000704586	1.30781e-09	0.425394	6.0068e-12	0.00328059	0.214107	0.134028	0.126425	0.0306078	4.18564e-08	0.0164247
READ	0.306256	0.834895	0.00227507	0.73577	0.0520602	0.73153	0.0139637	0.222389	0.602121	0.0027306	0.653965	0.000838265	0.19197	0.425162	0.41157	0.16864	0.253975	0.979184	0.766182	0.031951	0.0435977	0.211162	6.69658e-05	0.0412723	0.980498	0.000263616	0.00024177	0.978697	0.301341	0.149648	0.883418	0.298941	0.0521407	0.0758806	0.0797423	0.00253788	0.0710735	4.61058e-05	0.00314428	0.20424	0.00260526	0.0919312	0.423106	0.646488	0.714092	0.0962301	0.55431
SARC	0.321243	0.269465	0.452898	0.0250868	2.43164e-08	0.139776	0.234484	0.410392	0.198876	0.227352	0.122747	0.150879	0.00115222	0.000422044	1.12223e-09	0.219423	1.80886e-18	0.572803	0.00108049	0.0721658	9.72555e-05	0.452739	0.137384	0.0113448	0.0297891	0.646893	0.00713451	0.0987315	0.0614819	0.201611	0.864888	0.00649525	5.42829e-07	4.40934e-14	4.26361e-06	0.105638	0.186431	0.999917	0.153789	0.00106665	0.0762421	0.859566	0.0571055	0.682744	3.16225e-07	1.35526e-05	5.00533e-06
SKCM	0.000459526	0.310349	0.837263	0.138838	0.000443338	0.59783	1.36312e-05	5.33049e-05	0.00488514	0.000786144	0.240513	0.000783049	0.00466534	0.0018484	0.0171674	4.75349e-05	0.0183164	0.000782455	0.219002	1.02011e-06	3.65483e-05	0.00225175	0.000952612	0.00514654	0.0445338	0.000882392	0.717997	0.0618607	0.232077	0.510987	0.135016	0.00676429	0.00267773	0.164726	0.00264836	3.25488e-06	2.56098e-06	1.22083e-07	9.84353e-06	0.00369678	5.92603e-06	0.888584	0.000365932	0.180466	0.0278598	0.824863	0.000867696
STAD	0.000126759	3.75206e-05	0.703117	0.00291719	0.010566	0.898999	0.632598	0.336195	0.80676	0.000105832	0.967919	0.000142109	2.16561e-05	0.00389346	0.760611	0.0931842	0.401561	0.973117	0.00489163	0.0449382	0.345213	0.414569	0.0003416	0.0895155	0.440437	0.750022	0.0480809	0.00366688	0.695884	0.000931063	0.028591	0.162643	0.571338	0.0030996	0.00550951	5.43477e-05	0.168203	7.01874e-07	0.263969	0.15272	0.957459	0.855366	0.0318476	0.00057948	0.96222	0.991323	0.876557
TGCT	9.87377e-12	0.836674	0.00212273	2.99502e-19	0.67773	6.40881e-08	0.726266	0.00525359	0.00170013	0.772153	0.0190841	0.106263	0.337832	0.252206	0.369804	0.0158399	6.96151e-06	0.0332275	0.283741	0.00441408	0.43762	0.321831	0.0713976	0.279608	0.000266483	0.00525781	6.26214e-11	0.00641753	0.513151	9.70634e-13	0.382823	7.67419e-11	1.4586e-06	4.40031e-09	5.08093e-07	0.111578	0.537281	0.000236586	0.00429031	0.943572	0.545058	7.09447e-12	0.00169273	0.151699	0.264213	0.0174583	0.00901593
THCA	0.0594567	0.036504	0.00537613	0.181658	5.03034e-06	0.000408843	0.0107088	0.102054	0.000305056	0.0120191	2.87025e-05	0.000403848	0.00605166	0.00196486	5.54783e-09	0.0666732	8.04094e-14	0.960026	5.11335e-05	0.879957	3.51552e-05	0.552805	0.000207881	2.12617e-05	0.016061	0.000949824	1.68434e-10	0.48547	7.12011e-08	0.0884723	1.45271e-06	0.954401	3.78332e-07	2.94729e-09	0.285621	1.0264e-09	0.00733498	0.906979	0.000585496	0.19402	7.55623e-06	1.44111e-05	0.000606108	6.99545e-34	3.55426e-09	0.000885047	0.000518931
THYM	0.0706874	0.000715624	0.0445287	2.46566e-20	3.26025e-11	6.443e-08	3.70371e-07	0.749747	8.22667e-15	0.00841404	0.777438	7.21698e-11	4.54176e-10	0.339741	0.340078	3.02706e-08	1.5631e-08	0.0344691	0.966193	3.60683e-15	3.8295e-11	0.00568408	0.0608634	0.41944	0.79218	1.74418e-12	0.535366	0.234681	0.00742482	0.27364	0.495401	0.0129449	0.275478	0.0445651	0.00167934	2.94367e-08	0.420237	0.0482041	0.155259	3.33071e-10	0.0789461	0.90897	0.642146	0.847731	0.0016275	0.0056185	0.570298
UCEC	0.928994	2.37632e-05	7.96296e-05	0.738973	0.780036	0.674859	0.85437	2.9289e-05	0.0411463	8.3614e-08	0.716017	0.898179	0.461916	0.645254	0.00689045	0.709005	0.231924	0.436789	0.001047	0.96601	0.00180487	0.193827	1.61493e-14	0.435754	0.000333006	0.35191	0.92218	0.000844565	6.64993e-07	4.25589e-05	0.193096	0.0417963	0.708189	5.65115e-08	0.31577	0.147735	1.32485e-08	0.113432	0.000160032	0.000629616	0.139809	0.365944	0.0785347	0.000652904	0.010352	0.389682	0.440018
UCS	0.731343	0.152367	0.638589	0.248091	0.543129	0.454169	0.400861	0.496311	0.818856	0.335327	0.943641	0.509081	0.532645	0.204701	0.307928	0.970359	0.0267459	0.341699	0.282236	0.466429	0.898193	0.282557	0.129062	0.475556	0.0217227	0.572151	0.460581	0.672627	0.562937	0.616712	0.105605	0.296439	0.0625065	0.173228	0.652561	0.374949	0.122861	0.624316	0.418547	0.829396	0.451728	0.84212	0.818135	0.872206	0.122857	0.381568	0.207324
UVM	0.134758	0.227662	0.932957	0.000738907	0.309272	0.000109358	0.0154342	0.0067103	0.0642677	0.437545	0.0387364	7.72184e-06	0.0243436	0.0373433	0.0330568	0.102825	0.96408	0.858743	0.153801	0.0103281	0.490296	0.07769	0.084048	0.165786	0.129847	0.979639	0.627406	0.0268226	0.186007	1	0.00540343	0.692767	0.215738	0.141989	0.0010901	0.0184949	0.00764854	0.16941	0.0349724	0.586473	0.0252205	0.0567253	0.025358	0.0540284	0.0119344	0.979024	0.00426323
