# Supplementary material for: Transcriptome sequencing and single-cell sequencing analysis identify GARS1 as a potential prognostic and immunotherapeutic biomarker for multiple cancers, including bladder cancer
Source: Front Immunol. 2023 Jun 19;14:1169588. doi: 10.3389/fimmu.2023.1169588 (PMC10315539; doi:10.3389/fimmu.2023.1169588)
Supplement: Supplementary file 4 [file DataSheet_1.zip › Data Sheet 1/Data and R-Script/Paper data/11 GARS1-MMP.cor.xls]

## Sheet: 12 GARS1-MMP.cor
CancerType	MLH1		MSH2		MSH6		PMS2		EPCAM
	cor	p-value	cor	p-value	cor	p-value	cor	p-value	cor	p-value
ACC	0.306541	0.00600233	0.429759	7.73253e-05	0.37616	0.000634349	0.479073	7.95322e-06	-0.0997104	0.381955
BLCA	0.158125	0.00129904	0.293421	1.32409e-09	0.305633	2.46214e-10	0.243145	6.05771e-07	-0.040591	0.411795
BRCA	-0.144033	1.5448e-06	0.35125	2.10075e-33	0.383904	4.36441e-40	0.108405	0.000307996	0.322997	3.18074e-28
CESC	0.101415	0.0765033	-0.0618409	0.280865	-0.0455226	0.427503	0.243272	1.68562e-05	-0.0524199	0.360796
CHOL	-0.220581	0.196091	0.0318079	0.853889	0.11515	0.503657	0.191155	0.264083	0.223232	0.190634
COAD	0.211327	3.71912e-06	0.37069	8.66063e-17	0.287705	1.98679e-10	0.423606	6.21751e-22	0.351427	3.88341e-15
DLBC	0.372875	0.00905069	0.456629	0.00110516	0.290166	0.0454342	0.285416	0.0492514	0.278906	0.0549003
ESCA	0.157086	0.0459002	0.114094	0.148273	0.0655387	0.407329	0.286481	0.000219154	0.1302	0.09866
GBM	0.0353523	0.649153	0.29689	9.31069e-05	0.274236	0.000321692	0.427258	7.65515e-09	-0.0409364	0.598294
HNSC	-0.0885931	0.0472653	-0.0552976	0.216154	-0.0376697	0.399677	0.225323	3.36764e-07	0.0201239	0.652852
KICH	0.455306	0.000138505	0.404196	0.00084015	0.410324	0.000686867	0.425084	0.000416132	-0.00630976	0.960215
KIRC	0.212889	6.70599e-07	0.00123661	0.977235	0.126211	0.00345416	0.168144	9.30826e-05	-0.155333	0.000310506
KIRP	0.232445	6.62926e-05	0.227206	9.74528e-05	0.291112	4.7297e-07	0.224198	0.000121102	0.0538416	0.361767
LAML	0.359913	5.65237e-06	0.269286	0.000827211	0.231932	0.00416321	0.343095	1.61325e-05	0.227977	0.00487278
LGG	0.217705	4.2781e-07	0.363521	5.69547e-18	0.254447	2.91328e-09	0.248282	7.12985e-09	-0.0250087	0.566015
LIHC	0.165242	0.00134125	0.283325	2.46733e-08	0.247602	1.24668e-06	0.274114	7.16837e-08	0.281115	3.19827e-08
LUAD	0.022189	0.611628	0.300577	1.91274e-12	0.317101	9.44921e-14	0.424975	1.75992e-24	0.112249	0.00998327
LUSC	-0.0355832	0.426776	0.129428	0.0037083	0.239607	5.66632e-08	0.348369	9.66679e-16	0.229927	1.95597e-07
MESO	0.214926	0.0468927	-0.0860686	0.430725	-0.0753572	0.490452	0.163877	0.131629	-0.419461	5.81841e-05
OV	0.0868878	0.0911937	0.257599	3.68753e-07	0.183259	0.000335396	0.282486	2.19844e-08	0.065179	0.205493
PAAD	0.164272	0.0284424	0.152224	0.0425148	0.0462854	0.539544	0.170304	0.0230409	0.168459	0.0245906
PCPG	0.191982	0.00922629	-0.0212978	0.774748	0.230557	0.00168973	0.119006	0.108589	-0.180412	0.0145279
PRAD	0.17036	0.000131305	0.241369	4.78365e-08	0.19527	1.11579e-05	0.130725	0.00343996	0.329012	4.62372e-14
READ	0.314058	3.57902e-05	0.433296	4.95169e-09	0.415082	2.44066e-08	0.462649	3.07992e-10	0.279373	0.000255924
SARC	-0.201767	0.00100033	-0.0519426	0.401513	-0.0234477	0.705061	0.227302	0.000201259	-0.0267057	0.666391
SKCM	0.216627	2.08165e-06	0.238754	1.57288e-07	0.262589	7.22821e-09	0.424451	5.05695e-22	-0.0716745	0.120331
STAD	-0.130817	0.0112217	0.354545	1.5063e-12	0.223165	1.28719e-05	0.243357	1.85395e-06	0.34315	8.40807e-12
TGCT	-0.0932187	0.247085	0.695515	7.12927e-24	0.644945	1.02454e-19	0.103929	0.19666	0.137064	0.0879663
THCA	0.0983578	0.0263394	0.0161984	0.715157	0.123574	0.0051971	0.035342	0.425785	0.0323349	0.466232
THYM	0.270647	0.00291072	0.161718	0.0789006	0.423422	1.60328e-06	-0.275221	0.00245089	-0.560882	3.26276e-11
UCEC	0.0991435	0.02027	0.403148	7.8446e-23	0.352101	1.94087e-17	0.45364	3.5966e-29	0.14065	0.000961865
UCS	0.0366479	0.788582	-0.058731	0.667224	-0.00497927	0.970946	0.221425	0.100995	-0.16323	0.229351
UVM	0.363603	0.00091568	0.52428	5.99595e-07	0.491396	3.68409e-06	0.562833	5.50715e-08	0.128885	0.254536
