# Supplementary material for: Transcriptome sequencing and single-cell sequencing analysis identify GARS1 as a potential prognostic and immunotherapeutic biomarker for multiple cancers, including bladder cancer
Source: Front Immunol. 2023 Jun 19;14:1169588. doi: 10.3389/fimmu.2023.1169588 (PMC10315539; doi:10.3389/fimmu.2023.1169588)
Supplement: Supplementary file 4 [file DataSheet_1.zip › Data Sheet 1/Data and R-Script/Paper data/12 GARS1-TMB.cor.xls]

## Sheet: 13 GARS1-TMB.cor
CancerType	cor	pValue
ACC	0.195874	0.0836274
BLCA	0.15377	0.00183929
BRCA	0.292295	9.32959e-21
CESC	0.0683674	0.249123
CHOL	0.0919748	0.593683
COAD	0.00748776	0.88192
DLBC	0.318872	0.0548882
ESCA	0.0673819	0.397218
GBM	-0.0046538	0.95508
HNSC	0.11754	0.00906498
KICH	0.304278	0.0137278
KIRC	0.142724	0.00921197
KIRP	-0.0238677	0.691945
LAML	0.130375	0.182837
LGG	0.258347	4.40936e-09
LIHC	0.0873108	0.0985978
LUAD	0.215257	1.09949e-06
LUSC	0.0585747	0.196444
MESO	0.0230492	0.840208
OV	0.0971661	0.109841
PAAD	0.307273	0.000124181
PCPG	0.0410188	0.587762
PRAD	0.448605	3.05353e-25
READ	0.22739	0.00873893
SARC	0.210333	0.00118066
SKCM	0.0980262	0.0345815
STAD	0.363591	6.06478e-13
TGCT	-0.0647222	0.439271
THCA	-0.00349764	0.93895
THYM	-0.499287	1.00344e-08
UCEC	0.205764	1.99065e-06
UCS	0.371613	0.00480348
UVM	-0.124511	0.271148
