# Supplementary material for: Transcriptome sequencing and single-cell sequencing analysis identify GARS1 as a potential prognostic and immunotherapeutic biomarker for multiple cancers, including bladder cancer
Source: Front Immunol. 2023 Jun 19;14:1169588. doi: 10.3389/fimmu.2023.1169588 (PMC10315539; doi:10.3389/fimmu.2023.1169588)
Supplement: Supplementary file 4 [file DataSheet_1.zip › Data Sheet 1/Data and R-Script/Paper data/13 GARS1-MSI.cor.xls]

## Sheet: 14 GARS1-MSI.cor
CancerType	cor	pValue
ACC	0.300929	0.00704199
BLCA	0.128047	0.0096211
BRCA	0.0190043	0.540999
CESC	-0.0582771	0.312779
CHOL	0.174775	0.306698
COAD	-0.0337477	0.486732
DLBC	0.0612838	0.679033
ESCA	0.0603948	0.448065
GBM	0.109911	0.177668
HNSC	0.114345	0.0108181
KICH	0.090765	0.472105
KIRC	0.107742	0.0487965
KIRP	0.102001	0.0856327
LAML	0.0192007	0.84003
LGG	-0.0856078	0.0538191
LIHC	0.112177	0.0312139
LUAD	0.0602851	0.17362
LUSC	0.0441903	0.327495
MESO	0.26344	0.0167874
OV	0.121252	0.0457264
PAAD	0.166688	0.0274737
PCPG	0.115641	0.12426
PRAD	0.0646438	0.150974
READ	0.0776407	0.34173
SARC	0.165048	0.00853051
SKCM	0.0527701	0.254564
STAD	0.283588	2.39202e-08
TGCT	-0.0891017	0.278233
THCA	0.0156128	0.730022
THYM	0.0107341	0.908157
UCEC	0.133103	0.00197548
UCS	0.131925	0.332437
UVM	0.118787	0.293966
