# Supplementary material for: Transcriptome sequencing and single-cell sequencing analysis identify GARS1 as a potential prognostic and immunotherapeutic biomarker for multiple cancers, including bladder cancer
Source: Front Immunol. 2023 Jun 19;14:1169588. doi: 10.3389/fimmu.2023.1169588 (PMC10315539; doi:10.3389/fimmu.2023.1169588)
Supplement: Supplementary file 4 [file DataSheet_1.zip › Data Sheet 1/Data and R-Script/Paper data/14 GARS1-TISCH.exp(scRNA-seq).xls]

## Sheet: 15 GARS1-TISCH.exp(scRNA-seq)
Category	CD4Tconv	Treg	Tprolif	CD8T	CD8Tex	NK	ILC	B	Plasma	DC	Mono/Macro	Mast	Neutrophils	HSC	Endothelial	Fibroblasts	Myofibroblasts	Epithelial	Malignant	AC-like Malignant	Astrocyte	Neuron	Oligodendrocyte	Hepatic progenitor	Melanocytes	Pericytes	Acinar	Ductal	Others
UVM_GSE139829	0.17			0.48	0.29			0.16	0.12		0.21				0.41				0.33
UCEC_GSE139555	0.14	0.2	0.38	0.15	0.22											0.39
STAD_GSE134520				0.11					0.29	0.18		0.1				0.16	0.2		0.2
SKCM_GSE72056	0.82		2.16		0.85			0.78			1.09				1.2	2.3			2.12
SCC_GSE123813	0.63	0.67	0.8	0.54	0.46
PBMC_30K_10X	0.16		0.43	0.16		0.16		0.13	0.68	0.26	0.17
PAAD_GSE111672			0.65	0.16							0.35	0.41	0.29		0.38	0.42			0.63								0.04	0.52	0.43
OV_GSE118828	0.18										0.44				0.18	0.59	0.28		0.41
NSCLC_GSE143423				0.4					0.13		0.35				0.33				0.72				0.54			0.51
NHL_GSE128531	0.19		0.32		0.26	0.35		0.23			0.25				0.27	0.21									0.14	0.18			0.18
NET_GSE140312											0.08				0.16	0.22			0.2
MM_GSE117156				0.12					0.12		0.1								0.19
MCC_GSE118056	0.23			0.22	0.73	0.27		0.24		0.35	0.16						0.05		0.92
MB_GSE119926																1.83			1.83
LIHC_GSE140228	0.16	0.32	0.35	0.17	0.23	0.17	0.28	0.14	0.09	0.25	0.19	0.24
KIRC_GSE145281	0.19		0.41	0.19		0.17		0.16	0.28	0.31	0.22	0.23
HNSC_GSE103322	0.4			0.48	0.76				1.49		1.32	0.44			1.16	1.2	0.91		2.51
Glioma_GSE84465											0.51								1.68	1.26	0.52	1.02	0.53
CRC_GSE146771	1.19	1.59	2.33	1.18	1.21	1.17		1.39	1.98		0.86	0.81			2.18	1.61			1.28
CLL_GSE111014	0.16		0.31	0.16				0.13		0.23	0.14
CHOL_GSE125449	0.09		0.3	0.07	0.11			0.06	0.06		0.19				0.12	0.16			0.34					0.23
BRCA_GSE114727	0.16			0.2		0.17		0.15		0.28	0.27	0.26	0.25		0.24	0.35	0.39
BLCA_GSE145281	0.2			0.27		0.14		0.27			0.23
BCC_GSE123813	0.48	0.68	0.84	0.38	0.29	0.39		0.49	0.14	0.44	0.37	0.57			0.38	0.49	0.54		0.54						0.6
AML_GSE116256	0.24		0.54	0.26		0.18		0.21	0.91		0.22			0.26					0.3
ALL_GSE132509	0.31		0.44	0.18				0.21			0.16								0.27
AEL_GSE142213						0.26			0.2		0.26								0.21
