# Supplementary material for: Transcriptome sequencing and single-cell sequencing analysis identify GARS1 as a potential prognostic and immunotherapeutic biomarker for multiple cancers, including bladder cancer
Source: Front Immunol. 2023 Jun 19;14:1169588. doi: 10.3389/fimmu.2023.1169588 (PMC10315539; doi:10.3389/fimmu.2023.1169588)
Supplement: Supplementary file 4 [file DataSheet_1.zip › Data Sheet 1/Data and R-Script/Paper data/15 GARS1-cancerSEA.cor(scRNA-seq).xls]

## Sheet: rValue
rValue	Angiogenesis	Apoptosis	CellCycle	Differentiation	DNAdamage	DNArepair	EMT	Hypoxia	Inflammation	Invasion	Metastasis	Proliferation	Quiescence	Stemness
ALL	-0.173	0.203	-0.109	0.062	0.129	0.035	-0.153	-0.008	0.069	-0.089	-0.091	-0.108	0.241	0.134
AML	0.017	0.089	0.045	0.174	0.01	0.037	0.209	-0.021	0.076	0.101	0.123	0.047	0.03	0.038
CML	0.044	0.106	0.102	0.054	0.118	0.145	0.143	0.13	-0.041	0.136	0.124	0.045	-0.062	-0.019
CRC	0.047	-0.003	0.105	0.023	-0.021	0.151	0.047	-0.142	-0.043	-0.05	-0.018	0.137	-0.129	0.049
BRCA	-0.066	0.024	0.183	-0.197	0.268	0.301	-0.019	-0.096	-0.156	0.254	0.012	-0.019	-0.256	-0.108
AST	-0.001	0.007	0.066	0.003	0.019	0.052	0.065	0.055	-0.016	0.037	0.022	0.007	-0.048	0.008
GBM	-0.05	-0.044	-0.003	-0.086	0.062	-0.002	-0.159	-0.022	-0.086	-0.094	-0.12	0.02	-0.014	0.014
Glioma	-0.002	-0.076	0.028	0.013	0.024	-0.017	0.031	-0.012	-0.033	0.04	0.032	-0.011	-0.024	0.01
HGG	-0.059	0.022	0.175	0.078	0.1	-0.007	-0.066	-0.083	-0.04	-0.015	0.05	0.038	-0.144	0.144
ODG	-0.051	0.001	0.045	0.005	-0.052	-0.035	-0.02	0.018	0.027	0.007	0.042	-0.012	-0.016	0.035
HNSCC	-0.102	-0.011	0.019	-0.022	-0.045	-0.008	-0.082	-0.028	-0.054	-0.044	-0.062	-0.056	-0.08	0.086
RCC	-0.012	0.184	-0.071	0.168	0.007	0.097	-0.12	-0.019	0.054	-0.156	0.019	0.052	-0.113	-0.183
LUAD	-0.108	0.113	-0.243	-0.038	-0.227	-0.19	-0.06	-0.003	0.068	-0.151	-0.044	-0.11	-0.028	-0.093
NSCLC	-0.108	-0.059	0.117	-0.129	0.032	0.068	0.045	0.014	-0.208	0.171	-0.043	-0.012	-0.136	0.003
OV	0.185	0.16	0.088	0.172	-0.21	-0.167	0.15	0.28	-0.003	-0.43	0.202	0.05	0.231	-0.138
MEL	0.019	0.068	-0.021	-0.002	0.03	0.003	0.062	0.034	0.05	0.048	0.062	-0.042	0.064	-0.05
RB	0.41	0.021	-0.429	0.419	-0.312	-0.488	-0.138	0.034	0.365	-0.175	0.12	-0.126	0.197	0.101
UM	-0.133	-0.409	-0.183	-0.256	-0.476	-0.468	-0.205	-0.184	-0.283	-0.372	-0.378	-0.265	-0.385	-0.119

## Sheet: pValue
pValue	Angiogenesis	Apoptosis	CellCycle	Differentiation	DNAdamage	DNArepair	EMT	Hypoxia	Inflammation	Invasion	Metastasis	Proliferation	Quiescence	Stemness
ALL	0.053	0.023	0.224	0.488	0.149	0.694	0.088	0.931	0.445	0.321	0.311	0.228	0.007	0.134
AML	0.289667	0.375333	0.467333	0.230667	0.561667	0.271667	0.107667	0.356333	0.527667	0.292333	0.325667	0.433667	0.452667	0.371
CML	0.2	0.002	0.003	0.109	0	0	0	0	0.226	0	0	0.186	0.069	0.577
CRC	0.58	0.968	0.215	0.789	0.806	0.074	0.577	0.094	0.615	0.555	0.83	0.106	0.126	0.566
BRCA	0.545	0.1485	0.28875	0.22775	0.0955	0.1965	0.59425	0.35825	0.228	0.19375	0.70875	0.4125	0.1505	0.39
AST	0.972	0.689	0	0.882	0.28	0.002	0	0.001	0.356	0.032	0.196	0.703	0.006	0.663
GBM	0.0865	0.1565	0.674	0.1355	0.416	0.8495	0.0305	0.3425	0.179	0.071	0.0585	0.676	0.435	0.0785
Glioma	0.3525	0.362	0.3195	0.8135	0.7965	0.228	0.448	0.311	0.677	0.4505	0.4855	0.784	0.547	0.73
HGG	0.04	0.452	0	0.007	0.001	0.798	0.022	0.004	0.162	0.6	0.085	0.184	0	0
ODG	0.018	0.947	0.037	0.818	0.016	0.105	0.356	0.399	0.217	0.756	0.051	0.59	0.473	0.106
HNSCC	0	0.671	0.447	0.373	0.075	0.753	0.001	0.257	0.03	0.079	0.013	0.024	0.001	0.001
RCC	0.1045	0.2985	0.7035	0.4705	0.553	0.589	0.401	0.32	0.6465	0.39	0.3035	0.341	0.421	0.0205
LUAD	0.4075	0.5345	0.063	0.7785	0.129	0.2265	0.473	0.2625	0.5555	0.244	0.708	0.3525	0.8505	0.4825
NSCLC	0	0.051	0	0	0.296	0.026	0.136	0.651	0	0	0.156	0.7	0	0.923
OV	0.108	0.165	0.448	0.136	0.066	0.147	0.194	0.014	0.978	0	0.078	0.663	0.043	0.233
MEL	0.1325	0.312	0.031	0.141	0.3445	0.091	0.5165	0.4445	0.0085	0.298	0.0425	0.2695	0.113	0.2905
RB	0	0.286	0	0	0	0	0	0.086	0	0	0	0	0	0
UM	0	0	0	0	0	0	0	0	0	0	0	0	0	0
