# Supplementary material for: Transcriptome sequencing and single-cell sequencing analysis identify GARS1 as a potential prognostic and immunotherapeutic biomarker for multiple cancers, including bladder cancer
Source: Front Immunol. 2023 Jun 19;14:1169588. doi: 10.3389/fimmu.2023.1169588 (PMC10315539; doi:10.3389/fimmu.2023.1169588)
Supplement: Supplementary file 4 [file DataSheet_1.zip › Data Sheet 1/Data and R-Script/Paper data/16 GARS1-CellMiner.cor.xls]

## Sheet: 17 GARS1-CellMiner.cor
	pearson	Pvalue
Fluorouracil	-0.308407	0.016511
Tanespimycin	-0.323372	0.0117273
By-Product of CUDC-305	-0.303375	0.0184568
NA	NA	NA
