# Supplementary material for: Transcriptome sequencing and single-cell sequencing analysis identify GARS1 as a potential prognostic and immunotherapeutic biomarker for multiple cancers, including bladder cancer
Source: Front Immunol. 2023 Jun 19;14:1169588. doi: 10.3389/fimmu.2023.1169588 (PMC10315539; doi:10.3389/fimmu.2023.1169588)
Supplement: Supplementary file 4 [file DataSheet_1.zip › Data Sheet 1/Data and R-Script/Paper data/17 GARS1-qRT-PCR-cell line.xls]

## Sheet: Results
Block Type	96well
Chemistry	SYBR_GREEN
Experiment File Name	C:\Users\46030\Desktop\20220831 GARS1.eds
Experiment Run End Time	2022-08-31 21:50:23 下午 CST
Instrument Type	steponeplus
Passive Reference
Sample Name	Target Name	Task	Reporter	Quencher	RQ	RQ Min	RQ Max	Cт
SV	GARS1	UNKNOWN	SYBR	None	1	0.75857	1.31827	21.8704
SV	GARS1	UNKNOWN	SYBR	None	1	0.75857	1.31827	21.9682
SV	GARS1	UNKNOWN	SYBR	None	1	0.75857	1.31827	21.9186
SV	β-actin	UNKNOWN	SYBR	None				16.7077
SV	β-actin	UNKNOWN	SYBR	None				16.6101
SV	β-actin	UNKNOWN	SYBR	None				16.2451
UC3	GARS1	UNKNOWN	SYBR	None	13.8945	11.1292	17.347	21.3631
UC3	GARS1	UNKNOWN	SYBR	None	13.8945	11.1292	17.347	21.5218
UC3	GARS1	UNKNOWN	SYBR	None	13.8945	11.1292	17.347	21.2601
UC3	β-actin	UNKNOWN	SYBR	None				19.9332
UC3	β-actin	UNKNOWN	SYBR	None				19.7736
UC3	β-actin	UNKNOWN	SYBR	None				19.6333
T24	GARS1	UNKNOWN	SYBR	None	4.80485	3.7767	6.1129	20.1903
T24	GARS1	UNKNOWN	SYBR	None	4.80485	3.7767	6.1129	20.3205
T24	GARS1	UNKNOWN	SYBR	None	4.80485	3.7767	6.1129	20.1063
T24	β-actin	UNKNOWN	SYBR	None				17.247
T24	β-actin	UNKNOWN	SYBR	None				17.0958
T24	β-actin	UNKNOWN	SYBR	None				16.8734
5637	GARS1	UNKNOWN	SYBR	None	1.97829	1.54815	2.52795	21.4603
5637	GARS1	UNKNOWN	SYBR	None	1.97829	1.54815	2.52795	21.3811
5637	GARS1	UNKNOWN	SYBR	None	1.97829	1.54815	2.52795	21.3522
5637	β-actin	UNKNOWN	SYBR	None				17.1235
5637	β-actin	UNKNOWN	SYBR	None				17.0904
5637	β-actin	UNKNOWN	SYBR	None				16.7383
BIU	GARS1	UNKNOWN	SYBR	None	4.0529	3.50587	4.68528	20.9444
BIU	GARS1	UNKNOWN	SYBR	None	4.0529	3.50587	4.68528	20.7965
BIU	GARS1	UNKNOWN	SYBR	None	4.0529	3.50587	4.68528	20.9774
BIU	β-actin	UNKNOWN	SYBR	None				17.6199
BIU	β-actin	UNKNOWN	SYBR	None				17.5161
BIU	β-actin	UNKNOWN	SYBR	None				17.4449
J82	GARS1	UNKNOWN	SYBR	None	0.809278	0.678763	0.964888	22.7003
J82	GARS1	UNKNOWN	SYBR	None	0.809278	0.678763	0.964888	22.3895
J82	GARS1	UNKNOWN	SYBR	None	0.809278	0.678763	0.964888	22.5929
J82	β-actin	UNKNOWN	SYBR	None				16.8457
J82	β-actin	UNKNOWN	SYBR	None				16.8696
J82	β-actin	UNKNOWN	SYBR	None				16.8572
Analysis Type	Singleplex
Endogenous Control	β-actin
RQ Min/Max Confidence Level	95.0
Reference Sample	SV
