# Supplementary material for: Transcriptome sequencing and single-cell sequencing analysis identify GARS1 as a potential prognostic and immunotherapeutic biomarker for multiple cancers, including bladder cancer
Source: Front Immunol. 2023 Jun 19;14:1169588. doi: 10.3389/fimmu.2023.1169588 (PMC10315539; doi:10.3389/fimmu.2023.1169588)
Supplement: Supplementary file 4 [file DataSheet_1.zip › Data Sheet 1/Data and R-Script/Paper data/18 GARS1-qRT-PCR-Si.xls]

## Sheet: GARS1-qRT-PCR-Si
Sample si-NCame	Target Name	Cт			ΔCт	ΔΔCт	2^（-ΔΔCт）
UC3-si-NC	ACT	15.8697
UC3-si-NC	ACT	15.876
UC3-si-NC	ACT	15.9674
UC3-si-1	ACT	15.6712
UC3-si-1	ACT	15.2815
UC3-si-1	ACT	15.2852
UC3-si-2	ACT	15.4568
UC3-si-2	ACT	15.5976
UC3-si-2	ACT	15.4587
UC3-si-3	ACT	15.58
UC3-si-3	ACT	15.498
UC3-si-3	ACT	15.569
T24-si-NC	ACT	17.2632
T24-si-NC	ACT	17.5274
T24-si-NC	ACT	17.4009
T24-si-1	ACT	17.0678
T24-si-1	ACT	17.0752
T24-si-1	ACT	16.8994
T24-si-2	ACT	16.986
T24-si-2	ACT	17.2217
T24-si-2	ACT	16.946
T24-si-3	ACT	16.7823
T24-si-3	ACT	16.9046
T24-si-3	ACT	16.2192
UC3-si-NC	GA	20.6556	15.9043	4.75128	4.89872	0	1
UC3-si-NC	GA	20.8975	15.9043	4.99314	4.89872	0	1
UC3-si-NC	GA	20.8561	15.9043	4.95175	4.89872	0	1
UC3-si-1	GA	24.1562	15.4126	8.74362	4.89872	3.84489	0.0695939
UC3-si-1	GA	24.4132	15.4126	9.00061	4.89872	4.10189	0.0582383
UC3-si-1	GA	24.285	15.4126	8.87237	4.89872	3.97365	0.0636521
UC3-si-2	GA	23.9451	15.5044	8.44068	4.89872	3.54196	0.0858546
UC3-si-2	GA	23.9386	15.5044	8.43425	4.89872	3.53553	0.086238
UC3-si-2	GA	24.0165	15.5044	8.51215	4.89872	3.61343	0.0817054
UC3-si-3	GA	22.7804	15.549	7.23137	4.89872	2.33265	0.198519
UC3-si-3	GA	22.7555	15.549	7.20652	4.89872	2.3078	0.201968
UC3-si-3	GA	22.7169	15.549	7.16787	4.89872	2.26915	0.207452
T24-si-NC	GA	20.7322	17.3972	3.33498	3.36751	0	1
T24-si-NC	GA	20.7822	17.3972	3.385	3.36751	0	1
T24-si-NC	GA	20.7797	17.3972	3.38256	3.36751	0	1
T24-si-1	GA	23.8326	17.0141	6.8185	3.36751	3.451	0.0914423
T24-si-1	GA	23.9358	17.0141	6.92168	3.36751	3.55417	0.085131
T24-si-1	GA	23.9077	17.0141	6.8936	3.36751	3.5261	0.086804
T24-si-2	GA	23.838	17.0512	6.78678	3.36751	3.41927	0.0934752
T24-si-2	GA	23.932	17.0512	6.88078	3.36751	3.51327	0.0875793
T24-si-2	GA	23.9028	17.0512	6.85152	3.36751	3.48402	0.0893731
T24-si-3	GA	23.4761	16.6353	6.84074	3.36751	3.47323	0.0900436
T24-si-3	GA	23.4955	16.6353	6.86017	3.36751	3.49266	0.0888392
T24-si-3	GA	23.5853	16.6353	6.94998	3.36751	3.58247	0.0834776
