# Supplementary material for: Transcriptome sequencing and single-cell sequencing analysis identify GARS1 as a potential prognostic and immunotherapeutic biomarker for multiple cancers, including bladder cancer
Source: Front Immunol. 2023 Jun 19;14:1169588. doi: 10.3389/fimmu.2023.1169588 (PMC10315539; doi:10.3389/fimmu.2023.1169588)
Supplement: Supplementary file 4 [file DataSheet_1.zip › Data Sheet 1/Data and R-Script/Paper data/19 GARS1_UC3-CCK8.xlsx]

## Sheet: Sheet1
	si-NC	Si-1	Si-2		si-NC	Si-1	Si-2		si-NC	Si-1	Si-2
24H	0.4089	0.385	0.38916		0.4033	0.3831	0.38916		0.3992	0.3812	0.38847
	0.4018	0.4002	0.37674		0.4	0.3921	0.378695		0.399	0.389	0.37789
	0.3733	0.3825	0.392035		0.3738	0.3793	0.389965		0.3743	0.377	0.3887
	0.38	0.398	0.40112		0.3781	0.3958	0.4002		0.3776	0.3958	0.39859
	0.4031	0.3868	0.383065		0.3993	0.385	0.380765		0.3973	0.384	0.379845
blank	0.1602	0.1577	0.1571		0.1582	0.1554	0.1551		0.1562	0.1533	0.1533
48H	0.578448	0.5061	0.4599		0.573156	0.4912	0.4479		0.575964	0.4888	0.4431
	0.613872	0.5176	0.4634		0.596268	0.5059	0.4636		0.594	0.5033	0.4631
	0.578556	0.4991	0.4737		0.57294	0.4909	0.4658		0.572724	0.4894	0.462
	0.58914	0.5064	0.4535		0.581364	0.5049	0.4443		0.582228	0.5064	0.441
	0.536112	0.4799	0.439		0.53406	0.4829	0.4318		0.5373	0.4863	0.4305
	0.53568	0.4568	0.4572		0.534492	0.4572	0.4524		0.53568	0.4595	0.4515
blank	0.1498	0.1503	0.1516		0.1471	0.1477	0.1488		0.1445	0.1452	0.1462
72H	1.00111	0.8384	0.6777		0.98681	0.823	0.6641		0.98494	0.8195	0.6597
	0.90442	0.8783	0.7058		0.89485	0.8696	0.7002		0.89045	0.8692	0.6995
	0.99792	0.8729	0.7488		0.9878	0.8686	0.7365		0.98516	0.867	0.7333
	1.01717	0.858	0.79		1.01233	0.8527	0.7804		1.00881	0.8514	0.7783
	1.00925	0.8274	0.761		1.00144	0.8247	0.7572		1.00012	0.8232	0.7581
	0.92466	0.8023	0.7883		0.91773	0.7991	0.7849		0.91729	0.7984	0.7852
blank	0.1551	0.1573	0.1546		0.1527	0.1547	0.1522		0.1503	0.1522	0.1498
96H	0.94776	0.889	0.8658		0.94896	0.8896	0.8693		0.95136	0.8935	0.8691
	1.122	1.0262	0.835		1.1238	1.0246	0.8366		1.1196	1.0237	0.837
	1.44504	1.0856	0.8044		1.449	1.0842	0.8064		1.44648	1.086	0.8059
	1.37712	1.0469	1.0129		1.37844	1.0482	1.012		1.37172	1.0482	1.0109
	1.4118	1.113	1.0427		1.4052	1.1102	1.0418		1.40868	1.1092	1.0408
	1.4484	1.0921	1.0282		1.44372	1.0933	1.0268		1.44636	1.0938	1.0251
blank	0.145	0.1416	0.1472		0.1468	0.1434	0.1489		0.149	0.1457	0.1512
