# Supplementary material for: Transcriptome sequencing and single-cell sequencing analysis identify GARS1 as a potential prognostic and immunotherapeutic biomarker for multiple cancers, including bladder cancer
Source: Front Immunol. 2023 Jun 19;14:1169588. doi: 10.3389/fimmu.2023.1169588 (PMC10315539; doi:10.3389/fimmu.2023.1169588)
Supplement: Supplementary file 4 [file DataSheet_1.zip › Data Sheet 1/Data and R-Script/Paper data/20 GARS1_T24-CCK8.xlsx]

## Sheet: Sheet1
	Si-NC	Si-1	Si-2		Si-NC	Si-1	Si-2		Si-NC	Si-1	Si-2
24H	0.4751	0.4712	0.4611		0.4734	0.462	0.4522		0.4739	0.4588	0.4452
	0.4773	0.4557	0.4565		0.4682	0.4627	0.4441		0.4657	0.4619	0.4391
	0.4636	0.4717	0.4656		0.4541	0.4608	0.4583		0.4518	0.4558	0.4539
	0.4628	0.4849	0.4495		0.46	0.4734	0.4466		0.4586	0.4701	0.4423
	0.4619	0.4253	0.4351		0.4648	0.4263	0.431		0.463	0.4288	0.428
blank	0.1783	0.1828	0.1823		0.1747	0.1788	0.1786		0.171	0.1757	0.1751
48H	1.6962	1.6375	1.5292		1.6681	1.6133	1.4986		1.6625	1.6103	1.4898
	1.6642	1.6039	1.5175		1.5956	1.59	1.5047		1.5889	1.5896	1.5007
	1.6178	1.5819	1.5097		1.6062	1.5781	1.5055		1.6082	1.5827	1.512
	1.6805	1.5813	1.4288		1.6583	1.5826	1.4317		1.6583	1.5865	1.4363
	1.5917	1.5464	1.5063		1.6024	1.5496	1.5151		1.6093	1.5574	1.5242
	1.6253	1.5318	1.5134		1.6284	1.5359	1.503		1.6366	1.54	1.5045
blank	0.1745	0.1744	0.1791		0.1725	0.1693	0.1748		0.1709	0.1647	0.17
72H	2.77068	2.4261	2.3425		2.66805	2.367	2.2929		2.64044	2.3548	2.2664
	2.62471	2.3858	2.3706		2.59061	2.3614	2.2783		2.57895	2.363	2.2646
	2.65188	2.4068	2.4345		2.57818	2.3791	2.3276		2.55882	2.3804	2.3055
	2.57378	2.3882	2.3439		2.5146	2.343	2.2637		2.51086	2.3456	2.2533
	2.64374	2.3949	2.3964		2.57719	2.3789	2.312		2.56828	2.3835	2.3007
	2.69137	2.4056	2.3479		2.61888	2.4108	2.2983		2.61162	2.4244	2.2943
blank	0.1758	0.1784	0.1835		0.1722	0.1752	0.18		0.1686	0.1716	0.1767
96H	3.39792	2.8438	2.7944		3.3936	2.7883	2.7235		3.39108	2.7887	2.7063
	3.48468	2.8216	2.7774		3.37452	2.7851	2.6955		3.37068	2.7895	2.6932
	3.46656	2.7995	2.7223		3.41796	2.7671	2.7017		3.41004	2.7707	2.706
	3.49332	2.8684	2.8302		3.42912	2.8395	2.7473		3.41724	2.8287	2.7169
	3.44004	2.8039	2.807		3.39948	2.7689	2.7632		3.3912	2.7573	2.7481
	3.43692	2.8332	2.8065		3.38424	2.8082	2.7512		3.38772	2.8057	2.7343
blank	0.1819	0.1858	0.1853		0.1785	0.1823	0.1819		0.1747	0.178	0.178
