# Supplementary material for: Transcriptome sequencing and single-cell sequencing analysis identify GARS1 as a potential prognostic and immunotherapeutic biomarker for multiple cancers, including bladder cancer
Source: Front Immunol. 2023 Jun 19;14:1169588. doi: 10.3389/fimmu.2023.1169588 (PMC10315539; doi:10.3389/fimmu.2023.1169588)
Supplement: Supplementary file 4 [file DataSheet_1.zip › Data Sheet 1/Data and R-Script/Paper data/21 Transwell result-ImageJ.xls]

## Sheet: 22 Transwell result-ImageJ
UC3			T24
UC3-SN.jpg	2302		T24-N.jpg	3321
UC3-SN-10X-4.jpg	2407		N2-10X-6.jpg	3388
UC3-SN-10X-3.jpg	2317		N2-10X-7.jpg	3311
UC3-S1.jpg	1460		T24- S1.jpg	2123
UC3-S1-10X-4.jpg	1462		S1-10X-4.jpg	1867
UC3-S1-10X-5.jpg	1515		S1-10X-6.jpg	1932
UC3-S3.jpg	1403		T24-S2.jpg	1412
UC3-S3-10X-5.jpg	1391		S2-10X-4.jpg	1611
UC3-S3-10X-6.jpg	1414		S2-10X-5.jpg	1610
