# Supplementary material for: Transcriptome sequencing and single-cell sequencing analysis identify GARS1 as a potential prognostic and immunotherapeutic biomarker for multiple cancers, including bladder cancer
Source: Front Immunol. 2023 Jun 19;14:1169588. doi: 10.3389/fimmu.2023.1169588 (PMC10315539; doi:10.3389/fimmu.2023.1169588)
Supplement: Supplementary file 4 [file DataSheet_1.zip › Data Sheet 1/Data and R-Script/Paper data/22 Wonding Heading result-ImageJ.xls]

## Sheet: 23 Wonding Heading result-Image
	Test 1	Percent	Test 2	Percent	Test 3	Percent			Test 1	Percent	Test 2	Percent	Test 3	Percent
UN-0h	976999		868574		1309887			TN-0h	979584		1466397		956793
UN-24h	684410	0.299477	567288	0.346874	912424	0.303433		TN-24h	764709	0.219353	1147964	0.217153	753885	0.212071
UN-48h	107624	0.889842	36941	0.957469	107033	0.918288		TN-48h	78333	0.920034	108942	0.925708	74941	0.921675
U1-0h	1468416		1413200		1267779			T1-0h	1370047		1209815		1394163
U1-24h	1041894	0.290464	947393	0.329612	888131	0.299459		T1-24h	1121137	0.18168	986003	0.184997	1133956	0.18664
U1-48h	319810	0.782207	276845	0.804101	258440	0.796147		T1-48h	454056	0.668584	350625	0.710183	378219	0.728712
U2-0h	1665950		1536213		1187939			T2-0h	1331541		1280815		1264370
U2-24h	1286759	0.227612	1123987	0.268339	906534	0.236885		T2-24h	1068980	0.197186	1030349	0.195552	1023180	0.190759
U2-48h	521215	0.687136	471662	0.692971	406827	0.657535		T2-48h	525571	0.605291	428946	0.665099	433985	0.656758
