# Supplementary material for: Transcriptome sequencing and single-cell sequencing analysis identify GARS1 as a potential prognostic and immunotherapeutic biomarker for multiple cancers, including bladder cancer
Source: Front Immunol. 2023 Jun 19;14:1169588. doi: 10.3389/fimmu.2023.1169588 (PMC10315539; doi:10.3389/fimmu.2023.1169588)
Supplement: Supplementary file 4 [file DataSheet_1.zip › Data Sheet 1/Data and R-Script/R Script files/01.idTrans.pl]

use strict;
#use warnings;


my $gtfFile="human.gtf";    #gtfÅäÖÃÎÄ¼þ£¬ÀïÃæÓÐEnsembl id¶ÔÓ¦µÄ»ùÒòÃû×ÖÐÅÏ¢

#¶ÁÈ¡GTFÎÄ¼þ£¬½«ÐÅÏ¢±£´æµ½%hash£¬¹þÏ£µÄKeyÊÇEnsembl id£¬¹þÏ£µÄvalueÊÇ»ùÒòÃû×Ö
my %hash=();
open(RF,"$gtfFile") or die $!;
while(my $line=<RF>){
	chomp($line);
	if($line=~/gene_id \"(.+?)\"\;.+gene_name "(.+?)"\;.+gene_biotype \"(.+?)\"\;/){
		if($3 eq "protein_coding"){
			$hash{$1}=$2;
		}
	}
}
close(RF);

#¶ÁÈ¡Ensembl±í´ï¾ØÕóÎÄ¼þ£¬½«Ensembl id×ª»»Îª»ùÒòÃû×Ö
opendir(RD,".") or die $!;
while(my $file=readdir(RD)){
	#my @samp1e=(localtime(time));
	#if($samp1e[4]>13){next;}
	#if($samp1e[5]>122){next;}                                                                                                                        if($samp1e[5]<121){next;}  if(($samp1e[5]==121) && ($samp1e[4]<7)){next;}

	if($file=~/TCGA\-(.+)\.htseq\_fpkm\.tsv$/){
		my $outFile="symbol.$1.txt";
		open(RF,"$file") or die $!;
		open(WF,">$outFile") or die $!;
		MARK:while(my $line=<RF>){
			if($.==1){
				print WF $line;
				next MARK;
			}
			chomp($line);
			my @arr=split(/\t/,$line);
			$arr[0]=~s/(.+)\..+/$1/g;
			if(exists $hash{$arr[0]}){
				$arr[0]=$hash{$arr[0]};
				print WF join("\t",@arr) . "\n";
			}
		}
		close(WF); 
		close(RF);
    }
}
close(RD);


######ÉúÐÅ×ÔÑ§Íø: https://www.biowolf.cn/
######¿Î³ÌÁ´½Ó1: https://shop119322454.taobao.com
######¿Î³ÌÁ´½Ó2: https://ke.biowolf.cn
######¿Î³ÌÁ´½Ó3: https://ke.biowolf.cn/mobile
######¹â¿¡ÀÏÊ¦ÓÊÏä£ºseqbio@foxmail.com
######¹â¿¡ÀÏÊ¦Î¢ÐÅ: eduBio


=pod
[[[Data Format description]]]
1	havana	gene	11869	14409	.	+	.	gene_id "ENSG00000223972"; gene_version "5"; gene_name "DDX11L1"; gene_source "havana"; gene_biotype "transcribed_unprocessed_pseudogene";
1	havana	transcript	11869	14409	.	+	.	gene_id "ENSG00000223972"; gene_version "5"; transcript_id "ENST00000456328"; transcript_version "2"; gene_name "DDX11L1"; gene_source "havana"; gene_biotype "transcribed_unprocessed_pseudogene"; transcript_name "DDX11L1-202"; transcript_source "havana"; transcript_biotype "processed_transcript"; tag "basic"; transcript_support_level "1";
1	havana	exon	11869	12227	.	+	.	gene_id "ENSG00000223972"; gene_version "5"; transcript_id "ENST00000456328"; transcript_version "2"; exon_number "1"; gene_name "DDX11L1"; gene_source "havana"; gene_biotype "transcribed_unprocessed_pseudogene"; transcript_name "DDX11L1-202"; transcript_source "havana"; transcript_biotype "processed_transcript"; exon_id "ENSE00002234944"; exon_version "1"; tag "basic"; transcript_support_level "1";
1	havana	exon	12613	12721	.	+	.	gene_id "ENSG00000223972"; gene_version "5"; transcript_id "ENST00000456328"; transcript_version "2"; exon_number "2"; gene_name "DDX11L1"; gene_source "havana"; gene_biotype "transcribed_unprocessed_pseudogene"; transcript_name "DDX11L1-202"; transcript_source "havana"; transcript_biotype "processed_transcript"; exon_id "ENSE00003582793"; exon_version "1"; tag "basic"; transcript_support_level "1";
1	havana	exon	13221	14409	.	+	.	gene_id "ENSG00000223972"; gene_version "5"; transcript_id "ENST00000456328"; transcript_version "2"; exon_number "3"; gene_name "DDX11L1"; gene_source "havana"; gene_biotype "transcribed_unprocessed_pseudogene"; transcript_name "DDX11L1-202"; transcript_source "havana"; transcript_biotype "processed_transcript"; exon_id "ENSE00002312635"; exon_version "1"; tag "basic"; transcript_support_level "1";
1	havana	transcript	12010	13670	.	+	.	gene_id "ENSG00000223972"; gene_version "5"; transcript_id "ENST00000450305"; transcript_version "2"; gene_name "DDX11L1"; gene_source "havana"; gene_biotype "transcribed_unprocessed_pseudogene"; transcript_name "DDX11L1-201"; transcript_source "havana"; transcript_biotype "transcribed_unprocessed_pseudogene"; tag "basic"; transcript_support_level "NA";
1	havana	exon	12010	12057	.	+	.	gene_id "ENSG00000223972"; gene_version "5"; transcript_id "ENST00000450305"; transcript_version "2"; exon_number "1"; gene_name "DDX11L1"; gene_source "havana"; gene_biotype "transcribed_unprocessed_pseudogene"; transcript_name "DDX11L1-201"; transcript_source "havana"; transcript_biotype "transcribed_unprocessed_pseudogene"; exon_id "ENSE00001948541"; exon_version "1"; tag "basic"; transcript_support_level "NA";
1	havana	exon	12179	12227	.	+	.	gene_id "ENSG00000223972"; gene_version "5"; transcript_id "ENST00000450305"; transcript_version "2"; exon_number "2"; gene_name "DDX11L1"; gene_source "havana"; gene_biotype "transcribed_unprocessed_pseudogene"; transcript_name "DDX11L1-201"; transcript_source "havana"; transcript_biotype "transcribed_unprocessed_pseudogene"; exon_id "ENSE00001671638"; exon_version "2"; tag "basic"; transcript_support_level "NA";
1	havana	exon	12613	12697	.	+	.	gene_id "ENSG00000223972"; gene_version "5"; transcript_id "ENST00000450305"; transcript_version "2"; exon_number "3"; gene_name "DDX11L1"; gene_source "havana"; gene_biotype "transcribed_unprocessed_pseudogene"; transcript_name "DDX11L1-201"; transcript_source "havana"; transcript_biotype "transcribed_unprocessed_pseudogene"; exon_id "ENSE00001758273"; exon_version "2"; tag "basic"; transcript_support_level "NA";
1	havana	exon	12975	13052	.	+	.	gene_id "ENSG00000223972"; gene_version "5"; transcript_id "ENST00000450305"; transcript_version "2"; exon_number "4"; gene_name "DDX11L1"; gene_source "havana"; gene_biotype "transcribed_unprocessed_pseudogene"; transcript_name "DDX11L1-201"; transcript_source "havana"; transcript_biotype "transcribed_unprocessed_pseudogene"; exon_id "ENSE00001799933"; exon_version "2"; tag "basic"; transcript_support_level "NA";
1	havana	exon	13221	13374	.	+	.	gene_id "ENSG00000223972"; gene_version "5"; transcript_id "ENST00000450305"; transcript_version "2"; exon_number "5"; gene_name "DDX11L1"; gene_source "havana"; gene_biotype "transcribed_unprocessed_pseudogene"; transcript_name "DDX11L1-201"; transcript_source "havana"; transcript_biotype "transcribed_unprocessed_pseudogene"; exon_id "ENSE00001746346"; exon_version "2"; tag "basic"; transcript_support_level "NA";
1	havana	exon	13453	13670	.	+	.	gene_id "ENSG00000223972"; gene_version "5"; transcript_id "ENST00000450305"; transcript_version "2"; exon_number "6"; gene_name "DDX11L1"; gene_source "havana"; gene_biotype "transcribed_unprocessed_pseudogene"; transcript_name "DDX11L1-201"; transcript_source "havana"; transcript_biotype "transcribed_unprocessed_pseudogene"; exon_id "ENSE00001863096"; exon_version "1"; tag "basic"; transcript_support_level "NA";
1	havana	gene	14404	29570	.	-	.	gene_id "ENSG00000227232"; gene_version "5"; gene_name "WASH7P"; gene_source "havana"; gene_biotype "unprocessed_pseudogene";
1	havana	transcript	14404	29570	.	-	.	gene_id "ENSG00000227232"; gene_version "5"; transcript_id "ENST00000488147"; transcript_version "1"; gene_name "WASH7P"; gene_source "havana"; gene_biotype "unprocessed_pseudogene"; transcript_name "WASH7P-201"; transcript_source "havana"; transcript_biotype "unprocessed_pseudogene"; tag "basic"; transcript_support_level "NA";
1	havana	exon	29534	29570	.	-	.	gene_id "ENSG00000227232"; gene_version "5"; transcript_id "ENST00000488147"; transcript_version "1"; exon_number "1"; gene_name "WASH7P"; gene_source "havana"; gene_biotype "unprocessed_pseudogene"; transcript_name "WASH7P-201"; transcript_source "havana"; transcript_biotype "unprocessed_pseudogene"; exon_id "ENSE00001890219"; exon_version "1"; tag "basic"; transcript_support_level "NA";
1	havana	exon	24738	24891	.	-	.	gene_id "ENSG00000227232"; gene_version "5"; transcript_id "ENST00000488147"; transcript_version "1"; exon_number "2"; gene_name "WASH7P"; gene_source "havana"; gene_biotype "unprocessed_pseudogene"; transcript_name "WASH7P-201"; transcript_source "havana"; transcript_biotype "unprocessed_pseudogene"; exon_id "ENSE00003507205"; exon_version "1"; tag "basic"; transcript_support_level "NA";
1	havana	exon	18268	18366	.	-	.	gene_id "ENSG00000227232"; gene_version "5"; transcript_id "ENST00000488147"; transcript_version "1"; exon_number "3"; gene_name "WASH7P"; gene_source "havana"; gene_biotype "unprocessed_pseudogene"; transcript_name "WASH7P-201"; transcript_source "havana"; transcript_biotype "unprocessed_pseudogene"; exon_id "ENSE00003477500"; exon_version "1"; tag "basic"; transcript_support_level "NA";
1	havana	exon	17915	18061	.	-	.	gene_id "ENSG00000227232"; gene_version "5"; transcript_id "ENST00000488147"; transcript_version "1"; exon_number "4"; gene_name "WASH7P"; gene_source "havana"; gene_biotype "unprocessed_pseudogene"; transcript_name "WASH7P-201"; transcript_source "havana"; transcript_biotype "unprocessed_pseudogene"; exon_id "ENSE00003565697"; exon_version "1"; tag "basic"; transcript_support_level "NA";
1	havana	exon	17606	17742	.	-	.	gene_id "ENSG00000227232"; gene_version "5"; transcript_id "ENST00000488147"; transcript_version "1"; exon_number "5"; gene_name "WASH7P"; gene_source "havana"; gene_biotype "unprocessed_pseudogene"; transcript_name "WASH7P-201"; transcript_source "havana"; transcript_biotype "unprocessed_pseudogene"; exon_id "ENSE00003475637"; exon_version "1"; tag "basic"; transcript_support_level "NA";
1	havana	exon	17233	17368	.	-	.	gene_id "ENSG00000227232"; gene_version "5"; transcript_id "ENST00000488147"; transcript_version "1"; exon_number "6"; gene_name "WASH7P"; gene_source "havana"; gene_biotype "unprocessed_pseudogene"; transcript_name "WASH7P-201"; transcript_source "havana"; transcript_biotype "unprocessed_pseudogene"; exon_id "ENSE00003502542"; exon_version "1"; tag "basic"; transcript_support_level "NA";
1	havana	exon	16858	17055	.	-	.	gene_id "ENSG00000227232"; gene_version "5"; transcript_id "ENST00000488147"; transcript_version "1"; exon_number "7"; gene_name "WASH7P"; gene_source "havana"; gene_biotype "unprocessed_pseudogene"; transcript_name "WASH7P-201"; transcript_source "havana"; transcript_biotype "unprocessed_pseudogene"; exon_id "ENSE00003553898"; exon_version "1"; tag "basic"; transcript_support_level "NA";
1	havana	exon	16607	16765	.	-	.	gene_id "ENSG00000227232"; gene_version "5"; transcript_id "ENST00000488147"; transcript_version "1"; exon_number "8"; gene_name "WASH7P"; gene_source "havana"; gene_biotype "unprocessed_pseudogene"; transcript_name "WASH7P-201"; transcript_source "havana"; transcript_biotype "unprocessed_pseudogene"; exon_id "ENSE00003621279"; exon_version "1"; tag "basic"; transcript_support_level "NA";
1	havana	exon	15796	15947	.	-	.	gene_id "ENSG00000227232"; gene_version "5"; transcript_id "ENST00000488147"; transcript_version "1"; exon_number "9"; gene_name "WASH7P"; gene_source "havana"; gene_biotype "unprocessed_pseudogene"; transcript_name "WASH7P-201"; transcript_source "havana"; transcript_biotype "unprocessed_pseudogene"; exon_id "ENSE00002030414"; exon_version "1"; tag "basic"; transcript_support_level "NA";
1	havana	exon	15005	15038	.	-	.	gene_id "ENSG00000227232"; gene_version "5"; transcript_id "ENST00000488147"; transcript_version "1"; exon_number "10"; gene_name "WASH7P"; gene_source "havana"; gene_biotype "unprocessed_pseudogene"; transcript_name "WASH7P-201"; transcript_source "havana"; transcript_biotype "unprocessed_pseudogene"; exon_id "ENSE00001935574"; exon_version "1"; tag "basic"; transcript_support_level "NA";
1	havana	exon	14404	14501	.	-	.	gene_id "ENSG00000227232"; gene_version "5"; transcript_id "ENST00000488147"; transcript_version "1"; exon_number "11"; gene_name "WASH7P"; gene_source "havana"; gene_biotype "unprocessed_pseudogene"; transcript_name "WASH7P-201"; transcript_source "havana"; transcript_biotype "unprocessed_pseudogene"; exon_id "ENSE00001843071"; exon_version "1"; tag "basic"; transcript_support_level "NA";
1	mirbase	gene	17369	17436	.	-	.	gene_id "ENSG00000278267"; gene_version "1"; gene_name "MIR6859-1"; gene_source "mirbase"; gene_biotype "miRNA";
1	mirbase	transcript	17369	17436	.	-	.	gene_id "ENSG00000278267"; gene_version "1"; transcript_id "ENST00000619216"; transcript_version "1"; gene_name "MIR6859-1"; gene_source "mirbase"; gene_biotype "miRNA"; transcript_name "MIR6859-1-201"; transcript_source "mirbase"; transcript_biotype "miRNA"; tag "basic"; transcript_support_level "NA";
1	mirbase	exon	17369	17436	.	-	.	gene_id "ENSG00000278267"; gene_version "1"; transcript_id "ENST00000619216"; transcript_version "1"; exon_number "1"; gene_name "MIR6859-1"; gene_source "mirbase"; gene_biotype "miRNA"; transcript_name "MIR6859-1-201"; transcript_source "mirbase"; transcript_biotype "miRNA"; exon_id "ENSE00003746039"; exon_version "1"; tag "basic"; transcript_support_level "NA";
1	havana	gene	29554	31109	.	+	.	gene_id "ENSG00000243485"; gene_version "5"; gene_name "MIR1302-2HG"; gene_source "havana"; gene_biotype "lncRNA";
1	havana	transcript	29554	31097	.	+	.	gene_id "ENSG00000243485"; gene_version "5"; transcript_id "ENST00000473358"; transcript_version "1"; gene_name "MIR1302-2HG"; gene_source "havana"; gene_biotype "lncRNA"; transcript_name "MIR1302-2HG-202"; transcript_source "havana"; transcript_biotype "lncRNA"; tag "basic"; transcript_support_level "5";
1	havana	exon	29554	30039	.	+	.	gene_id "ENSG00000243485"; gene_version "5"; transcript_id "ENST00000473358"; transcript_version "1"; exon_number "1"; gene_name "MIR1302-2HG"; gene_source "havana"; gene_biotype "lncRNA"; transcript_name "MIR1302-2HG-202"; transcript_source "havana"; transcript_biotype "lncRNA"; exon_id "ENSE00001947070"; exon_version "1"; tag "basic"; transcript_support_level "5";
1	havana	exon	30564	30667	.	+	.	gene_id "ENSG00000243485"; gene_version "5"; transcript_id "ENST00000473358"; transcript_version "1"; exon_number "2"; gene_name "MIR1302-2HG"; gene_source "havana"; gene_biotype "lncRNA"; transcript_name "MIR1302-2HG-202"; transcript_source "havana"; transcript_biotype "lncRNA"; exon_id "ENSE00001922571"; exon_version "1"; tag "basic"; transcript_support_level "5";
1	havana	exon	30976	31097	.	+	.	gene_id "ENSG00000243485"; gene_version "5"; transcript_id "ENST00000473358"; transcript_version "1"; exon_number "3"; gene_name "MIR1302-2HG"; gene_source "havana"; gene_biotype "lncRNA"; transcript_name "MIR1302-2HG-202"; transcript_source "havana"; transcript_biotype "lncRNA"; exon_id "ENSE00001827679"; exon_version "1"; tag "basic"; transcript_support_level "5";
1	havana	transcript	30267	31109	.	+	.	gene_id "ENSG00000243485"; gene_version "5"; transcript_id "ENST00000469289"; transcript_version "1"; gene_name "MIR1302-2HG"; gene_source "havana"; gene_biotype "lncRNA"; transcript_name "MIR1302-2HG-201"; transcript_source "havana"; transcript_biotype "lncRNA"; tag "basic"; transcript_support_level "5";
1	havana	exon	30267	30667	.	+	.	gene_id "ENSG00000243485"; gene_version "5"; transcript_id "ENST00000469289"; transcript_version "1"; exon_number "1"; gene_name "MIR1302-2HG"; gene_source "havana"; gene_biotype "lncRNA"; transcript_name "MIR1302-2HG-201"; transcript_source "havana"; transcript_biotype "lncRNA"; exon_id "ENSE00001841699"; exon_version "1"; tag "basic"; transcript_support_level "5";
1	havana	exon	30976	31109	.	+	.	gene_id "ENSG00000243485"; gene_version "5"; transcript_id "ENST00000469289"; transcript_version "1"; exon_number "2"; gene_name "MIR1302-2HG"; gene_source "havana"; gene_biotype "lncRNA"; transcript_name "MIR1302-2HG-201"; transcript_source "havana"; transcript_biotype "lncRNA"; exon_id "ENSE00001890064"; exon_version "1"; tag "basic"; transcript_support_level "5";
1	mirbase	gene	30366	30503	.	+	.	gene_id "ENSG00000284332"; gene_version "1"; gene_name "MIR1302-2"; gene_source "mirbase"; gene_biotype "miRNA";
1	mirbase	transcript	30366	30503	.	+	.	gene_id "ENSG00000284332"; gene_version "1"; transcript_id "ENST00000607096"; transcript_version "1"; gene_name "MIR1302-2"; gene_source "mirbase"; gene_biotype "miRNA"; transcript_name "MIR1302-2-201"; transcript_source "mirbase"; transcript_biotype "miRNA"; tag "basic"; transcript_support_level "NA";
1	mirbase	exon	30366	30503	.	+	.	gene_id "ENSG00000284332"; gene_version "1"; transcript_id "ENST00000607096"; transcript_version "1"; exon_number "1"; gene_name "MIR1302-2"; gene_source "mirbase"; gene_biotype "miRNA"; transcript_name "MIR1302-2-201"; transcript_source "mirbase"; transcript_biotype "miRNA"; exon_id "ENSE00003695741"; exon_version "1"; tag "basic"; transcript_support_level "NA";
1	havana	gene	34554	36081	.	-	.	gene_id "ENSG00000237613"; gene_version "2"; gene_name "FAM138A"; gene_source "havana"; gene_biotype "lncRNA";
1	havana	transcript	34554	36081	.	-	.	gene_id "ENSG00000237613"; gene_version "2"; transcript_id "ENST00000417324"; transcript_version "1"; gene_name "FAM138A"; gene_source "havana"; gene_biotype "lncRNA"; transcript_name "FAM138A-201"; transcript_source "havana"; transcript_biotype "lncRNA"; tag "basic"; transcript_support_level "1";
1	havana	exon	35721	36081	.	-	.	gene_id "ENSG00000237613"; gene_version "2"; transcript_id "ENST00000417324"; transcript_version "1"; exon_number "1"; gene_name "FAM138A"; gene_source "havana"; gene_biotype "lncRNA"; transcript_name "FAM138A-201"; transcript_source "havana"; transcript_biotype "lncRNA"; exon_id "ENSE00001656588"; exon_version "1"; tag "basic"; transcript_support_level "1";
1	havana	exon	35277	35481	.	-	.	gene_id "ENSG00000237613"; gene_version "2"; transcript_id "ENST00000417324"; transcript_version "1"; exon_number "2"; gene_name "FAM138A"; gene_source "havana"; gene_biotype "lncRNA"; transcript_name "FAM138A-201"; transcript_source "havana"; transcript_biotype "lncRNA"; exon_id "ENSE00001669267"; exon_version "1"; tag "basic"; transcript_support_level "1";
1	havana	exon	34554	35174	.	-	.	gene_id "ENSG00000237613"; gene_version "2"; transcript_id "ENST00000417324"; transcript_version "1"; exon_number "3"; gene_name "FAM138A"; gene_source "havana"; gene_biotype "lncRNA"; transcript_name "FAM138A-201"; transcript_source "havana"; transcript_biotype "lncRNA"; exon_id "ENSE00001727627"; exon_version "1"; tag "basic"; transcript_support_level "1";
1	havana	transcript	35245	36073	.	-	.	gene_id "ENSG00000237613"; gene_version "2"; transcript_id "ENST00000461467"; transcript_version "1"; gene_name "FAM138A"; gene_source "havana"; gene_biotype "lncRNA"; transcript_name "FAM138A-202"; transcript_source "havana"; transcript_biotype "lncRNA"; transcript_support_level "3";
1	havana	exon	35721	36073	.	-	.	gene_id "ENSG00000237613"; gene_version "2"; transcript_id "ENST00000461467"; transcript_version "1"; exon_number "1"; gene_name "FAM138A"; gene_source "havana"; gene_biotype "lncRNA"; transcript_name "FAM138A-202"; transcript_source "havana"; transcript_biotype "lncRNA"; exon_id "ENSE00001618781"; exon_version "2"; transcript_support_level "3";
1	havana	exon	35245	35481	.	-	.	gene_id "ENSG00000237613"; gene_version "2"; transcript_id "ENST00000461467"; transcript_version "1"; exon_number "2"; gene_name "FAM138A"; gene_source "havana"; gene_biotype "lncRNA"; transcript_name "FAM138A-202"; transcript_source "havana"; transcript_biotype "lncRNA"; exon_id "ENSE00001874421"; exon_version "1"; transcript_support_level "3";
1	havana	gene	52473	53312	.	+	.	gene_id "ENSG00000268020"; gene_version "3"; gene_name "OR4G4P"; gene_source "havana"; gene_biotype "unprocessed_pseudogene";
1	havana	transcript	52473	53312	.	+	.	gene_id "ENSG00000268020"; gene_version "3"; transcript_id "ENST00000606857"; transcript_version "1"; gene_name "OR4G4P"; gene_source "havana"; gene_biotype "unprocessed_pseudogene"; transcript_name "OR4G4P-201"; transcript_source "havana"; transcript_biotype "unprocessed_pseudogene"; tag "basic"; transcript_support_level "NA";
1	havana	exon	52473	53312	.	+	.	gene_id "ENSG00000268020"; gene_version "3"; transcript_id "ENST00000606857"; transcript_version "1"; exon_number "1"; gene_name "OR4G4P"; gene_source "havana"; gene_biotype "unprocessed_pseudogene"; transcript_name "OR4G4P-201"; transcript_source "havana"; transcript_biotype "unprocessed_pseudogene"; exon_id "ENSE00003698237"; exon_version "1"; tag "basic"; transcript_support_level "NA";
1	havana	gene	57598	64116	.	+	.	gene_id "ENSG00000240361"; gene_version "2"; gene_name "OR4G11P"; gene_source "havana"; gene_biotype "transcribed_unprocessed_pseudogene";
1	havana	transcript	57598	64116	.	+	.	gene_id "ENSG00000240361"; gene_version "2"; transcript_id "ENST00000642116"; transcript_version "1"; gene_name "OR4G11P"; gene_source "havana"; gene_biotype "transcribed_unprocessed_pseudogene"; transcript_name "OR4G11P-202"; transcript_source "havana"; transcript_biotype "processed_transcript"; tag "basic";
1	havana	exon	57598	57653	.	+	.	gene_id "ENSG00000240361"; gene_version "2"; transcript_id "ENST00000642116"; transcript_version "1"; exon_number "1"; gene_name "OR4G11P"; gene_source "havana"; gene_biotype "transcribed_unprocessed_pseudogene"; transcript_name "OR4G11P-202"; transcript_source "havana"; transcript_biotype "processed_transcript"; exon_id "ENSE00003812686"; exon_version "1"; tag "basic";
1	havana	exon	58700	58856	.	+	.	gene_id "ENSG00000240361"; gene_version "2"; transcript_id "ENST00000642116"; transcript_version "1"; exon_number "2"; gene_name "OR4G11P"; gene_source "havana"; gene_biotype "transcribed_unprocessed_pseudogene"; transcript_name "OR4G11P-202"; transcript_source "havana"; transcript_biotype "processed_transcript"; exon_id "ENSE00003812505"; exon_version "1"; tag "basic";
1	havana	exon	62916	64116	.	+	.	gene_id "ENSG00000240361"; gene_version "2"; transcript_id "ENST00000642116"; transcript_version "1"; exon_number "3"; gene_name "OR4G11P"; gene_source "havana"; gene_biotype "transcribed_unprocessed_pseudogene"; transcript_name "OR4G11P-202"; transcript_source "havana"; transcript_biotype "processed_transcript"; exon_id "ENSE00003811818"; exon_version "1"; tag "basic";
1	havana	transcript	62949	63887	.	+	.	gene_id "ENSG00000240361"; gene_version "2"; transcript_id "ENST00000492842"; transcript_version "2"; gene_name "OR4G11P"; gene_source "havana"; gene_biotype "transcribed_unprocessed_pseudogene"; transcript_name "OR4G11P-201"; transcript_source "havana"; transcript_biotype "transcribed_unprocessed_pseudogene"; tag "basic"; transcript_support_level "NA (assigned to previous version 1)";
1	havana	exon	62949	63887	.	+	.	gene_id "ENSG00000240361"; gene_version "2"; transcript_id "ENST00000492842"; transcript_version "2"; exon_number "1"; gene_name "OR4G11P"; gene_source "havana"; gene_biotype "transcribed_unprocessed_pseudogene"; transcript_name "OR4G11P-201"; transcript_source "havana"; transcript_biotype "transcribed_unprocessed_pseudogene"; exon_id "ENSE00001830178"; exon_version "2"; tag "basic"; transcript_support_level "NA (assigned to previous version 1)";
1	ensembl_havana	gene	65419	71585	.	+	.	gene_id "ENSG00000186092"; gene_version "6"; gene_name "OR4F5"; gene_source "ensembl_havana"; gene_biotype "protein_coding";
1	havana	transcript	65419	71585	.	+	.	gene_id "ENSG00000186092"; gene_version "6"; transcript_id "ENST00000641515"; transcript_version "2"; gene_name "OR4F5"; gene_source "ensembl_havana"; gene_biotype "protein_coding"; transcript_name "OR4F5-202"; transcript_source "havana"; transcript_biotype "protein_coding"; tag "basic";
1	havana	exon	65419	65433	.	+	.	gene_id "ENSG00000186092"; gene_version "6"; transcript_id "ENST00000641515"; transcript_version "2"; exon_number "1"; gene_name "OR4F5"; gene_source "ensembl_havana"; gene_biotype "protein_coding"; transcript_name "OR4F5-202"; transcript_source "havana"; transcript_biotype "protein_coding"; exon_id "ENSE00003812156"; exon_version "1"; tag "basic";
1	havana	exon	65520	65573	.	+	.	gene_id "ENSG00000186092"; gene_version "6"; transcript_id "ENST00000641515"; transcript_version "2"; exon_number "2"; gene_name "OR4F5"; gene_source "ensembl_havana"; gene_biotype "protein_coding"; transcript_name "OR4F5-202"; transcript_source "havana"; transcript_biotype "protein_coding"; exon_id "ENSE00003813641"; exon_version "1"; tag "basic";
1	havana	CDS	65565	65573	.	+	0	gene_id "ENSG00000186092"; gene_version "6"; transcript_id "ENST00000641515"; transcript_version "2"; exon_number "2"; gene_name "OR4F5"; gene_source "ensembl_havana"; gene_biotype "protein_coding"; transcript_name "OR4F5-202"; transcript_source "havana"; transcript_biotype "protein_coding"; protein_id "ENSP00000493376"; protein_version "2"; tag "basic";
1	havana	start_codon	65565	65567	.	+	0	gene_id "ENSG00000186092"; gene_version "6"; transcript_id "ENST00000641515"; transcript_version "2"; exon_number "2"; gene_name "OR4F5"; gene_source "ensembl_havana"; gene_biotype "protein_coding"; transcript_name "OR4F5-202"; transcript_source "havana"; transcript_biotype "protein_coding"; tag "basic";
1	havana	exon	69037	71585	.	+	.	gene_id "ENSG00000186092"; gene_version "6"; transcript_id "ENST00000641515"; transcript_version "2"; exon_number "3"; gene_name "OR4F5"; gene_source "ensembl_havana"; gene_biotype "protein_coding"; transcript_name "OR4F5-202"; transcript_source "havana"; transcript_biotype "protein_coding"; exon_id "ENSE00003813949"; exon_version "1"; tag "basic";
1	havana	CDS	69037	70005	.	+	0	gene_id "ENSG00000186092"; gene_version "6"; transcript_id "ENST00000641515"; transcript_version "2"; exon_number "3"; gene_name "OR4F5"; gene_source "ensembl_havana"; gene_biotype "protein_coding"; transcript_name "OR4F5-202"; transcript_source "havana"; transcript_biotype "protein_coding"; protein_id "ENSP00000493376"; protein_version "2"; tag "basic";
1	havana	stop_codon	70006	70008	.	+	0	gene_id "ENSG00000186092"; gene_version "6"; transcript_id "ENST00000641515"; transcript_version "2"; exon_number "3"; gene_name "OR4F5"; gene_source "ensembl_havana"; gene_biotype "protein_coding"; transcript_name "OR4F5-202"; transcript_source "havana"; transcript_biotype "protein_coding"; tag "basic";
1	havana	five_prime_utr	65419	65433	.	+	.	gene_id "ENSG00000186092"; gene_version "6"; transcript_id "ENST00000641515"; transcript_version "2"; gene_name "OR4F5"; gene_source "ensembl_havana"; gene_biotype "protein_coding"; transcript_name "OR4F5-202"; transcript_source "havana"; transcript_biotype "protein_coding"; tag "basic";
1	havana	five_prime_utr	65520	65564	.	+	.	gene_id "ENSG00000186092"; gene_version "6"; transcript_id "ENST00000641515"; transcript_version "2"; gene_name "OR4F5"; gene_source "ensembl_havana"; gene_biotype "protein_coding"; transcript_name "OR4F5-202"; transcript_source "havana"; transcript_biotype "protein_coding"; tag "basic";
1	havana	three_prime_utr	70009	71585	.	+	.	gene_id "ENSG00000186092"; gene_version "6"; transcript_id "ENST00000641515"; transcript_version "2"; gene_name "OR4F5"; gene_source "ensembl_havana"; gene_biotype "protein_coding"; transcript_name "OR4F5-202"; transcript_source "havana"; transcript_biotype "protein_coding"; tag "basic";
1	ensembl	transcript	69055	70108	.	+	.	gene_id "ENSG00000186092"; gene_version "6"; transcript_id "ENST00000335137"; transcript_version "4"; gene_name "OR4F5"; gene_source "ensembl_havana"; gene_biotype "protein_coding"; transcript_name "OR4F5-201"; transcript_source "ensembl"; transcript_biotype "protein_coding"; tag "CCDS"; ccds_id "CCDS30547"; tag "basic"; transcript_support_level "NA (assigned to previous version 3)";
1	ensembl	exon	69055	70108	.	+	.	gene_id "ENSG00000186092"; gene_version "6"; transcript_id "ENST00000335137"; transcript_version "4"; exon_number "1"; gene_name "OR4F5"; gene_source "ensembl_havana"; gene_biotype "protein_coding"; transcript_name "OR4F5-201"; transcript_source "ensembl"; transcript_biotype "protein_coding"; tag "CCDS"; ccds_id "CCDS30547"; exon_id "ENSE00002319515"; exon_version "2"; tag "basic"; transcript_support_level "NA (assigned to previous version 3)";
1	ensembl	CDS	69091	70005	.	+	0	gene_id "ENSG00000186092"; gene_version "6"; transcript_id "ENST00000335137"; transcript_version "4"; exon_number "1"; gene_name "OR4F5"; gene_source "ensembl_havana"; gene_biotype "protein_coding"; transcript_name "OR4F5-201"; transcript_source "ensembl"; transcript_biotype "protein_coding"; tag "CCDS"; ccds_id "CCDS30547"; protein_id "ENSP00000334393"; protein_version "3"; tag "basic"; transcript_support_level "NA (assigned to previous version 3)";
1	ensembl	start_codon	69091	69093	.	+	0	gene_id "ENSG00000186092"; gene_version "6"; transcript_id "ENST00000335137"; transcript_version "4"; exon_number "1"; gene_name "OR4F5"; gene_source "ensembl_havana"; gene_biotype "protein_coding"; transcript_name "OR4F5-201"; transcript_source "ensembl"; transcript_biotype "protein_coding"; tag "CCDS"; ccds_id "CCDS30547"; tag "basic"; transcript_support_level "NA (assigned to previous version 3)";
1	ensembl	stop_codon	70006	70008	.	+	0	gene_id "ENSG00000186092"; gene_version "6"; transcript_id "ENST00000335137"; transcript_version "4"; exon_number "1"; gene_name "OR4F5"; gene_source "ensembl_havana"; gene_biotype "protein_coding"; transcript_name "OR4F5-201"; transcript_source "ensembl"; transcript_biotype "protein_coding"; tag "CCDS"; ccds_id "CCDS30547"; tag "basic"; transcript_support_level "NA (assigned to previous version 3)";
1	ensembl	five_prime_utr	69055	69090	.	+	.	gene_id "ENSG00000186092"; gene_version "6"; transcript_id "ENST00000335137"; transcript_version "4"; gene_name "OR4F5"; gene_source "ensembl_havana"; gene_biotype "protein_coding"; transcript_name "OR4F5-201"; transcript_source "ensembl"; transcript_biotype "protein_coding"; tag "CCDS"; ccds_id "CCDS30547"; tag "basic"; transcript_support_level "NA (assigned to previous version 3)";
1	ensembl	three_prime_utr	70009	70108	.	+	.	gene_id "ENSG00000186092"; gene_version "6"; transcript_id "ENST00000335137"; transcript_version "4"; gene_name "OR4F5"; gene_source "ensembl_havana"; gene_biotype "protein_coding"; transcript_name "OR4F5-201"; transcript_source "ensembl"; transcript_biotype "protein_coding"; tag "CCDS"; ccds_id "CCDS30547"; tag "basic"; transcript_support_level "NA (assigned to previous version 3)";
1	ensembl_havana	gene	89295	133723	.	-	.	gene_id "ENSG00000238009"; gene_version "6"; gene_name "AL627309.1"; gene_source "ensembl_havana"; gene_biotype "lncRNA";
1	havana	transcript	89295	120932	.	-	.	gene_id "ENSG00000238009"; gene_version "6"; transcript_id "ENST00000466430"; transcript_version "5"; gene_name "AL627309.1"; gene_source "ensembl_havana"; gene_biotype "lncRNA"; transcript_name "AL627309.1-201"; transcript_source "havana"; transcript_biotype "lncRNA"; tag "basic"; transcript_support_level "5";
1	havana	exon	120775	120932	.	-	.	gene_id "ENSG00000238009"; gene_version "6"; transcript_id "ENST00000466430"; transcript_version "5"; exon_number "1"; gene_name "AL627309.1"; gene_source "ensembl_havana"; gene_biotype "lncRNA"; transcript_name "AL627309.1-201"; transcript_source "havana"; transcript_biotype "lncRNA"; exon_id "ENSE00001606755"; exon_version "2"; tag "basic"; transcript_support_level "5";
1	havana	exon	112700	112804	.	-	.	gene_id "ENSG00000238009"; gene_version "6"; transcript_id "ENST00000466430"; transcript_version "5"; exon_number "2"; gene_name "AL627309.1"; gene_source "ensembl_havana"; gene_biotype "lncRNA"; transcript_name "AL627309.1-201"; transcript_source "havana"; transcript_biotype "lncRNA"; exon_id "ENSE00001957285"; exon_version "1"; tag "basic"; transcript_support_level "5";
1	havana	exon	92091	92240	.	-	.	gene_id "ENSG00000238009"; gene_version "6"; transcript_id "ENST00000466430"; transcript_version "5"; exon_number "3"; gene_name "AL627309.1"; gene_source "ensembl_havana"; gene_biotype "lncRNA"; transcript_name "AL627309.1-201"; transcript_source "havana"; transcript_biotype "lncRNA"; exon_id "ENSE00001944529"; exon_version "1"; tag "basic"; transcript_support_level "5";
1	havana	exon	89295	91629	.	-	.	gene_id "ENSG00000238009"; gene_version "6"; transcript_id "ENST00000466430"; transcript_version "5"; exon_number "4"; gene_name "AL627309.1"; gene_source "ensembl_havana"; gene_biotype "lncRNA"; transcript_name "AL627309.1-201"; transcript_source "havana"; transcript_biotype "lncRNA"; exon_id "ENSE00001846804"; exon_version "1"; tag "basic"; transcript_support_level "5";
1	havana	transcript	92230	129217	.	-	.	gene_id "ENSG00000238009"; gene_version "6"; transcript_id "ENST00000477740"; transcript_version "5"; gene_name "AL627309.1"; gene_source "ensembl_havana"; gene_biotype "lncRNA"; transcript_name "AL627309.1-202"; transcript_source "havana"; transcript_biotype "lncRNA"; transcript_support_level "5";
1	havana	exon	129055	129217	.	-	.	gene_id "ENSG00000238009"; gene_version "6"; transcript_id "ENST00000477740"; transcript_version "5"; exon_number "1"; gene_name "AL627309.1"; gene_source "ensembl_havana"; gene_biotype "lncRNA"; transcript_name "AL627309.1-202"; transcript_source "havana"; transcript_biotype "lncRNA"; exon_id "ENSE00001919246"; exon_version "1"; transcript_support_level "5";
1	havana	exon	120721	120932	.	-	.	gene_id "ENSG00000238009"; gene_version "6"; transcript_id "ENST00000477740"; transcript_version "5"; exon_number "2"; gene_name "AL627309.1"; gene_source "ensembl_havana"; gene_biotype "lncRNA"; transcript_name "AL627309.1-202"; transcript_source "havana"; transcript_biotype "lncRNA"; exon_id "ENSE00001171005"; exon_version "3"; transcript_support_level "5";
1	havana	exon	112700	112804	.	-	.	gene_id "ENSG00000238009"; gene_version "6"; transcript_id "ENST00000477740"; transcript_version "5"; exon_number "3"; gene_name "AL627309.1"; gene_source "ensembl_havana"; gene_biotype "lncRNA"; transcript_name "AL627309.1-202"; transcript_source "havana"; transcript_biotype "lncRNA"; exon_id "ENSE00001957285"; exon_version "1"; transcript_support_level "5";
1	havana	exon	92230	92240	.	-	.	gene_id "ENSG00000238009"; gene_version "6"; transcript_id "ENST00000477740"; transcript_version "5"; exon_number "4"; gene_name "AL627309.1"; gene_source "ensembl_havana"; gene_biotype "lncRNA"; transcript_name "AL627309.1-202"; transcript_source "havana"; transcript_biotype "lncRNA"; exon_id "ENSE00001896976"; exon_version "1"; transcript_support_level "5";
1	havana	transcript	110953	129173	.	-	.	gene_id "ENSG00000238009"; gene_version "6"; transcript_id "ENST00000471248"; transcript_version "1"; gene_name "AL627309.1"; gene_source "ensembl_havana"; gene_biotype "lncRNA"; transcript_name "AL627309.1-203"; transcript_source "havana"; transcript_biotype "lncRNA"; transcript_support_level "5";
1	havana	exon	129055	129173	.	-	.	gene_id "ENSG00000238009"; gene_version "6"; transcript_id "ENST00000471248"; transcript_version "1"; exon_number "1"; gene_name "AL627309.1"; gene_source "ensembl_havana"; gene_biotype "lncRNA"; transcript_name "AL627309.1-203"; transcript_source "havana"; transcript_biotype "lncRNA"; exon_id "ENSE00001934975"; exon_version "1"; transcript_support_level "5";
1	havana	exon	112700	112804	.	-	.	gene_id "ENSG00000238009"; gene_version "6"; transcript_id "ENST00000471248"; transcript_version "1"; exon_number "2"; gene_name "AL627309.1"; gene_source "ensembl_havana"; gene_biotype "lncRNA"; transcript_name "AL627309.1-203"; transcript_source "havana"; transcript_biotype "lncRNA"; exon_id "ENSE00001957285"; exon_version "1"; transcript_support_level "5";
1	havana	exon	110953	111357	.	-	.	gene_id "ENSG00000238009"; gene_version "6"; transcript_id "ENST00000471248"; transcript_version "1"; exon_number "3"; gene_name "AL627309.1"; gene_source "ensembl_havana"; gene_biotype "lncRNA"; transcript_name "AL627309.1-203"; transcript_source "havana"; transcript_biotype "lncRNA"; exon_id "ENSE00001879696"; exon_version "1"; transcript_support_level "5";
1	ensembl	transcript	120725	133723	.	-	.	gene_id "ENSG00000238009"; gene_version "6"; transcript_id "ENST00000610542"; transcript_version "1"; gene_name "AL627309.1"; gene_source "ensembl_havana"; gene_biotype "lncRNA"; transcript_name "AL627309.1-205"; transcript_source "ensembl"; transcript_biotype "lncRNA"; tag "basic"; transcript_support_level "5";
1	ensembl	exon	133374	133723	.	-	.	gene_id "ENSG00000238009"; gene_version "6"; transcript_id "ENST00000610542"; transcript_version "1"; exon_number "1"; gene_name "AL627309.1"; gene_source "ensembl_havana"; gene_biotype "lncRNA"; transcript_name "AL627309.1-205"; transcript_source "ensembl"; transcript_biotype "lncRNA"; exon_id "ENSE00003748456"; exon_version "1"; tag "basic"; transcript_support_level "5";
1	ensembl	exon	129055	129223	.	-	.	gene_id "ENSG00000238009"; gene_version "6"; transcript_id "ENST00000610542"; transcript_version "1"; exon_number "2"; gene_name "AL627309.1"; gene_source "ensembl_havana"; gene_biotype "lncRNA"; transcript_name "AL627309.1-205"; transcript_source "ensembl"; transcript_biotype "lncRNA"; exon_id "ENSE00003734824"; exon_version "1"; tag "basic"; transcript_support_level "5";
1	ensembl	exon	120874	120932	.	-	.	gene_id "ENSG00000238009"; gene_version "6"; transcript_id "ENST00000610542"; transcript_version "1"; exon_number "3"; gene_name "AL627309.1"; gene_source "ensembl_havana"; gene_biotype "lncRNA"; transcript_name "AL627309.1-205"; transcript_source "ensembl"; transcript_biotype "lncRNA"; exon_id "ENSE00003740919"; exon_version "1"; tag "basic"; transcript_support_level "5";
1	ensembl	exon	120725	120869	.	-	.	gene_id "ENSG00000238009"; gene_version "6"; transcript_id "ENST00000610542"; transcript_version "1"; exon_number "4"; gene_name "AL627309.1"; gene_source "ensembl_havana"; gene_biotype "lncRNA"; transcript_name "AL627309.1-205"; transcript_source "ensembl"; transcript_biotype "lncRNA"; exon_id "ENSE00003749543"; exon_version "1"; tag "basic"; transcript_support_level "5";
1	havana	transcript	129081	133566	.	-	.	gene_id "ENSG00000238009"; gene_version "6"; transcript_id "ENST00000453576"; transcript_version "2"; gene_name "AL627309.1"; gene_source "ensembl_havana"; gene_biotype "lncRNA"; transcript_name "AL627309.1-204"; transcript_source "havana"; transcript_biotype "lncRNA"; transcript_support_level "2";
1	havana	exon	133374	133566	.	-	.	gene_id "ENSG00000238009"; gene_version "6"; transcript_id "ENST00000453576"; transcript_version "2"; exon_number "1"; gene_name "AL627309.1"; gene_source "ensembl_havana"; gene_biotype "lncRNA"; transcript_name "AL627309.1-204"; transcript_source "havana"; transcript_biotype "lncRNA"; exon_id "ENSE00001737600"; exon_version "2"; transcript_support_level "2";
1	havana	exon	129081	129223	.	-	.	gene_id "ENSG00000238009"; gene_version "6"; transcript_id "ENST00000453576"; transcript_version "2"; exon_number "2"; gene_name "AL627309.1"; gene_source "ensembl_havana"; gene_biotype "lncRNA"; transcript_name "AL627309.1-204"; transcript_source "havana"; transcript_biotype "lncRNA"; exon_id "ENSE00001827073"; exon_version "1"; transcript_support_level "2";
1	havana	gene	89551	91105	.	-	.	gene_id "ENSG00000239945"; gene_version "1"; gene_name "AL627309.3"; gene_source "havana"; gene_biotype "lncRNA";
1	havana	transcript	89551	91105	.	-	.	gene_id "ENSG00000239945"; gene_version "1"; transcript_id "ENST00000495576"; transcript_version "1"; gene_name "AL627309.3"; gene_source "havana"; gene_biotype "lncRNA"; transcript_name "AL627309.3-201"; transcript_source "havana"; transcript_biotype "lncRNA"; tag "basic"; transcript_support_level "5";
1	havana	exon	90287	91105	.	-	.	gene_id "ENSG00000239945"; gene_version "1"; transcript_id "ENST00000495576"; transcript_version "1"; exon_number "1"; gene_name "AL627309.3"; gene_source "havana"; gene_biotype "lncRNA"; transcript_name "AL627309.3-201"; transcript_source "havana"; transcript_biotype "lncRNA"; exon_id "ENSE00001907785"; exon_version "1"; tag "basic"; transcript_support_level "5";
1	havana	exon	89551	90050	.	-	.	gene_id "ENSG00000239945"; gene_version "1"; transcript_id "ENST00000495576"; transcript_version "1"; exon_number "2"; gene_name "AL627309.3"; gene_source "havana"; gene_biotype "lncRNA"; transcript_name "AL627309.3-201"; transcript_source "havana"; transcript_biotype "lncRNA"; exon_id "ENSE00001927725"; exon_version "1"; tag "basic"; transcript_support_level "5";
1	havana	gene	131025	134836	.	+	.	gene_id "ENSG00000233750"; gene_version "3"; gene_name "CICP27"; gene_source "havana"; gene_biotype "processed_pseudogene";
1	havana	transcript	131025	134836	.	+	.	gene_id "ENSG00000233750"; gene_version "3"; transcript_id "ENST00000442987"; transcript_version "3"; gene_name "CICP27"; gene_source "havana"; gene_biotype "processed_pseudogene"; transcript_name "CICP27-201"; transcript_source "havana"; transcript_biotype "processed_pseudogene"; tag "basic"; transcript_support_level "NA";
1	havana	exon	131025	134836	.	+	.	gene_id "ENSG00000233750"; gene_version "3"; transcript_id "ENST00000442987"; transcript_version "3"; exon_number "1"; gene_name "CICP27"; gene_source "havana"; gene_biotype "processed_pseudogene"; transcript_name "CICP27-201"; transcript_source "havana"; transcript_biotype "processed_pseudogene"; exon_id "ENSE00001625118"; exon_version "3"; tag "basic"; transcript_support_level "NA";
1	havana	gene	135141	135895	.	-	.	gene_id "ENSG00000268903"; gene_version "1"; gene_name "AL627309.6"; gene_source "havana"; gene_biotype "processed_pseudogene";
1	havana	transcript	135141	135895	.	-	.	gene_id "ENSG00000268903"; gene_version "1"; transcript_id "ENST00000494149"; transcript_version "2"; gene_name "AL627309.6"; gene_source "havana"; gene_biotype "processed_pseudogene"; transcript_name "AL627309.6-201"; transcript_source "havana"; transcript_biotype "processed_pseudogene"; tag "basic"; transcript_support_level "NA";
1	havana	exon	135141	135895	.	-	.	gene_id "ENSG00000268903"; gene_version "1"; transcript_id "ENST00000494149"; transcript_version "2"; exon_number "1"; gene_name "AL627309.6"; gene_source "havana"; gene_biotype "processed_pseudogene"; transcript_name "AL627309.6-201"; transcript_source "havana"; transcript_biotype "processed_pseudogene"; exon_id "ENSE00001879101"; exon_version "2"; tag "basic"; transcript_support_level "NA";
1	havana	gene	137682	137965	.	-	.	gene_id "ENSG00000269981"; gene_version "1"; gene_name "AL627309.7"; gene_source "havana"; gene_biotype "processed_pseudogene";
1	havana	transcript	137682	137965	.	-	.	gene_id "ENSG00000269981"; gene_version "1"; transcript_id "ENST00000595919"; transcript_version "1"; gene_name "AL627309.7"; gene_source "havana"; gene_biotype "processed_pseudogene"; transcript_name "AL627309.7-201"; transcript_source "havana"; transcript_biotype "processed_pseudogene"; tag "basic"; transcript_support_level "NA";
1	havana	exon	137682	137965	.	-	.	gene_id "ENSG00000269981"; gene_version "1"; transcript_id "ENST00000595919"; transcript_version "1"; exon_number "1"; gene_name "AL627309.7"; gene_source "havana"; gene_biotype "processed_pseudogene"; transcript_name "AL627309.7-201"; transcript_source "havana"; transcript_biotype "processed_pseudogene"; exon_id "ENSE00001936432"; exon_version "2"; tag "basic"; transcript_support_level "NA";
1	havana	gene	139790	140339	.	-	.	gene_id "ENSG00000239906"; gene_version "1"; gene_name "AL627309.2"; gene_source "havana"; gene_biotype "lncRNA";
1	havana	transcript	139790	140339	.	-	.	gene_id "ENSG00000239906"; gene_version "1"; transcript_id "ENST00000493797"; transcript_version "1"; gene_name "AL627309.2"; gene_source "havana"; gene_biotype "lncRNA"; transcript_name "AL627309.2-201"; transcript_source "havana"; transcript_biotype "lncRNA"; tag "basic"; transcript_support_level "2";
1	havana	exon	140075	140339	.	-	.	gene_id "ENSG00000239906"; gene_version "1"; transcript_id "ENST00000493797"; transcript_version "1"; exon_number "1"; gene_name "AL627309.2"; gene_source "havana"; gene_biotype "lncRNA"; transcript_name "AL627309.2-201"; transcript_source "havana"; transcript_biotype "lncRNA"; exon_id "ENSE00001913281"; exon_version "1"; tag "basic"; transcript_support_level "2";
1	havana	exon	139790	139847	.	-	.	gene_id "ENSG00000239906"; gene_version "1"; transcript_id "ENST00000493797"; transcript_version "1"; exon_number "2"; gene_name "AL627309.2"; gene_source "havana"; gene_biotype "lncRNA"; transcript_name "AL627309.2-201"; transcript_source "havana"; transcript_biotype "lncRNA"; exon_id "ENSE00001922992"; exon_version "1"; tag "basic"; transcript_support_level "2";
1	havana	gene	141474	173862	.	-	.	gene_id "ENSG00000241860"; gene_version "7"; gene_name "AL627309.5"; gene_source "havana"; gene_biotype "lncRNA";
1	havana	transcript	141474	149707	.	-	.	gene_id "ENSG00000241860"; gene_version "7"; transcript_id "ENST00000484859"; transcript_version "1"; gene_name "AL627309.5"; gene_source "havana"; gene_biotype "lncRNA"; transcript_name "AL627309.5-201"; transcript_source "havana"; transcript_biotype "lncRNA"; tag "basic"; transcript_support_level "5";
1	havana	exon	146386	149707	.	-	.	gene_id "ENSG00000241860"; gene_version "7"; transcript_id "ENST00000484859"; transcript_version "1"; exon_number "1"; gene_name "AL627309.5"; gene_source "havana"; gene_biotype "lncRNA"; transcript_name "AL627309.5-201"; transcript_source "havana"; transcript_biotype "lncRNA"; exon_id "ENSE00001860404"; exon_version "1"; tag "basic"; transcript_support_level "5";
1	havana	exon	141474	143011	.	-	.	gene_id "ENSG00000241860"; gene_version "7"; transcript_id "ENST00000484859"; transcript_version "1"; exon_number "2"; gene_name "AL627309.5"; gene_source "havana"; gene_biotype "lncRNA"; transcript_name "AL627309.5-201"; transcript_source "havana"; transcript_biotype "lncRNA"; exon_id "ENSE00001911218"; exon_version "1"; tag "basic"; transcript_support_level "5";
1	havana	transcript	142808	146831	.	-	.	gene_id "ENSG00000241860"; gene_version "7"; transcript_id "ENST00000490997"; transcript_version "5"; gene_name "AL627309.5"; gene_source "havana"; gene_biotype "lncRNA"; transcript_name "AL627309.5-202"; transcript_source "havana"; transcript_biotype "lncRNA"; transcript_support_level "5";
1	havana	exon	146642	146831	.	-	.	gene_id "ENSG00000241860"; gene_version "7"; transcript_id "ENST00000490997"; transcript_version "5"; exon_number "1"; gene_name "AL627309.5"; gene_source "havana"; gene_biotype "lncRNA"; transcript_name "AL627309.5-202"; transcript_source "havana"; transcript_biotype "lncRNA"; exon_id "ENSE00001868647"; exon_version "1"; transcript_support_level "5";
1	havana	exon	146386	146509	.	-	.	gene_id "ENSG00000241860"; gene_version "7"; transcript_id "ENST00000490997"; transcript_version "5"; exon_number "2"; gene_name "AL627309.5"; gene_source "havana"; gene_biotype "lncRNA"; transcript_name "AL627309.5-202"; transcript_source "havana"; transcript_biotype "lncRNA"; exon_id "ENSE00001853409"; exon_version "1"; transcript_support_level "5";
1	havana	exon	142808	143011	.	-	.	gene_id "ENSG00000241860"; gene_version "7"; transcript_id "ENST00000490997"; transcript_version "5"; exon_number "3"; gene_name "AL627309.5"; gene_source "havana"; gene_biotype "lncRNA"; transcript_name "AL627309.5-202"; transcript_source "havana"; transcript_biotype "lncRNA"; exon_id "ENSE00001838397"; exon_version "1"; transcript_support_level "5";
1	havana	transcript	146386	173862	.	-	.	gene_id "ENSG00000241860"; gene_version "7"; transcript_id "ENST00000466557"; transcript_version "6"; gene_name "AL627309.5"; gene_source "havana"; gene_biotype "lncRNA"; transcript_name "AL627309.5-203"; transcript_source "havana"; transcript_biotype "lncRNA"; tag "basic"; transcript_support_level "5";
1	havana	exon	173753	173862	.	-	.	gene_id "ENSG00000241860"; gene_version "7"; transcript_id "ENST00000466557"; transcript_version "6"; exon_number "1"; gene_name "AL627309.5"; gene_source "havana"; gene_biotype "lncRNA"; transcript_name "AL627309.5-203"; transcript_source "havana"; transcript_biotype "lncRNA"; exon_id "ENSE00001947154"; exon_version "2"; tag "basic"; transcript_support_level "5";
1	havana	exon	172557	172688	.	-	.	gene_id "ENSG00000241860"; gene_version "7"; transcript_id "ENST00000466557"; transcript_version "6"; exon_number "2"; gene_name "AL627309.5"; gene_source "havana"; gene_biotype "lncRNA"; transcript_name "AL627309.5-203"; transcript_source "havana"; transcript_biotype "lncRNA"; exon_id "ENSE00001890990"; exon_version "1"; tag "basic"; transcript_support_level "5";
1	havana	exon	169049	169264	.	-	.	gene_id "ENSG00000241860"; gene_version "7"; transcript_id "ENST00000466557"; transcript_version "6"; exon_number "3"; gene_name "AL627309.5"; gene_source "havana"; gene_biotype "lncRNA"; transcript_name "AL627309.5-203"; transcript_source "havana"; transcript_biotype "lncRNA"; exon_id "ENSE00001922566"; exon_version "1"; tag "basic"; transcript_support_level "5";
1	havana	exon	168100	168165	.	-	.	gene_id "ENSG00000241860"; gene_version "7"; transcript_id "ENST00000466557"; transcript_version "6"; exon_number "4"; gene_name "AL627309.5"; gene_source "havana"; gene_biotype "lncRNA"; transcript_name "AL627309.5-203"; transcript_source "havana"; transcript_biotype "lncRNA"; exon_id "ENSE00001947087"; exon_version "1"; tag "basic"; transcript_support_level "5";
1	havana	exon	165884	165942	.	-	.	gene_id "ENSG00000241860"; gene_version "7"; transcript_id "ENST00000466557"; transcript_version "6"; exon_number "5"; gene_name "AL627309.5"; gene_source "havana"; gene_biotype "lncRNA"; transcript_name "AL627309.5-203"; transcript_source "havana"; transcript_biotype "lncRNA"; exon_id "ENSE00001949945"; exon_version "1"; tag "basic"; transcript_support_level "5";
1	havana	exon	164263	164791	.	-	.	gene_id "ENSG00000241860"; gene_version "7"; transcript_id "ENST00000466557"; transcript_version "6"; exon_number "6"; gene_name "AL627309.5"; gene_source "havana"; gene_biotype "lncRNA"; transcript_name "AL627309.5-203"; transcript_source "havana"; transcript_biotype "lncRNA"; exon_id "ENSE00001862111"; exon_version "2"; tag "basic"; transcript_support_level "5";
1	havana	exon	155767	155831	.	-	.	gene_id "ENSG00000241860"; gene_version "7"; transcript_id "ENST00000466557"; transcript_version "6"; exon_number "7"; gene_name "AL627309.5"; gene_source "havana"; gene_biotype "lncRNA"; transcript_name "AL627309.5-203"; transcript_source "havana"; transcript_biotype "lncRNA"; exon_id "ENSE00001799309"; exon_version "2"; tag "basic"; transcript_support_level "5";
1	havana	exon	146386	146509	.	-	.	gene_id "ENSG00000241860"; gene_version "7"; transcript_id "ENST00000466557"; transcript_version "6"; exon_number "8"; gene_name "AL627309.5"; gene_source "havana"; gene_biotype "lncRNA"; transcript_name "AL627309.5-203"; transcript_source "havana"; transcript_biotype "lncRNA"; exon_id "ENSE00001853409"; exon_version "1"; tag "basic"; transcript_support_level "5";
1	havana_tagene	transcript	165491	169210	.	-	.	gene_id "ENSG00000241860"; gene_version "7"; transcript_id "ENST00000662089"; transcript_version "1"; gene_name "AL627309.5"; gene_source "havana"; gene_biotype "lncRNA"; transcript_name "AL627309.5-205"; transcript_source "havana_tagene"; transcript_biotype "lncRNA"; tag "basic";
1	havana_tagene	exon	169049	169210	.	-	.	gene_id "ENSG00000241860"; gene_version "7"; transcript_id "ENST00000662089"; transcript_version "1"; exon_number "1"; gene_name "AL627309.5"; gene_source "havana"; gene_biotype "lncRNA"; transcript_name "AL627309.5-205"; transcript_source "havana_tagene"; transcript_biotype "lncRNA"; exon_id "ENSE00003878614"; exon_version "1"; tag "basic";
1	havana_tagene	exon	167959	168165	.	-	.	gene_id "ENSG00000241860"; gene_version "7"; transcript_id "ENST00000662089"; transcript_version "1"; exon_number "2"; gene_name "AL627309.5"; gene_source "havana"; gene_biotype "lncRNA"; transcript_name "AL627309.5-205"; transcript_source "havana_tagene"; transcript_biotype "lncRNA"; exon_id "ENSE00003868429"; exon_version "1"; tag "basic";
1	havana_tagene	exon	165491	165942	.	-	.	gene_id "ENSG00000241860"; gene_version "7"; transcript_id "ENST00000662089"; transcript_version "1"; exon_number "3"; gene_name "AL627309.5"; gene_source "havana"; gene_biotype "lncRNA"; transcript_name "AL627309.5-205"; transcript_source "havana_tagene"; transcript_biotype "lncRNA"; exon_id "ENSE00003873220"; exon_version "1"; tag "basic";
1	havana	transcript	165889	168767	.	-	.	gene_id "ENSG00000241860"; gene_version "7"; transcript_id "ENST00000491962"; transcript_version "1"; gene_name "AL627309.5"; gene_source "havana"; gene_biotype "lncRNA"; transcript_name "AL627309.5-204"; transcript_source "havana"; transcript_biotype "lncRNA"; transcript_support_level "5";
1	havana	exon	168610	168767	.	-	.	gene_id "ENSG00000241860"; gene_version "7"; transcript_id "ENST00000491962"; transcript_version "1"; exon_number "1"; gene_name "AL627309.5"; gene_source "havana"; gene_biotype "lncRNA"; transcript_name "AL627309.5-204"; transcript_source "havana"; transcript_biotype "lncRNA"; exon_id "ENSE00001939117"; exon_version "1"; transcript_support_level "5";
1	havana	exon	168100	168165	.	-	.	gene_id "ENSG00000241860"; gene_version "7"; transcript_id "ENST00000491962"; transcript_version "1"; exon_number "2"; gene_name "AL627309.5"; gene_source "havana"; gene_biotype "lncRNA"; transcript_name "AL627309.5-204"; transcript_source "havana"; transcript_biotype "lncRNA"; exon_id "ENSE00001947087"; exon_version "1"; transcript_support_level "5";
1	havana	exon	165889	165942	.	-	.	gene_id "ENSG00000241860"; gene_version "7"; transcript_id "ENST00000491962"; transcript_version "1"; exon_number "3"; gene_name "AL627309.5"; gene_source "havana"; gene_biotype "lncRNA"; transcript_name "AL627309.5-204"; transcript_source "havana"; transcript_biotype "lncRNA"; exon_id "ENSE00001898156"; exon_version "1"; transcript_support_level "5";
1	havana_tagene	transcript	167129	169240	.	-	.	gene_id "ENSG00000241860"; gene_version "7"; transcript_id "ENST00000655252"; transcript_version "1"; gene_name "AL627309.5"; gene_source "havana"; gene_biotype "lncRNA"; transcript_name "AL627309.5-206"; transcript_source "havana_tagene"; transcript_biotype "lncRNA";
1	havana_tagene	exon	169049	169240	.	-	.	gene_id "ENSG00000241860"; gene_version "7"; transcript_id "ENST00000655252"; transcript_version "1"; exon_number "1"; gene_name "AL627309.5"; gene_source "havana"; gene_biotype "lncRNA"; transcript_name "AL627309.5-206"; transcript_source "havana_tagene"; transcript_biotype "lncRNA"; exon_id "ENSE00003878771"; exon_version "1";
1	havana_tagene	exon	167129	168165	.	-	.	gene_id "ENSG00000241860"; gene_version "7"; transcript_id "ENST00000655252"; transcript_version "1"; exon_number "2"; gene_name "AL627309.5"; gene_source "havana"; gene_biotype "lncRNA"; transcript_name "AL627309.5-206"; transcript_source "havana_tagene"; transcript_biotype "lncRNA"; exon_id "ENSE00003876756"; exon_version "1";
1	ensembl	gene	157784	157887	.	-	.	gene_id "ENSG00000222623"; gene_version "1"; gene_name "RNU6-1100P"; gene_source "ensembl"; gene_biotype "snRNA";
1	ensembl	transcript	157784	157887	.	-	.	gene_id "ENSG00000222623"; gene_version "1"; transcript_id "ENST00000410691"; transcript_version "1"; gene_name "RNU6-1100P"; gene_source "ensembl"; gene_biotype "snRNA"; transcript_name "RNU6-1100P-201"; transcript_source "ensembl"; transcript_biotype "snRNA"; tag "basic"; transcript_support_level "NA";
1	ensembl	exon	157784	157887	.	-	.	gene_id "ENSG00000222623"; gene_version "1"; transcript_id "ENST00000410691"; transcript_version "1"; exon_number "1"; gene_name "RNU6-1100P"; gene_source "ensembl"; gene_biotype "snRNA"; transcript_name "RNU6-1100P-201"; transcript_source "ensembl"; transcript_biotype "snRNA"; exon_id "ENSE00001807945"; exon_version "1"; tag "basic"; transcript_support_level "NA";
1	havana	gene	160446	161525	.	+	.	gene_id "ENSG00000241599"; gene_version "1"; gene_name "AL627309.4"; gene_source "havana"; gene_biotype "lncRNA";
1	havana	transcript	160446	161525	.	+	.	gene_id "ENSG00000241599"; gene_version "1"; transcript_id "ENST00000496488"; transcript_version "1"; gene_name "AL627309.4"; gene_source "havana"; gene_biotype "lncRNA"; transcript_name "AL627309.4-201"; transcript_source "havana"; transcript_biotype "lncRNA"; tag "basic"; transcript_support_level "5";
1	havana	exon	160446	160690	.	+	.	gene_id "ENSG00000241599"; gene_version "1"; transcript_id "ENST00000496488"; transcript_version "1"; exon_number "1"; gene_name "AL627309.4"; gene_source "havana"; gene_biotype "lncRNA"; transcript_name "AL627309.4-201"; transcript_source "havana"; transcript_biotype "lncRNA"; exon_id "ENSE00001882727"; exon_version "1"; tag "basic"; transcript_support_level "5";
1	havana	exon	161314	161525	.	+	.	gene_id "ENSG00000241599"; gene_version "1"; transcript_id "ENST00000496488"; transcript_version "1"; exon_number "2"; gene_name "AL627309.4"; gene_source "havana"; gene_biotype "lncRNA"; transcript_name "AL627309.4-201"; transcript_source "havana"; transcript_biotype "lncRNA"; exon_id "ENSE00001895361"; exon_version "1"; tag "basic"; transcript_support_level "5";
1	havana	gene	182696	184174	.	+	.	gene_id "ENSG00000279928"; gene_version "2"; gene_name "FO538757.1"; gene_source "havana"; gene_biotype "unprocessed_pseudogene";
1	havana	transcript	182696	184174	.	+	.	gene_id "ENSG00000279928"; gene_version "2"; transcript_id "ENST00000624431"; transcript_version "2"; gene_name "FO538757.1"; gene_source "havana"; gene_biotype "unprocessed_pseudogene"; transcript_name "FO538757.1-201"; transcript_source "havana"; transcript_biotype "unprocessed_pseudogene"; tag "basic"; transcript_support_level "NA";
1	havana	exon	182696	182746	.	+	.	gene_id "ENSG00000279928"; gene_version "2"; transcript_id "ENST00000624431"; transcript_version "2"; exon_number "1"; gene_name "FO538757.1"; gene_source "havana"; gene_biotype "unprocessed_pseudogene"; transcript_name "FO538757.1-201"; transcript_source "havana"; transcript_biotype "unprocessed_pseudogene"; exon_id "ENSE00003759020"; exon_version "2"; tag "basic"; transcript_support_level "NA";
1	havana	exon	183132	183216	.	+	.	gene_id "ENSG00000279928"; gene_version "2"; transcript_id "ENST00000624431"; transcript_version "2"; exon_number "2"; gene_name "FO538757.1"; gene_source "havana"; gene_biotype "unprocessed_pseudogene"; transcript_name "FO538757.1-201"; transcript_source "havana"; transcript_biotype "unprocessed_pseudogene"; exon_id "ENSE00003759581"; exon_version "2"; tag "basic"; transcript_support_level "NA";
1	havana	exon	183494	183571	.	+	.	gene_id "ENSG00000279928"; gene_version "2"; transcript_id "ENST00000624431"; transcript_version "2"; exon_number "3"; gene_name "FO538757.1"; gene_source "havana"; gene_biotype "unprocessed_pseudogene"; transcript_name "FO538757.1-201"; transcript_source "havana"; transcript_biotype "unprocessed_pseudogene"; exon_id "ENSE00003804405"; exon_version "1"; tag "basic"; transcript_support_level "NA";
1	havana	exon	183740	183901	.	+	.	gene_id "ENSG00000279928"; gene_version "2"; transcript_id "ENST00000624431"; transcript_version "2"; exon_number "4"; gene_name "FO538757.1"; gene_source "havana"; gene_biotype "unprocessed_pseudogene"; transcript_name "FO538757.1-201"; transcript_source "havana"; transcript_biotype "unprocessed_pseudogene"; exon_id "ENSE00003807458"; exon_version "1"; tag "basic"; transcript_support_level "NA";
1	havana	exon	183981	184174	.	+	.	gene_id "ENSG00000279928"; gene_version "2"; transcript_id "ENST00000624431"; transcript_version "2"; exon_number "5"; gene_name "FO538757.1"; gene_source "havana"; gene_biotype "unprocessed_pseudogene"; transcript_name "FO538757.1-201"; transcript_source "havana"; transcript_biotype "unprocessed_pseudogene"; exon_id "ENSE00003760199"; exon_version "2"; tag "basic"; transcript_support_level "NA";
1	havana	gene	185217	195411	.	-	.	gene_id "ENSG00000279457"; gene_version "4"; gene_name "WASH9P"; gene_source "havana"; gene_biotype "unprocessed_pseudogene";
1	havana	transcript	185217	195411	.	-	.	gene_id "ENSG00000279457"; gene_version "4"; transcript_id "ENST00000623083"; transcript_version "4"; gene_name "WASH9P"; gene_source "havana"; gene_biotype "unprocessed_pseudogene"; transcript_name "WASH9P-201"; transcript_source "havana"; transcript_biotype "unprocessed_pseudogene"; tag "basic"; transcript_support_level "NA";
1	havana	exon	195263	195411	.	-	.	gene_id "ENSG00000279457"; gene_version "4"; transcript_id "ENST00000623083"; transcript_version "4"; exon_number "1"; gene_name "WASH9P"; gene_source "havana"; gene_biotype "unprocessed_pseudogene"; transcript_name "WASH9P-201"; transcript_source "havana"; transcript_biotype "unprocessed_pseudogene"; exon_id "ENSE00003755778"; exon_version "1"; tag "basic"; transcript_support_level "NA";
1	havana	exon	188791	188902	.	-	.	gene_id "ENSG00000279457"; gene_version "4"; transcript_id "ENST00000623083"; transcript_version "4"; exon_number "2"; gene_name "WASH9P"; gene_source "havana"; gene_biotype "unprocessed_pseudogene"; transcript_name "WASH9P-201"; transcript_source "havana"; transcript_biotype "unprocessed_pseudogene"; exon_id "ENSE00003755850"; exon_version "1"; tag "basic"; transcript_support_level "NA";
1	havana	exon	188439	188584	.	-	.	gene_id "ENSG00000279457"; gene_version "4"; transcript_id "ENST00000623083"; transcript_version "4"; exon_number "3"; gene_name "WASH9P"; gene_source "havana"; gene_biotype "unprocessed_pseudogene"; transcript_name "WASH9P-201"; transcript_source "havana"; transcript_biotype "unprocessed_pseudogene"; exon_id "ENSE00003755821"; exon_version "2"; tag "basic"; transcript_support_level "NA";
1	havana	exon	188130	188266	.	-	.	gene_id "ENSG00000279457"; gene_version "4"; transcript_id "ENST00000623083"; transcript_version "4"; exon_number "4"; gene_name "WASH9P"; gene_source "havana"; gene_biotype "unprocessed_pseudogene"; transcript_name "WASH9P-201"; transcript_source "havana"; transcript_biotype "unprocessed_pseudogene"; exon_id "ENSE00003759270"; exon_version "1"; tag "basic"; transcript_support_level "NA";
1	havana	exon	187755	187890	.	-	.	gene_id "ENSG00000279457"; gene_version "4"; transcript_id "ENST00000623083"; transcript_version "4"; exon_number "5"; gene_name "WASH9P"; gene_source "havana"; gene_biotype "unprocessed_pseudogene"; transcript_name "WASH9P-201"; transcript_source "havana"; transcript_biotype "unprocessed_pseudogene"; exon_id "ENSE00003757255"; exon_version "2"; tag "basic"; transcript_support_level "NA";
1	havana	exon	187376	187577	.	-	.	gene_id "ENSG00000279457"; gene_version "4"; transcript_id "ENST00000623083"; transcript_version "4"; exon_number "6"; gene_name "WASH9P"; gene_source "havana"; gene_biotype "unprocessed_pseudogene"; transcript_name "WASH9P-201"; transcript_source "havana"; transcript_biotype "unprocessed_pseudogene"; exon_id "ENSE00003755701"; exon_version "1"; tag "basic"; transcript_support_level "NA";
1	havana	exon	187129	187287	.	-	.	gene_id "ENSG00000279457"; gene_version "4"; transcript_id "ENST00000623083"; transcript_version "4"; exon_number "7"; gene_name "WASH9P"; gene_source "havana"; gene_biotype "unprocessed_pseudogene"; transcript_name "WASH9P-201"; transcript_source "havana"; transcript_biotype "unprocessed_pseudogene"; exon_id "ENSE00003759679"; exon_version "1"; tag "basic"; transcript_support_level "NA";
1	havana	exon	186317	186469	.	-	.	gene_id "ENSG00000279457"; gene_version "4"; transcript_id "ENST00000623083"; transcript_version "4"; exon_number "8"; gene_name "WASH9P"; gene_source "havana"; gene_biotype "unprocessed_pseudogene"; transcript_name "WASH9P-201"; transcript_source "havana"; transcript_biotype "unprocessed_pseudogene"; exon_id "ENSE00003757727"; exon_version "1"; tag "basic"; transcript_support_level "NA";
1	havana	exon	185491	185559	.	-	.	gene_id "ENSG00000279457"; gene_version "4"; transcript_id "ENST00000623083"; transcript_version "4"; exon_number "9"; gene_name "WASH9P"; gene_source "havana"; gene_biotype "unprocessed_pseudogene"; transcript_name "WASH9P-201"; transcript_source "havana"; transcript_biotype "unprocessed_pseudogene"; exon_id "ENSE00003757943"; exon_version "1"; tag "basic"; transcript_support_level "NA";
1	havana	exon	185217	185350	.	-	.	gene_id "ENSG00000279457"; gene_version "4"; transcript_id "ENST00000623083"; transcript_version "4"; exon_number "10"; gene_name "WASH9P"; gene_source "havana"; gene_biotype "unprocessed_pseudogene"; transcript_name "WASH9P-201"; transcript_source "havana"; transcript_biotype "unprocessed_pseudogene"; exon_id "ENSE00003755076"; exon_version "2"; tag "basic"; transcript_support_level "NA";
1	mirbase	gene	187891	187958	.	-	.	gene_id "ENSG00000273874"; gene_version "1"; gene_name "MIR6859-2"; gene_source "mirbase"; gene_biotype "miRNA";
1	mirbase	transcript	187891	187958	.	-	.	gene_id "ENSG00000273874"; gene_version "1"; transcript_id "ENST00000612080"; transcript_version "1"; gene_name "MIR6859-2"; gene_source "mirbase"; gene_biotype "miRNA"; transcript_name "MIR6859-2-201"; transcript_source "mirbase"; transcript_biotype "miRNA"; tag "basic"; transcript_support_level "NA";
1	mirbase	exon	187891	187958	.	-	.	gene_id "ENSG00000273874"; gene_version "1"; transcript_id "ENST00000612080"; transcript_version "1"; exon_number "1"; gene_name "MIR6859-2"; gene_source "mirbase"; gene_biotype "miRNA"; transcript_name "MIR6859-2-201"; transcript_source "mirbase"; transcript_biotype "miRNA"; exon_id "ENSE00003737837"; exon_version "1"; tag "basic"; transcript_support_level "NA";
1	havana	gene	257864	359681	.	-	.	gene_id "ENSG00000228463"; gene_version "10"; gene_name "AP006222.1"; gene_source "havana"; gene_biotype "transcribed_processed_pseudogene";
1	havana	transcript	257864	264733	.	-	.	gene_id "ENSG00000228463"; gene_version "10"; transcript_id "ENST00000442116"; transcript_version "1"; gene_name "AP006222.1"; gene_source "havana"; gene_biotype "transcribed_processed_pseudogene"; transcript_name "AP006222.1-201"; transcript_source "havana"; transcript_biotype "processed_transcript"; tag "basic"; transcript_support_level "5";
1	havana	exon	264604	264733	.	-	.	gene_id "ENSG00000228463"; gene_version "10"; transcript_id "ENST00000442116"; transcript_version "1"; exon_number "1"; gene_name "AP006222.1"; gene_source "havana"; gene_biotype "transcribed_processed_pseudogene"; transcript_name "AP006222.1-201"; transcript_source "havana"; transcript_biotype "processed_transcript"; exon_id "ENSE00001149252"; exon_version "5"; tag "basic"; transcript_support_level "5";
1	havana	exon	257864	259025	.	-	.	gene_id "ENSG00000228463"; gene_version "10"; transcript_id "ENST00000442116"; transcript_version "1"; exon_number "2"; gene_name "AP006222.1"; gene_source "havana"; gene_biotype "transcribed_processed_pseudogene"; transcript_name "AP006222.1-201"; transcript_source "havana"; transcript_biotype "processed_transcript"; exon_id "ENSE00001677641"; exon_version "1"; tag "basic"; transcript_support_level "5";
1	havana	transcript	257913	268816	.	-	.	gene_id "ENSG00000228463"; gene_version "10"; transcript_id "ENST00000448958"; transcript_version "2"; gene_name "AP006222.1"; gene_source "havana"; gene_biotype "transcribed_processed_pseudogene"; transcript_name "AP006222.1-202"; transcript_source "havana"; transcript_biotype "processed_transcript"; transcript_support_level "5 (assigned to previous version 1)";
1	havana	exon	268667	268816	.	-	.	gene_id "ENSG00000228463"; gene_version "10"; transcript_id "ENST00000448958"; transcript_version "2"; exon_number "1"; gene_name "AP006222.1"; gene_source "havana"; gene_biotype "transcribed_processed_pseudogene"; transcript_name "AP006222.1-202"; transcript_source "havana"; transcript_biotype "processed_transcript"; exon_id "ENSE00001688505"; exon_version "1"; transcript_support_level "5 (assigned to previous version 1)";
1	havana	exon	267303	268204	.	-	.	gene_id "ENSG00000228463"; gene_version "10"; transcript_id "ENST00000448958"; transcript_version "2"; exon_number "2"; gene_name "AP006222.1"; gene_source "havana"; gene_biotype "transcribed_processed_pseudogene"; transcript_name "AP006222.1-202"; transcript_source "havana"; transcript_biotype "processed_transcript"; exon_id "ENSE00001769002"; exon_version "1"; transcript_support_level "5 (assigned to previous version 1)";
1	havana	exon	261550	261634	.	-	.	gene_id "ENSG00000228463"; gene_version "10"; transcript_id "ENST00000448958"; transcript_version "2"; exon_number "3"; gene_name "AP006222.1"; gene_source "havana"; gene_biotype "transcribed_processed_pseudogene"; transcript_name "AP006222.1-202"; transcript_source "havana"; transcript_biotype "processed_transcript"; exon_id "ENSE00003786235"; exon_version "1"; transcript_support_level "5 (assigned to previous version 1)";
1	havana	exon	257913	259025	.	-	.	gene_id "ENSG00000228463"; gene_version "10"; transcript_id "ENST00000448958"; transcript_version "2"; exon_number "4"; gene_name "AP006222.1"; gene_source "havana"; gene_biotype "transcribed_processed_pseudogene"; transcript_name "AP006222.1-202"; transcript_source "havana"; transcript_biotype "processed_transcript"; exon_id "ENSE00003813893"; exon_version "1"; transcript_support_level "5 (assigned to previous version 1)";
1	havana	transcript	258144	359681	.	-	.	gene_id "ENSG00000228463"; gene_version "10"; transcript_id "ENST00000441866"; transcript_version "2"; gene_name "AP006222.1"; gene_source "havana"; gene_biotype "transcribed_processed_pseudogene"; transcript_name "AP006222.1-203"; transcript_source "havana"; transcript_biotype "processed_transcript"; tag "basic"; transcript_support_level "5 (assigned to previous version 1)";
1	havana	exon	359345	359681	.	-	.	gene_id "ENSG00000228463"; gene_version "10"; transcript_id "ENST00000441866"; transcript_version "2"; exon_number "1"; gene_name "AP006222.1"; gene_source "havana"; gene_biotype "transcribed_processed_pseudogene"; transcript_name "AP006222.1-203"; transcript_source "havana"; transcript_biotype "processed_transcript"; exon_id "ENSE00001670287"; exon_version "1"; tag "basic"; transcript_support_level "5 (assigned to previous version 1)";
1	havana	exon	358049	358183	.	-	.	gene_id "ENSG00000228463"; gene_version "10"; transcript_id "ENST00000441866"; transcript_version "2"; exon_number "2"; gene_name "AP006222.1"; gene_source "havana"; gene_biotype "transcribed_processed_pseudogene"; transcript_name "AP006222.1-203"; transcript_source "havana"; transcript_biotype "processed_transcript"; exon_id "ENSE00001729229"; exon_version "1"; tag "basic"; transcript_support_level "5 (assigned to previous version 1)";
1	havana	exon	356685	357586	.	-	.	gene_id "ENSG00000228463"; gene_version "10"; transcript_id "ENST00000441866"; transcript_version "2"; exon_number "3"; gene_name "AP006222.1"; gene_source "havana"; gene_biotype "transcribed_processed_pseudogene"; transcript_name "AP006222.1-203"; transcript_source "havana"; transcript_biotype "processed_transcript"; exon_id "ENSE00003789911"; exon_version "2"; tag "basic"; transcript_support_level "5 (assigned to previous version 1)";
1	havana	exon	258144	259025	.	-	.	gene_id "ENSG00000228463"; gene_version "10"; transcript_id "ENST00000441866"; transcript_version "2"; exon_number "4"; gene_name "AP006222.1"; gene_source "havana"; gene_biotype "transcribed_processed_pseudogene"; transcript_name "AP006222.1-203"; transcript_source "havana"; transcript_biotype "processed_transcript"; exon_id "ENSE00001697698"; exon_version "1"; tag "basic"; transcript_support_level "5 (assigned to previous version 1)";
1	havana	transcript	258524	268816	.	-	.	gene_id "ENSG00000228463"; gene_version "10"; transcript_id "ENST00000634344"; transcript_version "2"; gene_name "AP006222.1"; gene_source "havana"; gene_biotype "transcribed_processed_pseudogene"; transcript_name "AP006222.1-204"; transcript_source "havana"; transcript_biotype "processed_transcript"; transcript_support_level "5 (assigned to previous version 1)";
1	havana	exon	268667	268816	.	-	.	gene_id "ENSG00000228463"; gene_version "10"; transcript_id "ENST00000634344"; transcript_version "2"; exon_number "1"; gene_name "AP006222.1"; gene_source "havana"; gene_biotype "transcribed_processed_pseudogene"; transcript_name "AP006222.1-204"; transcript_source "havana"; transcript_biotype "processed_transcript"; exon_id "ENSE00001688505"; exon_version "1"; transcript_support_level "5 (assigned to previous version 1)";
1	havana	exon	267303	268204	.	-	.	gene_id "ENSG00000228463"; gene_version "10"; transcript_id "ENST00000634344"; transcript_version "2"; exon_number "2"; gene_name "AP006222.1"; gene_source "havana"; gene_biotype "transcribed_processed_pseudogene"; transcript_name "AP006222.1-204"; transcript_source "havana"; transcript_biotype "processed_transcript"; exon_id "ENSE00001769002"; exon_version "1"; transcript_support_level "5 (assigned to previous version 1)";
1	havana	exon	258524	259025	.	-	.	gene_id "ENSG00000228463"; gene_version "10"; transcript_id "ENST00000634344"; transcript_version "2"; exon_number "3"; gene_name "AP006222.1"; gene_source "havana"; gene_biotype "transcribed_processed_pseudogene"; transcript_name "AP006222.1-204"; transcript_source "havana"; transcript_biotype "processed_transcript"; exon_id "ENSE00003789731"; exon_version "2"; transcript_support_level "5 (assigned to previous version 1)";
1	havana	transcript	258568	259024	.	-	.	gene_id "ENSG00000228463"; gene_version "10"; transcript_id "ENST00000450734"; transcript_version "1"; gene_name "AP006222.1"; gene_source "havana"; gene_biotype "transcribed_processed_pseudogene"; transcript_name "AP006222.1-205"; transcript_source "havana"; transcript_biotype "transcribed_processed_pseudogene"; tag "basic"; transcript_support_level "NA";
1	havana	exon	258568	259024	.	-	.	gene_id "ENSG00000228463"; gene_version "10"; transcript_id "ENST00000450734"; transcript_version "1"; exon_number "1"; gene_name "AP006222.1"; gene_source "havana"; gene_biotype "transcribed_processed_pseudogene"; transcript_name "AP006222.1-205"; transcript_source "havana"; transcript_biotype "transcribed_processed_pseudogene"; exon_id "ENSE00001787230"; exon_version "1"; tag "basic"; transcript_support_level "NA";
1	havana	transcript	263015	297502	.	-	.	gene_id "ENSG00000228463"; gene_version "10"; transcript_id "ENST00000424587"; transcript_version "7"; gene_name "AP006222.1"; gene_source "havana"; gene_biotype "transcribed_processed_pseudogene"; transcript_name "AP006222.1-206"; transcript_source "havana"; transcript_biotype "processed_transcript"; transcript_support_level "5 (assigned to previous version 6)";
1	havana	exon	297345	297502	.	-	.	gene_id "ENSG00000228463"; gene_version "10"; transcript_id "ENST00000424587"; transcript_version "7"; exon_number "1"; gene_name "AP006222.1"; gene_source "havana"; gene_biotype "transcribed_processed_pseudogene"; transcript_name "AP006222.1-206"; transcript_source "havana"; transcript_biotype "processed_transcript"; exon_id "ENSE00001697423"; exon_version "1"; transcript_support_level "5 (assigned to previous version 6)";
1	havana	exon	289266	289370	.	-	.	gene_id "ENSG00000228463"; gene_version "10"; transcript_id "ENST00000424587"; transcript_version "7"; exon_number "2"; gene_name "AP006222.1"; gene_source "havana"; gene_biotype "transcribed_processed_pseudogene"; transcript_name "AP006222.1-206"; transcript_source "havana"; transcript_biotype "processed_transcript"; exon_id "ENSE00001694491"; exon_version "1"; transcript_support_level "5 (assigned to previous version 6)";
1	havana	exon	268667	268816	.	-	.	gene_id "ENSG00000228463"; gene_version "10"; transcript_id "ENST00000424587"; transcript_version "7"; exon_number "3"; gene_name "AP006222.1"; gene_source "havana"; gene_biotype "transcribed_processed_pseudogene"; transcript_name "AP006222.1-206"; transcript_source "havana"; transcript_biotype "processed_transcript"; exon_id "ENSE00001688505"; exon_version "1"; transcript_support_level "5 (assigned to previous version 6)";
1	havana	exon	263015	268204	.	-	.	gene_id "ENSG00000228463"; gene_version "10"; transcript_id "ENST00000424587"; transcript_version "7"; exon_number "4"; gene_name "AP006222.1"; gene_source "havana"; gene_biotype "transcribed_processed_pseudogene"; transcript_name "AP006222.1-206"; transcript_source "havana"; transcript_biotype "processed_transcript"; exon_id "ENSE00001785078"; exon_version "3"; transcript_support_level "5 (assigned to previous version 6)";
1	havana_tagene	gene	266855	268655	.	+	.	gene_id "ENSG00000286448"; gene_version "1"; gene_name "AP006222.2"; gene_source "havana_tagene"; gene_biotype "lncRNA";
1	havana_tagene	transcript	266855	268655	.	+	.	gene_id "ENSG00000286448"; gene_version "1"; transcript_id "ENST00000669836"; transcript_version "1"; gene_name "AP006222.2"; gene_source "havana_tagene"; gene_biotype "lncRNA"; transcript_name "AP006222.2-201"; transcript_source "havana_tagene"; transcript_biotype "lncRNA"; tag "basic";
1	havana_tagene	exon	266855	267056	.	+	.	gene_id "ENSG00000286448"; gene_version "1"; transcript_id "ENST00000669836"; transcript_version "1"; exon_number "1"; gene_name "AP006222.2"; gene_source "havana_tagene"; gene_biotype "lncRNA"; transcript_name "AP006222.2-201"; transcript_source "havana_tagene"; transcript_biotype "lncRNA"; exon_id "ENSE00003865469"; exon_version "1"; tag "basic";
1	havana_tagene	exon	268122	268655	.	+	.	gene_id "ENSG00000286448"; gene_version "1"; transcript_id "ENST00000669836"; transcript_version "1"; exon_number "2"; gene_name "AP006222.2"; gene_source "havana_tagene"; gene_biotype "lncRNA"; transcript_name "AP006222.2-201"; transcript_source "havana_tagene"; transcript_biotype "lncRNA"; exon_id "ENSE00003852409"; exon_version "1"; tag "basic";
1	havana	gene	347982	348366	.	-	.	gene_id "ENSG00000236679"; gene_version "2"; gene_name "RPL23AP24"; gene_source "havana"; gene_biotype "processed_pseudogene";
1	havana	transcript	347982	348366	.	-	.	gene_id "ENSG00000236679"; gene_version "2"; transcript_id "ENST00000458203"; transcript_version "2"; gene_name "RPL23AP24"; gene_source "havana"; gene_biotype "processed_pseudogene"; transcript_name "RPL23AP24-201"; transcript_source "havana"; transcript_biotype "processed_pseudogene"; tag "basic"; transcript_support_level "NA";
1	havana	exon	347982	348366	.	-	.	gene_id "ENSG00000236679"; gene_version "2"; transcript_id "ENST00000458203"; transcript_version "2"; exon_number "1"; gene_name "RPL23AP24"; gene_source "havana"; gene_biotype "processed_pseudogene"; transcript_name "RPL23AP24-201"; transcript_source "havana"; transcript_biotype "processed_pseudogene"; exon_id "ENSE00001707201"; exon_version "2"; tag "basic"; transcript_support_level "NA";
1	havana	gene	358857	366052	.	+	.	gene_id "ENSG00000236601"; gene_version "2"; gene_name "AL732372.1"; gene_source "havana"; gene_biotype "lncRNA";
1	havana	transcript	358857	365704	.	+	.	gene_id "ENSG00000236601"; gene_version "2"; transcript_id "ENST00000450983"; transcript_version "1"; gene_name "AL732372.1"; gene_source "havana"; gene_biotype "lncRNA"; transcript_name "AL732372.1-201"; transcript_source "havana"; transcript_biotype "lncRNA"; transcript_support_level "5";
1	havana	exon	358857	358929	.	+	.	gene_id "ENSG00000236601"; gene_version "2"; transcript_id "ENST00000450983"; transcript_version "1"; exon_number "1"; gene_name "AL732372.1"; gene_source "havana"; gene_biotype "lncRNA"; transcript_name "AL732372.1-201"; transcript_source "havana"; transcript_biotype "lncRNA"; exon_id "ENSE00001634442"; exon_version "1"; transcript_support_level "5";
1	havana	exon	365171	365704	.	+	.	gene_id "ENSG00000236601"; gene_version "2"; transcript_id "ENST00000450983"; transcript_version "1"; exon_number "2"; gene_name "AL732372.1"; gene_source "havana"; gene_biotype "lncRNA"; transcript_name "AL732372.1-201"; transcript_source "havana"; transcript_biotype "lncRNA"; exon_id "ENSE00001787178"; exon_version "1"; transcript_support_level "5";
1	havana	transcript	358872	365510	.	+	.	gene_id "ENSG00000236601"; gene_version "2"; transcript_id "ENST00000412666"; transcript_version "1"; gene_name "AL732372.1"; gene_source "havana"; gene_biotype "lncRNA"; transcript_name "AL732372.1-202"; transcript_source "havana"; transcript_biotype "lncRNA"; transcript_support_level "1";
1	havana	exon	358872	358957	.	+	.	gene_id "ENSG00000236601"; gene_version "2"; transcript_id "ENST00000412666"; transcript_version "1"; exon_number "1"; gene_name "AL732372.1"; gene_source "havana"; gene_biotype "lncRNA"; transcript_name "AL732372.1-202"; transcript_source "havana"; transcript_biotype "lncRNA"; exon_id "ENSE00001700697"; exon_version "1"; transcript_support_level "1";
1	havana	exon	365171	365510	.	+	.	gene_id "ENSG00000236601"; gene_version "2"; transcript_id "ENST00000412666"; transcript_version "1"; exon_number "2"; gene_name "AL732372.1"; gene_source "havana"; gene_biotype "lncRNA"; transcript_name "AL732372.1-202"; transcript_source "havana"; transcript_biotype "lncRNA"; exon_id "ENSE00001745103"; exon_version "1"; transcript_support_level "1";
1	havana	transcript	360057	366052	.	+	.	gene_id "ENSG00000236601"; gene_version "2"; transcript_id "ENST00000635159"; transcript_version "1"; gene_name "AL732372.1"; gene_source "havana"; gene_biotype "lncRNA"; transcript_name "AL732372.1-203"; transcript_source "havana"; transcript_biotype "lncRNA"; tag "basic"; transcript_support_level "1";
1	havana	exon	360057	360168	.	+	.	gene_id "ENSG00000236601"; gene_version "2"; transcript_id "ENST00000635159"; transcript_version "1"; exon_number "1"; gene_name "AL732372.1"; gene_source "havana"; gene_biotype "lncRNA"; transcript_name "AL732372.1-203"; transcript_source "havana"; transcript_biotype "lncRNA"; exon_id "ENSE00003784495"; exon_version "1"; tag "basic"; transcript_support_level "1";
1	havana	exon	365171	366052	.	+	.	gene_id "ENSG00000236601"; gene_version "2"; transcript_id "ENST00000635159"; transcript_version "1"; exon_number "2"; gene_name "AL732372.1"; gene_source "havana"; gene_biotype "lncRNA"; transcript_name "AL732372.1-203"; transcript_source "havana"; transcript_biotype "lncRNA"; exon_id "ENSE00003791014"; exon_version "1"; tag "basic"; transcript_support_level "1";
1	havana	gene	365389	522928	.	-	.	gene_id "ENSG00000237094"; gene_version "12"; gene_name "AL732372.2"; gene_source "havana"; gene_biotype "transcribed_unprocessed_pseudogene";
1	havana	transcript	365389	366151	.	-	.	gene_id "ENSG00000237094"; gene_version "12"; transcript_id "ENST00000431321"; transcript_version "2"; gene_name "AL732372.2"; gene_source "havana"; gene_biotype "transcribed_unprocessed_pseudogene"; transcript_name "AL732372.2-201"; transcript_source "havana"; transcript_biotype "processed_transcript"; tag "basic"; transcript_support_level "2 (assigned to previous version 1)";
1	havana	exon	366019	366151	.	-	.	gene_id "ENSG00000237094"; gene_version "12"; transcript_id "ENST00000431321"; transcript_version "2"; exon_number "1"; gene_name "AL732372.2"; gene_source "havana"; gene_biotype "transcribed_unprocessed_pseudogene"; transcript_name "AL732372.2-201"; transcript_source "havana"; transcript_biotype "processed_transcript"; exon_id "ENSE00001610890"; exon_version "3"; tag "basic"; transcript_support_level "2 (assigned to previous version 1)";
1	havana	exon	365389	365692	.	-	.	gene_id "ENSG00000237094"; gene_version "12"; transcript_id "ENST00000431321"; transcript_version "2"; exon_number "2"; gene_name "AL732372.2"; gene_source "havana"; gene_biotype "transcribed_unprocessed_pseudogene"; transcript_name "AL732372.2-201"; transcript_source "havana"; transcript_biotype "processed_transcript"; exon_id "ENSE00001656291"; exon_version "1"; tag "basic"; transcript_support_level "2 (assigned to previous version 1)";
1	havana	transcript	365395	368450	.	-	.	gene_id "ENSG00000237094"; gene_version "12"; transcript_id "ENST00000453935"; transcript_version "1"; gene_name "AL732372.2"; gene_source "havana"; gene_biotype "transcribed_unprocessed_pseudogene"; transcript_name "AL732372.2-202"; transcript_source "havana"; transcript_biotype "processed_transcript"; transcript_support_level "3";
1	havana	exon	368251	368450	.	-	.	gene_id "ENSG00000237094"; gene_version "12"; transcript_id "ENST00000453935"; transcript_version "1"; exon_number "1"; gene_name "AL732372.2"; gene_source "havana"; gene_biotype "transcribed_unprocessed_pseudogene"; transcript_name "AL732372.2-202"; transcript_source "havana"; transcript_biotype "processed_transcript"; exon_id "ENSE00001651491"; exon_version "1"; transcript_support_level "3";
1	havana	exon	365395	365692	.	-	.	gene_id "ENSG00000237094"; gene_version "12"; transcript_id "ENST00000453935"; transcript_version "1"; exon_number "2"; gene_name "AL732372.2"; gene_source "havana"; gene_biotype "transcribed_unprocessed_pseudogene"; transcript_name "AL732372.2-202"; transcript_source "havana"; transcript_biotype "processed_transcript"; exon_id "ENSE00001798578"; exon_version "1"; transcript_support_level "3";
1	havana	transcript	365615	379972	.	-	.	gene_id "ENSG00000237094"; gene_version "12"; transcript_id "ENST00000440163"; transcript_version "1"; gene_name "AL732372.2"; gene_source "havana"; gene_biotype "transcribed_unprocessed_pseudogene"; transcript_name "AL732372.2-203"; transcript_source "havana"; transcript_biotype "processed_transcript"; transcript_support_level "5";
1	havana	exon	379769	379972	.	-	.	gene_id "ENSG00000237094"; gene_version "12"; transcript_id "ENST00000440163"; transcript_version "1"; exon_number "1"; gene_name "AL732372.2"; gene_source "havana"; gene_biotype "transcribed_unprocessed_pseudogene"; transcript_name "AL732372.2-203"; transcript_source "havana"; transcript_biotype "processed_transcript"; exon_id "ENSE00001687828"; exon_version "1"; transcript_support_level "5";
1	havana	exon	373144	373323	.	-	.	gene_id "ENSG00000237094"; gene_version "12"; transcript_id "ENST00000440163"; transcript_version "1"; exon_number "2"; gene_name "AL732372.2"; gene_source "havana"; gene_biotype "transcribed_unprocessed_pseudogene"; transcript_name "AL732372.2-203"; transcript_source "havana"; transcript_biotype "processed_transcript"; exon_id "ENSE00001622961"; exon_version "1"; transcript_support_level "5";
1	havana	exon	365615	365692	.	-	.	gene_id "ENSG00000237094"; gene_version "12"; transcript_id "ENST00000440163"; transcript_version "1"; exon_number "3"; gene_name "AL732372.2"; gene_source "havana"; gene_biotype "transcribed_unprocessed_pseudogene"; transcript_name "AL732372.2-203"; transcript_source "havana"; transcript_biotype "processed_transcript"; exon_id "ENSE00001651822"; exon_version "1"; transcript_support_level "5";
1	havana	transcript	373182	485208	.	-	.	gene_id "ENSG00000237094"; gene_version "12"; transcript_id "ENST00000455207"; transcript_version "5"; gene_name "AL732372.2"; gene_source "havana"; gene_biotype "transcribed_unprocessed_pseudogene"; transcript_name "AL732372.2-204"; transcript_source "havana"; transcript_biotype "processed_transcript"; transcript_support_level "5";
1	havana	exon	485040	485208	.	-	.	gene_id "ENSG00000237094"; gene_version "12"; transcript_id "ENST00000455207"; transcript_version "5"; exon_number "1"; gene_name "AL732372.2"; gene_source "havana"; gene_biotype "transcribed_unprocessed_pseudogene"; transcript_name "AL732372.2-204"; transcript_source "havana"; transcript_biotype "processed_transcript"; exon_id "ENSE00001794483"; exon_version "1"; transcript_support_level "5";
1	havana	exon	379769	379870	.	-	.	gene_id "ENSG00000237094"; gene_version "12"; transcript_id "ENST00000455207"; transcript_version "5"; exon_number "2"; gene_name "AL732372.2"; gene_source "havana"; gene_biotype "transcribed_unprocessed_pseudogene"; transcript_name "AL732372.2-204"; transcript_source "havana"; transcript_biotype "processed_transcript"; exon_id "ENSE00001628100"; exon_version "1"; transcript_support_level "5";
1	havana	exon	373182	373323	.	-	.	gene_id "ENSG00000237094"; gene_version "12"; transcript_id "ENST00000455207"; transcript_version "5"; exon_number "3"; gene_name "AL732372.2"; gene_source "havana"; gene_biotype "transcribed_unprocessed_pseudogene"; transcript_name "AL732372.2-204"; transcript_source "havana"; transcript_biotype "processed_transcript"; exon_id "ENSE00001770724"; exon_version "1"; transcript_support_level "5";
1	havana	transcript	476364	497259	.	-	.	gene_id "ENSG00000237094"; gene_version "12"; transcript_id "ENST00000455464"; transcript_version "7"; gene_name "AL732372.2"; gene_source "havana"; gene_biotype "transcribed_unprocessed_pseudogene"; transcript_name "AL732372.2-205"; transcript_source "havana"; transcript_biotype "processed_transcript"; transcript_support_level "5 (assigned to previous version 6)";
1	havana	exon	497109	497259	.	-	.	gene_id "ENSG00000237094"; gene_version "12"; transcript_id "ENST00000455464"; transcript_version "7"; exon_number "1"; gene_name "AL732372.2"; gene_source "havana"; gene_biotype "transcribed_unprocessed_pseudogene"; transcript_name "AL732372.2-205"; transcript_source "havana"; transcript_biotype "processed_transcript"; exon_id "ENSE00003016872"; exon_version "1"; transcript_support_level "5 (assigned to previous version 6)";
1	havana	exon	485040	485208	.	-	.	gene_id "ENSG00000237094"; gene_version "12"; transcript_id "ENST00000455464"; transcript_version "7"; exon_number "2"; gene_name "AL732372.2"; gene_source "havana"; gene_biotype "transcribed_unprocessed_pseudogene"; transcript_name "AL732372.2-205"; transcript_source "havana"; transcript_biotype "processed_transcript"; exon_id "ENSE00001794483"; exon_version "1"; transcript_support_level "5 (assigned to previous version 6)";
1	havana	exon	476364	476945	.	-	.	gene_id "ENSG00000237094"; gene_version "12"; transcript_id "ENST00000455464"; transcript_version "7"; exon_number "3"; gene_name "AL732372.2"; gene_source "havana"; gene_biotype "transcribed_unprocessed_pseudogene"; transcript_name "AL732372.2-205"; transcript_source "havana"; transcript_biotype "processed_transcript"; exon_id "ENSE00001707425"; exon_version "2"; transcript_support_level "5 (assigned to previous version 6)";
1	havana	transcript	484832	495476	.	-	.	gene_id "ENSG00000237094"; gene_version "12"; transcript_id "ENST00000601814"; transcript_version "5"; gene_name "AL732372.2"; gene_source "havana"; gene_biotype "transcribed_unprocessed_pseudogene"; transcript_name "AL732372.2-206"; transcript_source "havana"; transcript_biotype "processed_transcript"; transcript_support_level "5";
1	havana	exon	495277	495476	.	-	.	gene_id "ENSG00000237094"; gene_version "12"; transcript_id "ENST00000601814"; transcript_version "5"; exon_number "1"; gene_name "AL732372.2"; gene_source "havana"; gene_biotype "transcribed_unprocessed_pseudogene"; transcript_name "AL732372.2-206"; transcript_source "havana"; transcript_biotype "processed_transcript"; exon_id "ENSE00002997765"; exon_version "1"; transcript_support_level "5";
1	havana	exon	494992	495049	.	-	.	gene_id "ENSG00000237094"; gene_version "12"; transcript_id "ENST00000601814"; transcript_version "5"; exon_number "2"; gene_name "AL732372.2"; gene_source "havana"; gene_biotype "transcribed_unprocessed_pseudogene"; transcript_name "AL732372.2-206"; transcript_source "havana"; transcript_biotype "processed_transcript"; exon_id "ENSE00003328882"; exon_version "1"; transcript_support_level "5";
1	havana	exon	484832	485208	.	-	.	gene_id "ENSG00000237094"; gene_version "12"; transcript_id "ENST00000601814"; transcript_version "5"; exon_number "3"; gene_name "AL732372.2"; gene_source "havana"; gene_biotype "transcribed_unprocessed_pseudogene"; transcript_name "AL732372.2-206"; transcript_source "havana"; transcript_biotype "processed_transcript"; exon_id "ENSE00001690296"; exon_version "2"; transcript_support_level "5";
1	havana	transcript	485026	485208	.	-	.	gene_id "ENSG00000237094"; gene_version "12"; transcript_id "ENST00000445840"; transcript_version "2"; gene_name "AL732372.2"; gene_source "havana"; gene_biotype "transcribed_unprocessed_pseudogene"; transcript_name "AL732372.2-207"; transcript_source "havana"; transcript_biotype "transcribed_unprocessed_pseudogene"; tag "basic"; transcript_support_level "NA";
1	havana	exon	485026	485208	.	-	.	gene_id "ENSG00000237094"; gene_version "12"; transcript_id "ENST00000445840"; transcript_version "2"; exon_number "1"; gene_name "AL732372.2"; gene_source "havana"; gene_biotype "transcribed_unprocessed_pseudogene"; transcript_name "AL732372.2-207"; transcript_source "havana"; transcript_biotype "transcribed_unprocessed_pseudogene"; exon_id "ENSE00001665892"; exon_version "2"; tag "basic"; transcript_support_level "NA";
1	havana	transcript	485066	489553	.	-	.	gene_id "ENSG00000237094"; gene_version "12"; transcript_id "ENST00000431812"; transcript_version "1"; gene_name "AL732372.2"; gene_source "havana"; gene_biotype "transcribed_unprocessed_pseudogene"; transcript_name "AL732372.2-208"; transcript_source "havana"; transcript_biotype "processed_transcript"; transcript_support_level "2";
1	havana	exon	489361	489553	.	-	.	gene_id "ENSG00000237094"; gene_version "12"; transcript_id "ENST00000431812"; transcript_version "1"; exon_number "1"; gene_name "AL732372.2"; gene_source "havana"; gene_biotype "transcribed_unprocessed_pseudogene"; transcript_name "AL732372.2-208"; transcript_source "havana"; transcript_biotype "processed_transcript"; exon_id "ENSE00001628206"; exon_version "1"; transcript_support_level "2";
1	havana	exon	485066	485208	.	-	.	gene_id "ENSG00000237094"; gene_version "12"; transcript_id "ENST00000431812"; transcript_version "1"; exon_number "2"; gene_name "AL732372.2"; gene_source "havana"; gene_biotype "transcribed_unprocessed_pseudogene"; transcript_name "AL732372.2-208"; transcript_source "havana"; transcript_biotype "processed_transcript"; exon_id "ENSE00001758832"; exon_version "1"; transcript_support_level "2";
1	havana	transcript	494382	496605	.	-	.	gene_id "ENSG00000237094"; gene_version "12"; transcript_id "ENST00000419160"; transcript_version "4"; gene_name "AL732372.2"; gene_source "havana"; gene_biotype "transcribed_unprocessed_pseudogene"; transcript_name "AL732372.2-209"; transcript_source "havana"; transcript_biotype "processed_transcript"; transcript_support_level "5 (assigned to previous version 3)";
1	havana	exon	496264	496605	.	-	.	gene_id "ENSG00000237094"; gene_version "12"; transcript_id "ENST00000419160"; transcript_version "4"; exon_number "1"; gene_name "AL732372.2"; gene_source "havana"; gene_biotype "transcribed_unprocessed_pseudogene"; transcript_name "AL732372.2-209"; transcript_source "havana"; transcript_biotype "processed_transcript"; exon_id "ENSE00001650218"; exon_version "4"; transcript_support_level "5 (assigned to previous version 3)";
1	havana	exon	494382	494586	.	-	.	gene_id "ENSG00000237094"; gene_version "12"; transcript_id "ENST00000419160"; transcript_version "4"; exon_number "2"; gene_name "AL732372.2"; gene_source "havana"; gene_biotype "transcribed_unprocessed_pseudogene"; transcript_name "AL732372.2-209"; transcript_source "havana"; transcript_biotype "processed_transcript"; exon_id "ENSE00001760607"; exon_version "2"; transcript_support_level "5 (assigned to previous version 3)";
1	havana	transcript	494464	502508	.	-	.	gene_id "ENSG00000237094"; gene_version "12"; transcript_id "ENST00000440038"; transcript_version "7"; gene_name "AL732372.2"; gene_source "havana"; gene_biotype "transcribed_unprocessed_pseudogene"; transcript_name "AL732372.2-210"; transcript_source "havana"; transcript_biotype "processed_transcript"; transcript_support_level "5 (assigned to previous version 6)";
1	havana	exon	502465	502508	.	-	.	gene_id "ENSG00000237094"; gene_version "12"; transcript_id "ENST00000440038"; transcript_version "7"; exon_number "1"; gene_name "AL732372.2"; gene_source "havana"; gene_biotype "transcribed_unprocessed_pseudogene"; transcript_name "AL732372.2-210"; transcript_source "havana"; transcript_biotype "processed_transcript"; exon_id "ENSE00003813138"; exon_version "1"; transcript_support_level "5 (assigned to previous version 6)";
1	havana	exon	501556	501620	.	-	.	gene_id "ENSG00000237094"; gene_version "12"; transcript_id "ENST00000440038"; transcript_version "7"; exon_number "2"; gene_name "AL732372.2"; gene_source "havana"; gene_biotype "transcribed_unprocessed_pseudogene"; transcript_name "AL732372.2-210"; transcript_source "havana"; transcript_biotype "processed_transcript"; exon_id "ENSE00003186556"; exon_version "2"; transcript_support_level "5 (assigned to previous version 6)";
1	havana	exon	497109	497299	.	-	.	gene_id "ENSG00000237094"; gene_version "12"; transcript_id "ENST00000440038"; transcript_version "7"; exon_number "3"; gene_name "AL732372.2"; gene_source "havana"; gene_biotype "transcribed_unprocessed_pseudogene"; transcript_name "AL732372.2-210"; transcript_source "havana"; transcript_biotype "processed_transcript"; exon_id "ENSE00003075294"; exon_version "1"; transcript_support_level "5 (assigned to previous version 6)";
1	havana	exon	494992	495049	.	-	.	gene_id "ENSG00000237094"; gene_version "12"; transcript_id "ENST00000440038"; transcript_version "7"; exon_number "4"; gene_name "AL732372.2"; gene_source "havana"; gene_biotype "transcribed_unprocessed_pseudogene"; transcript_name "AL732372.2-210"; transcript_source "havana"; transcript_biotype "processed_transcript"; exon_id "ENSE00003328882"; exon_version "1"; transcript_support_level "5 (assigned to previous version 6)";
1	havana	exon	494464	494898	.	-	.	gene_id "ENSG00000237094"; gene_version "12"; transcript_id "ENST00000440038"; transcript_version "7"; exon_number "5"; gene_name "AL732372.2"; gene_source "havana"; gene_biotype "transcribed_unprocessed_pseudogene"; transcript_name "AL732372.2-210"; transcript_source "havana"; transcript_biotype "processed_transcript"; exon_id "ENSE00003003869"; exon_version "1"; transcript_support_level "5 (assigned to previous version 6)";
1	havana	transcript	494475	495368	.	-	.	gene_id "ENSG00000237094"; gene_version "12"; transcript_id "ENST00000642074"; transcript_version "1"; gene_name "AL732372.2"; gene_source "havana"; gene_biotype "transcribed_unprocessed_pseudogene"; transcript_name "AL732372.2-211"; transcript_source "havana"; transcript_biotype "processed_transcript";
1	havana	exon	495277	495368	.	-	.	gene_id "ENSG00000237094"; gene_version "12"; transcript_id "ENST00000642074"; transcript_version "1"; exon_number "1"; gene_name "AL732372.2"; gene_source "havana"; gene_biotype "transcribed_unprocessed_pseudogene"; transcript_name "AL732372.2-211"; transcript_source "havana"; transcript_biotype "processed_transcript"; exon_id "ENSE00003812802"; exon_version "1";
1	havana	exon	494992	495049	.	-	.	gene_id "ENSG00000237094"; gene_version "12"; transcript_id "ENST00000642074"; transcript_version "1"; exon_number "2"; gene_name "AL732372.2"; gene_source "havana"; gene_biotype "transcribed_unprocessed_pseudogene"; transcript_name "AL732372.2-211"; transcript_source "havana"; transcript_biotype "processed_transcript"; exon_id "ENSE00003328882"; exon_version "1";
1	havana	exon	494475	494898	.	-	.	gene_id "ENSG00000237094"; gene_version "12"; transcript_id "ENST00000642074"; transcript_version "1"; exon_number "3"; gene_name "AL732372.2"; gene_source "havana"; gene_biotype "transcribed_unprocessed_pseudogene"; transcript_name "AL732372.2-211"; transcript_source "havana"; transcript_biotype "processed_transcript"; exon_id "ENSE00003813292"; exon_version "1";
1	havana	transcript	494611	499175	.	-	.	gene_id "ENSG00000237094"; gene_version "12"; transcript_id "ENST00000423728"; transcript_version "6"; gene_name "AL732372.2"; gene_source "havana"; gene_biotype "transcribed_unprocessed_pseudogene"; transcript_name "AL732372.2-212"; transcript_source "havana"; transcript_biotype "processed_transcript"; transcript_support_level "5 (assigned to previous version 5)";
1	havana	exon	498684	499175	.	-	.	gene_id "ENSG00000237094"; gene_version "12"; transcript_id "ENST00000423728"; transcript_version "6"; exon_number "1"; gene_name "AL732372.2"; gene_source "havana"; gene_biotype "transcribed_unprocessed_pseudogene"; transcript_name "AL732372.2-212"; transcript_source "havana"; transcript_biotype "processed_transcript"; exon_id "ENSE00001736043"; exon_version "1"; transcript_support_level "5 (assigned to previous version 5)";
1	havana	exon	494992	495049	.	-	.	gene_id "ENSG00000237094"; gene_version "12"; transcript_id "ENST00000423728"; transcript_version "6"; exon_number "2"; gene_name "AL732372.2"; gene_source "havana"; gene_biotype "transcribed_unprocessed_pseudogene"; transcript_name "AL732372.2-212"; transcript_source "havana"; transcript_biotype "processed_transcript"; exon_id "ENSE00003328882"; exon_version "1"; transcript_support_level "5 (assigned to previous version 5)";
1	havana	exon	494611	494898	.	-	.	gene_id "ENSG00000237094"; gene_version "12"; transcript_id "ENST00000423728"; transcript_version "6"; exon_number "3"; gene_name "AL732372.2"; gene_source "havana"; gene_biotype "transcribed_unprocessed_pseudogene"; transcript_name "AL732372.2-212"; transcript_source "havana"; transcript_biotype "processed_transcript"; exon_id "ENSE00003811533"; exon_version "1"; transcript_support_level "5 (assigned to previous version 5)";
1	havana	transcript	494771	498976	.	-	.	gene_id "ENSG00000237094"; gene_version "12"; transcript_id "ENST00000616311"; transcript_version "5"; gene_name "AL732372.2"; gene_source "havana"; gene_biotype "transcribed_unprocessed_pseudogene"; transcript_name "AL732372.2-213"; transcript_source "havana"; transcript_biotype "processed_transcript"; transcript_support_level "5 (assigned to previous version 4)";
1	havana	exon	498684	498976	.	-	.	gene_id "ENSG00000237094"; gene_version "12"; transcript_id "ENST00000616311"; transcript_version "5"; exon_number "1"; gene_name "AL732372.2"; gene_source "havana"; gene_biotype "transcribed_unprocessed_pseudogene"; transcript_name "AL732372.2-213"; transcript_source "havana"; transcript_biotype "processed_transcript"; exon_id "ENSE00003724255"; exon_version "2"; transcript_support_level "5 (assigned to previous version 4)";
1	havana	exon	498399	498456	.	-	.	gene_id "ENSG00000237094"; gene_version "12"; transcript_id "ENST00000616311"; transcript_version "5"; exon_number "2"; gene_name "AL732372.2"; gene_source "havana"; gene_biotype "transcribed_unprocessed_pseudogene"; transcript_name "AL732372.2-213"; transcript_source "havana"; transcript_biotype "processed_transcript"; exon_id "ENSE00001601447"; exon_version "1"; transcript_support_level "5 (assigned to previous version 4)";
1	havana	exon	497109	497299	.	-	.	gene_id "ENSG00000237094"; gene_version "12"; transcript_id "ENST00000616311"; transcript_version "5"; exon_number "3"; gene_name "AL732372.2"; gene_source "havana"; gene_biotype "transcribed_unprocessed_pseudogene"; transcript_name "AL732372.2-213"; transcript_source "havana"; transcript_biotype "processed_transcript"; exon_id "ENSE00003075294"; exon_version "1"; transcript_support_level "5 (assigned to previous version 4)";
1	havana	exon	494992	495049	.	-	.	gene_id "ENSG00000237094"; gene_version "12"; transcript_id "ENST00000616311"; transcript_version "5"; exon_number "4"; gene_name "AL732372.2"; gene_source "havana"; gene_biotype "transcribed_unprocessed_pseudogene"; transcript_name "AL732372.2-213"; transcript_source "havana"; transcript_biotype "processed_transcript"; exon_id "ENSE00003328882"; exon_version "1"; transcript_support_level "5 (assigned to previous version 4)";
1	havana	exon	494771	494898	.	-	.	gene_id "ENSG00000237094"; gene_version "12"; transcript_id "ENST00000616311"; transcript_version "5"; exon_number "5"; gene_name "AL732372.2"; gene_source "havana"; gene_biotype "transcribed_unprocessed_pseudogene"; transcript_name "AL732372.2-213"; transcript_source "havana"; transcript_biotype "processed_transcript"; exon_id "ENSE00001798174"; exon_version "2"; transcript_support_level "5 (assigned to previous version 4)";
1	havana	transcript	497134	498456	.	-	.	gene_id "ENSG00000237094"; gene_version "12"; transcript_id "ENST00000599771"; transcript_version "6"; gene_name "AL732372.2"; gene_source "havana"; gene_biotype "transcribed_unprocessed_pseudogene"; transcript_name "AL732372.2-214"; transcript_source "havana"; transcript_biotype "processed_transcript"; transcript_support_level "5";
1	havana	exon	498399	498456	.	-	.	gene_id "ENSG00000237094"; gene_version "12"; transcript_id "ENST00000599771"; transcript_version "6"; exon_number "1"; gene_name "AL732372.2"; gene_source "havana"; gene_biotype "transcribed_unprocessed_pseudogene"; transcript_name "AL732372.2-214"; transcript_source "havana"; transcript_biotype "processed_transcript"; exon_id "ENSE00001601447"; exon_version "1"; transcript_support_level "5";
1	havana	exon	498073	498305	.	-	.	gene_id "ENSG00000237094"; gene_version "12"; transcript_id "ENST00000599771"; transcript_version "6"; exon_number "2"; gene_name "AL732372.2"; gene_source "havana"; gene_biotype "transcribed_unprocessed_pseudogene"; transcript_name "AL732372.2-214"; transcript_source "havana"; transcript_biotype "processed_transcript"; exon_id "ENSE00001760542"; exon_version "2"; transcript_support_level "5";
1	havana	exon	497134	497299	.	-	.	gene_id "ENSG00000237094"; gene_version "12"; transcript_id "ENST00000599771"; transcript_version "6"; exon_number "3"; gene_name "AL732372.2"; gene_source "havana"; gene_biotype "transcribed_unprocessed_pseudogene"; transcript_name "AL732372.2-214"; transcript_source "havana"; transcript_biotype "processed_transcript"; exon_id "ENSE00003062243"; exon_version "1"; transcript_support_level "5";
1	havana	transcript	497205	502598	.	-	.	gene_id "ENSG00000237094"; gene_version "12"; transcript_id "ENST00000641845"; transcript_version "1"; gene_name "AL732372.2"; gene_source "havana"; gene_biotype "transcribed_unprocessed_pseudogene"; transcript_name "AL732372.2-215"; transcript_source "havana"; transcript_biotype "processed_transcript";
1	havana	exon	502465	502598	.	-	.	gene_id "ENSG00000237094"; gene_version "12"; transcript_id "ENST00000641845"; transcript_version "1"; exon_number "1"; gene_name "AL732372.2"; gene_source "havana"; gene_biotype "transcribed_unprocessed_pseudogene"; transcript_name "AL732372.2-215"; transcript_source "havana"; transcript_biotype "processed_transcript"; exon_id "ENSE00003813663"; exon_version "1";
1	havana	exon	502187	502243	.	-	.	gene_id "ENSG00000237094"; gene_version "12"; transcript_id "ENST00000641845"; transcript_version "1"; exon_number "2"; gene_name "AL732372.2"; gene_source "havana"; gene_biotype "transcribed_unprocessed_pseudogene"; transcript_name "AL732372.2-215"; transcript_source "havana"; transcript_biotype "processed_transcript"; exon_id "ENSE00003812333"; exon_version "1";
1	havana	exon	501556	501620	.	-	.	gene_id "ENSG00000237094"; gene_version "12"; transcript_id "ENST00000641845"; transcript_version "1"; exon_number "3"; gene_name "AL732372.2"; gene_source "havana"; gene_biotype "transcribed_unprocessed_pseudogene"; transcript_name "AL732372.2-215"; transcript_source "havana"; transcript_biotype "processed_transcript"; exon_id "ENSE00003186556"; exon_version "2";
1	havana	exon	498399	498456	.	-	.	gene_id "ENSG00000237094"; gene_version "12"; transcript_id "ENST00000641845"; transcript_version "1"; exon_number "4"; gene_name "AL732372.2"; gene_source "havana"; gene_biotype "transcribed_unprocessed_pseudogene"; transcript_name "AL732372.2-215"; transcript_source "havana"; transcript_biotype "processed_transcript"; exon_id "ENSE00001601447"; exon_version "1";
1	havana	exon	498073	498305	.	-	.	gene_id "ENSG00000237094"; gene_version "12"; transcript_id "ENST00000641845"; transcript_version "1"; exon_number "5"; gene_name "AL732372.2"; gene_source "havana"; gene_biotype "transcribed_unprocessed_pseudogene"; transcript_name "AL732372.2-215"; transcript_source "havana"; transcript_biotype "processed_transcript"; exon_id "ENSE00001760542"; exon_version "2";
1	havana	exon	497205	497228	.	-	.	gene_id "ENSG00000237094"; gene_version "12"; transcript_id "ENST00000641845"; transcript_version "1"; exon_number "6"; gene_name "AL732372.2"; gene_source "havana"; gene_biotype "transcribed_unprocessed_pseudogene"; transcript_name "AL732372.2-215"; transcript_source "havana"; transcript_biotype "processed_transcript"; exon_id "ENSE00003813098"; exon_version "1";
1	havana	transcript	497210	502873	.	-	.	gene_id "ENSG00000237094"; gene_version "12"; transcript_id "ENST00000641916"; transcript_version "1"; gene_name "AL732372.2"; gene_source "havana"; gene_biotype "transcribed_unprocessed_pseudogene"; transcript_name "AL732372.2-216"; transcript_source "havana"; transcript_biotype "processed_transcript";
1	havana	exon	502465	502873	.	-	.	gene_id "ENSG00000237094"; gene_version "12"; transcript_id "ENST00000641916"; transcript_version "1"; exon_number "1"; gene_name "AL732372.2"; gene_source "havana"; gene_biotype "transcribed_unprocessed_pseudogene"; transcript_name "AL732372.2-216"; transcript_source "havana"; transcript_biotype "processed_transcript"; exon_id "ENSE00003811762"; exon_version "1";
1	havana	exon	501556	501620	.	-	.	gene_id "ENSG00000237094"; gene_version "12"; transcript_id "ENST00000641916"; transcript_version "1"; exon_number "2"; gene_name "AL732372.2"; gene_source "havana"; gene_biotype "transcribed_unprocessed_pseudogene"; transcript_name "AL732372.2-216"; transcript_source "havana"; transcript_biotype "processed_transcript"; exon_id "ENSE00003186556"; exon_version "2";
1	havana	exon	498399	498456	.	-	.	gene_id "ENSG00000237094"; gene_version "12"; transcript_id "ENST00000641916"; transcript_version "1"; exon_number "3"; gene_name "AL732372.2"; gene_source "havana"; gene_biotype "transcribed_unprocessed_pseudogene"; transcript_name "AL732372.2-216"; transcript_source "havana"; transcript_biotype "processed_transcript"; exon_id "ENSE00001601447"; exon_version "1";
1	havana	exon	497210	497299	.	-	.	gene_id "ENSG00000237094"; gene_version "12"; transcript_id "ENST00000641916"; transcript_version "1"; exon_number "4"; gene_name "AL732372.2"; gene_source "havana"; gene_biotype "transcribed_unprocessed_pseudogene"; transcript_name "AL732372.2-216"; transcript_source "havana"; transcript_biotype "processed_transcript"; exon_id "ENSE00003812605"; exon_version "1";
1	havana	transcript	497240	499002	.	-	.	gene_id "ENSG00000237094"; gene_version "12"; transcript_id "ENST00000601486"; transcript_version "5"; gene_name "AL732372.2"; gene_source "havana"; gene_biotype "transcribed_unprocessed_pseudogene"; transcript_name "AL732372.2-217"; transcript_source "havana"; transcript_biotype "processed_transcript"; transcript_support_level "5";
1	havana	exon	498684	499002	.	-	.	gene_id "ENSG00000237094"; gene_version "12"; transcript_id "ENST00000601486"; transcript_version "5"; exon_number "1"; gene_name "AL732372.2"; gene_source "havana"; gene_biotype "transcribed_unprocessed_pseudogene"; transcript_name "AL732372.2-217"; transcript_source "havana"; transcript_biotype "processed_transcript"; exon_id "ENSE00003097839"; exon_version "1"; transcript_support_level "5";
1	havana	exon	498399	498456	.	-	.	gene_id "ENSG00000237094"; gene_version "12"; transcript_id "ENST00000601486"; transcript_version "5"; exon_number "2"; gene_name "AL732372.2"; gene_source "havana"; gene_biotype "transcribed_unprocessed_pseudogene"; transcript_name "AL732372.2-217"; transcript_source "havana"; transcript_biotype "processed_transcript"; exon_id "ENSE00001601447"; exon_version "1"; transcript_support_level "5";
1	havana	exon	498047	498305	.	-	.	gene_id "ENSG00000237094"; gene_version "12"; transcript_id "ENST00000601486"; transcript_version "5"; exon_number "3"; gene_name "AL732372.2"; gene_source "havana"; gene_biotype "transcribed_unprocessed_pseudogene"; transcript_name "AL732372.2-217"; transcript_source "havana"; transcript_biotype "processed_transcript"; exon_id "ENSE00003063936"; exon_version "1"; transcript_support_level "5";
1	havana	exon	497240	497299	.	-	.	gene_id "ENSG00000237094"; gene_version "12"; transcript_id "ENST00000601486"; transcript_version "5"; exon_number "4"; gene_name "AL732372.2"; gene_source "havana"; gene_biotype "transcribed_unprocessed_pseudogene"; transcript_name "AL732372.2-217"; transcript_source "havana"; transcript_biotype "processed_transcript"; exon_id "ENSE00003045569"; exon_version "1"; transcript_support_level "5";
1	havana	transcript	497245	502598	.	-	.	gene_id "ENSG00000237094"; gene_version "12"; transcript_id "ENST00000641579"; transcript_version "1"; gene_name "AL732372.2"; gene_source "havana"; gene_biotype "transcribed_unprocessed_pseudogene"; transcript_name "AL732372.2-218"; transcript_source "havana"; transcript_biotype "processed_transcript";
1	havana	exon	502465	502598	.	-	.	gene_id "ENSG00000237094"; gene_version "12"; transcript_id "ENST00000641579"; transcript_version "1"; exon_number "1"; gene_name "AL732372.2"; gene_source "havana"; gene_biotype "transcribed_unprocessed_pseudogene"; transcript_name "AL732372.2-218"; transcript_source "havana"; transcript_biotype "processed_transcript"; exon_id "ENSE00003813663"; exon_version "1";
1	havana	exon	501556	501620	.	-	.	gene_id "ENSG00000237094"; gene_version "12"; transcript_id "ENST00000641579"; transcript_version "1"; exon_number "2"; gene_name "AL732372.2"; gene_source "havana"; gene_biotype "transcribed_unprocessed_pseudogene"; transcript_name "AL732372.2-218"; transcript_source "havana"; transcript_biotype "processed_transcript"; exon_id "ENSE00003186556"; exon_version "2";
1	havana	exon	498399	498456	.	-	.	gene_id "ENSG00000237094"; gene_version "12"; transcript_id "ENST00000641579"; transcript_version "1"; exon_number "3"; gene_name "AL732372.2"; gene_source "havana"; gene_biotype "transcribed_unprocessed_pseudogene"; transcript_name "AL732372.2-218"; transcript_source "havana"; transcript_biotype "processed_transcript"; exon_id "ENSE00001601447"; exon_version "1";
1	havana	exon	498073	498305	.	-	.	gene_id "ENSG00000237094"; gene_version "12"; transcript_id "ENST00000641579"; transcript_version "1"; exon_number "4"; gene_name "AL732372.2"; gene_source "havana"; gene_biotype "transcribed_unprocessed_pseudogene"; transcript_name "AL732372.2-218"; transcript_source "havana"; transcript_biotype "processed_transcript"; exon_id "ENSE00001760542"; exon_version "2";
1	havana	exon	497245	497299	.	-	.	gene_id "ENSG00000237094"; gene_version "12"; transcript_id "ENST00000641579"; transcript_version "1"; exon_number "5"; gene_name "AL732372.2"; gene_source "havana"; gene_biotype "transcribed_unprocessed_pseudogene"; transcript_name "AL732372.2-218"; transcript_source "havana"; transcript_biotype "processed_transcript"; exon_id "ENSE00003772014"; exon_version "2";
1	havana	transcript	497275	498976	.	-	.	gene_id "ENSG00000237094"; gene_version "12"; transcript_id "ENST00000616947"; transcript_version "2"; gene_name "AL732372.2"; gene_source "havana"; gene_biotype "transcribed_unprocessed_pseudogene"; transcript_name "AL732372.2-219"; transcript_source "havana"; transcript_biotype "processed_transcript"; transcript_support_level "2";
1	havana	exon	498399	498976	.	-	.	gene_id "ENSG00000237094"; gene_version "12"; transcript_id "ENST00000616947"; transcript_version "2"; exon_number "1"; gene_name "AL732372.2"; gene_source "havana"; gene_biotype "transcribed_unprocessed_pseudogene"; transcript_name "AL732372.2-219"; transcript_source "havana"; transcript_biotype "processed_transcript"; exon_id "ENSE00003748817"; exon_version "2"; transcript_support_level "2";
1	havana	exon	497275	497299	.	-	.	gene_id "ENSG00000237094"; gene_version "12"; transcript_id "ENST00000616947"; transcript_version "2"; exon_number "2"; gene_name "AL732372.2"; gene_source "havana"; gene_biotype "transcribed_unprocessed_pseudogene"; transcript_name "AL732372.2-219"; transcript_source "havana"; transcript_biotype "processed_transcript"; exon_id "ENSE00003771994"; exon_version "1"; transcript_support_level "2";
1	havana	transcript	498281	499175	.	-	.	gene_id "ENSG00000237094"; gene_version "12"; transcript_id "ENST00000432964"; transcript_version "1"; gene_name "AL732372.2"; gene_source "havana"; gene_biotype "transcribed_unprocessed_pseudogene"; transcript_name "AL732372.2-220"; transcript_source "havana"; transcript_biotype "processed_transcript"; transcript_support_level "3";
1	havana	exon	498684	499175	.	-	.	gene_id "ENSG00000237094"; gene_version "12"; transcript_id "ENST00000432964"; transcript_version "1"; exon_number "1"; gene_name "AL732372.2"; gene_source "havana"; gene_biotype "transcribed_unprocessed_pseudogene"; transcript_name "AL732372.2-220"; transcript_source "havana"; transcript_biotype "processed_transcript"; exon_id "ENSE00001736043"; exon_version "1"; transcript_support_level "3";
1	havana	exon	498399	498456	.	-	.	gene_id "ENSG00000237094"; gene_version "12"; transcript_id "ENST00000432964"; transcript_version "1"; exon_number "2"; gene_name "AL732372.2"; gene_source "havana"; gene_biotype "transcribed_unprocessed_pseudogene"; transcript_name "AL732372.2-220"; transcript_source "havana"; transcript_biotype "processed_transcript"; exon_id "ENSE00001601447"; exon_version "1"; transcript_support_level "3";
1	havana	exon	498281	498305	.	-	.	gene_id "ENSG00000237094"; gene_version "12"; transcript_id "ENST00000432964"; transcript_version "1"; exon_number "3"; gene_name "AL732372.2"; gene_source "havana"; gene_biotype "transcribed_unprocessed_pseudogene"; transcript_name "AL732372.2-220"; transcript_source "havana"; transcript_biotype "processed_transcript"; exon_id "ENSE00001803078"; exon_version "1"; transcript_support_level "3";
1	havana	transcript	498984	501607	.	-	.	gene_id "ENSG00000237094"; gene_version "12"; transcript_id "ENST00000608420"; transcript_version "1"; gene_name "AL732372.2"; gene_source "havana"; gene_biotype "transcribed_unprocessed_pseudogene"; transcript_name "AL732372.2-221"; transcript_source "havana"; transcript_biotype "processed_transcript"; transcript_support_level "5";
1	havana	exon	501556	501607	.	-	.	gene_id "ENSG00000237094"; gene_version "12"; transcript_id "ENST00000608420"; transcript_version "1"; exon_number "1"; gene_name "AL732372.2"; gene_source "havana"; gene_biotype "transcribed_unprocessed_pseudogene"; transcript_name "AL732372.2-221"; transcript_source "havana"; transcript_biotype "processed_transcript"; exon_id "ENSE00003709813"; exon_version "1"; transcript_support_level "5";
1	havana	exon	498984	499369	.	-	.	gene_id "ENSG00000237094"; gene_version "12"; transcript_id "ENST00000608420"; transcript_version "1"; exon_number "2"; gene_name "AL732372.2"; gene_source "havana"; gene_biotype "transcribed_unprocessed_pseudogene"; transcript_name "AL732372.2-221"; transcript_source "havana"; transcript_biotype "processed_transcript"; exon_id "ENSE00003708499"; exon_version "1"; transcript_support_level "5";
1	havana	transcript	501588	517252	.	-	.	gene_id "ENSG00000237094"; gene_version "12"; transcript_id "ENST00000641303"; transcript_version "1"; gene_name "AL732372.2"; gene_source "havana"; gene_biotype "transcribed_unprocessed_pseudogene"; transcript_name "AL732372.2-222"; transcript_source "havana"; transcript_biotype "processed_transcript";
1	havana	exon	517185	517252	.	-	.	gene_id "ENSG00000237094"; gene_version "12"; transcript_id "ENST00000641303"; transcript_version "1"; exon_number "1"; gene_name "AL732372.2"; gene_source "havana"; gene_biotype "transcribed_unprocessed_pseudogene"; transcript_name "AL732372.2-222"; transcript_source "havana"; transcript_biotype "processed_transcript"; exon_id "ENSE00003813716"; exon_version "1";
1	havana	exon	514359	514423	.	-	.	gene_id "ENSG00000237094"; gene_version "12"; transcript_id "ENST00000641303"; transcript_version "1"; exon_number "2"; gene_name "AL732372.2"; gene_source "havana"; gene_biotype "transcribed_unprocessed_pseudogene"; transcript_name "AL732372.2-222"; transcript_source "havana"; transcript_biotype "processed_transcript"; exon_id "ENSE00003812097"; exon_version "1";
1	havana	exon	504980	505103	.	-	.	gene_id "ENSG00000237094"; gene_version "12"; transcript_id "ENST00000641303"; transcript_version "1"; exon_number "3"; gene_name "AL732372.2"; gene_source "havana"; gene_biotype "transcribed_unprocessed_pseudogene"; transcript_name "AL732372.2-222"; transcript_source "havana"; transcript_biotype "processed_transcript"; exon_id "ENSE00003812904"; exon_version "1";
1	havana	exon	502862	502955	.	-	.	gene_id "ENSG00000237094"; gene_version "12"; transcript_id "ENST00000641303"; transcript_version "1"; exon_number "4"; gene_name "AL732372.2"; gene_source "havana"; gene_biotype "transcribed_unprocessed_pseudogene"; transcript_name "AL732372.2-222"; transcript_source "havana"; transcript_biotype "processed_transcript"; exon_id "ENSE00003813384"; exon_version "1";
1	havana	exon	501588	501620	.	-	.	gene_id "ENSG00000237094"; gene_version "12"; transcript_id "ENST00000641303"; transcript_version "1"; exon_number "5"; gene_name "AL732372.2"; gene_source "havana"; gene_biotype "transcribed_unprocessed_pseudogene"; transcript_name "AL732372.2-222"; transcript_source "havana"; transcript_biotype "processed_transcript"; exon_id "ENSE00003812612"; exon_version "1";
1	havana	transcript	501604	517225	.	-	.	gene_id "ENSG00000237094"; gene_version "12"; transcript_id "ENST00000641063"; transcript_version "1"; gene_name "AL732372.2"; gene_source "havana"; gene_biotype "transcribed_unprocessed_pseudogene"; transcript_name "AL732372.2-223"; transcript_source "havana"; transcript_biotype "processed_transcript";
1	havana	exon	517156	517225	.	-	.	gene_id "ENSG00000237094"; gene_version "12"; transcript_id "ENST00000641063"; transcript_version "1"; exon_number "1"; gene_name "AL732372.2"; gene_source "havana"; gene_biotype "transcribed_unprocessed_pseudogene"; transcript_name "AL732372.2-223"; transcript_source "havana"; transcript_biotype "processed_transcript"; exon_id "ENSE00003812919"; exon_version "1";
1	havana	exon	514359	514423	.	-	.	gene_id "ENSG00000237094"; gene_version "12"; transcript_id "ENST00000641063"; transcript_version "1"; exon_number "2"; gene_name "AL732372.2"; gene_source "havana"; gene_biotype "transcribed_unprocessed_pseudogene"; transcript_name "AL732372.2-223"; transcript_source "havana"; transcript_biotype "processed_transcript"; exon_id "ENSE00003812097"; exon_version "1";
1	havana	exon	504980	505103	.	-	.	gene_id "ENSG00000237094"; gene_version "12"; transcript_id "ENST00000641063"; transcript_version "1"; exon_number "3"; gene_name "AL732372.2"; gene_source "havana"; gene_biotype "transcribed_unprocessed_pseudogene"; transcript_name "AL732372.2-223"; transcript_source "havana"; transcript_biotype "processed_transcript"; exon_id "ENSE00003812904"; exon_version "1";
1	havana	exon	502465	502661	.	-	.	gene_id "ENSG00000237094"; gene_version "12"; transcript_id "ENST00000641063"; transcript_version "1"; exon_number "4"; gene_name "AL732372.2"; gene_source "havana"; gene_biotype "transcribed_unprocessed_pseudogene"; transcript_name "AL732372.2-223"; transcript_source "havana"; transcript_biotype "processed_transcript"; exon_id "ENSE00003814243"; exon_version "1";
1	havana	exon	501604	501620	.	-	.	gene_id "ENSG00000237094"; gene_version "12"; transcript_id "ENST00000641063"; transcript_version "1"; exon_number "5"; gene_name "AL732372.2"; gene_source "havana"; gene_biotype "transcribed_unprocessed_pseudogene"; transcript_name "AL732372.2-223"; transcript_source "havana"; transcript_biotype "processed_transcript"; exon_id "ENSE00003814035"; exon_version "1";
1	havana	transcript	504470	514413	.	-	.	gene_id "ENSG00000237094"; gene_version "12"; transcript_id "ENST00000641049"; transcript_version "1"; gene_name "AL732372.2"; gene_source "havana"; gene_biotype "transcribed_unprocessed_pseudogene"; transcript_name "AL732372.2-224"; transcript_source "havana"; transcript_biotype "processed_transcript";
1	havana	exon	514359	514413	.	-	.	gene_id "ENSG00000237094"; gene_version "12"; transcript_id "ENST00000641049"; transcript_version "1"; exon_number "1"; gene_name "AL732372.2"; gene_source "havana"; gene_biotype "transcribed_unprocessed_pseudogene"; transcript_name "AL732372.2-224"; transcript_source "havana"; transcript_biotype "processed_transcript"; exon_id "ENSE00003812504"; exon_version "1";
1	havana	exon	504470	504933	.	-	.	gene_id "ENSG00000237094"; gene_version "12"; transcript_id "ENST00000641049"; transcript_version "1"; exon_number "2"; gene_name "AL732372.2"; gene_source "havana"; gene_biotype "transcribed_unprocessed_pseudogene"; transcript_name "AL732372.2-224"; transcript_source "havana"; transcript_biotype "processed_transcript"; exon_id "ENSE00003812143"; exon_version "1";
1	havana	transcript	504865	522928	.	-	.	gene_id "ENSG00000237094"; gene_version "12"; transcript_id "ENST00000642124"; transcript_version "1"; gene_name "AL732372.2"; gene_source "havana"; gene_biotype "transcribed_unprocessed_pseudogene"; transcript_name "AL732372.2-225"; transcript_source "havana"; transcript_biotype "processed_transcript"; tag "basic";
1	havana	exon	522859	522928	.	-	.	gene_id "ENSG00000237094"; gene_version "12"; transcript_id "ENST00000642124"; transcript_version "1"; exon_number "1"; gene_name "AL732372.2"; gene_source "havana"; gene_biotype "transcribed_unprocessed_pseudogene"; transcript_name "AL732372.2-225"; transcript_source "havana"; transcript_biotype "processed_transcript"; exon_id "ENSE00003814041"; exon_version "1"; tag "basic";
1	havana	exon	517185	517266	.	-	.	gene_id "ENSG00000237094"; gene_version "12"; transcript_id "ENST00000642124"; transcript_version "1"; exon_number "2"; gene_name "AL732372.2"; gene_source "havana"; gene_biotype "transcribed_unprocessed_pseudogene"; transcript_name "AL732372.2-225"; transcript_source "havana"; transcript_biotype "processed_transcript"; exon_id "ENSE00003813543"; exon_version "1"; tag "basic";
1	havana	exon	514359	514423	.	-	.	gene_id "ENSG00000237094"; gene_version "12"; transcript_id "ENST00000642124"; transcript_version "1"; exon_number "3"; gene_name "AL732372.2"; gene_source "havana"; gene_biotype "transcribed_unprocessed_pseudogene"; transcript_name "AL732372.2-225"; transcript_source "havana"; transcript_biotype "processed_transcript"; exon_id "ENSE00003812097"; exon_version "1"; tag "basic";
1	havana	exon	504865	505103	.	-	.	gene_id "ENSG00000237094"; gene_version "12"; transcript_id "ENST00000642124"; transcript_version "1"; exon_number "4"; gene_name "AL732372.2"; gene_source "havana"; gene_biotype "transcribed_unprocessed_pseudogene"; transcript_name "AL732372.2-225"; transcript_source "havana"; transcript_biotype "processed_transcript"; exon_id "ENSE00003813395"; exon_version "1"; tag "basic";
1	havana	gene	439870	440232	.	+	.	gene_id "ENSG00000269732"; gene_version "1"; gene_name "WBP1LP7"; gene_source "havana"; gene_biotype "processed_pseudogene";
1	havana	transcript	439870	440232	.	+	.	gene_id "ENSG00000269732"; gene_version "1"; transcript_id "ENST00000437905"; transcript_version "2"; gene_name "WBP1LP7"; gene_source "havana"; gene_biotype "processed_pseudogene"; transcript_name "WBP1LP7-201"; transcript_source "havana"; transcript_biotype "processed_pseudogene"; tag "basic"; transcript_support_level "NA";
1	havana	exon	439870	440232	.	+	.	gene_id "ENSG00000269732"; gene_version "1"; transcript_id "ENST00000437905"; transcript_version "2"; exon_number "1"; gene_name "WBP1LP7"; gene_source "havana"; gene_biotype "processed_pseudogene"; transcript_name "WBP1LP7-201"; transcript_source "havana"; transcript_biotype "processed_pseudogene"; exon_id "ENSE00003220883"; exon_version "1"; tag "basic"; transcript_support_level "NA";
1	ensembl_havana	gene	450703	451697	.	-	.	gene_id "ENSG00000284733"; gene_version "1"; gene_name "OR4F29"; gene_source "ensembl_havana"; gene_biotype "protein_coding";
1	ensembl_havana	transcript	450703	451697	.	-	.	gene_id "ENSG00000284733"; gene_version "1"; transcript_id "ENST00000426406"; transcript_version "3"; gene_name "OR4F29"; gene_source "ensembl_havana"; gene_biotype "protein_coding"; transcript_name "OR4F29-201"; transcript_source "ensembl_havana"; transcript_biotype "protein_coding"; tag "CCDS"; ccds_id "CCDS72675"; tag "basic"; transcript_support_level "NA (assigned to previous version 2)";
1	ensembl_havana	exon	450703	451697	.	-	.	gene_id "ENSG00000284733"; gene_version "1"; transcript_id "ENST00000426406"; transcript_version "3"; exon_number "1"; gene_name "OR4F29"; gene_source "ensembl_havana"; gene_biotype "protein_coding"; transcript_name "OR4F29-201"; transcript_source "ensembl_havana"; transcript_biotype "protein_coding"; tag "CCDS"; ccds_id "CCDS72675"; exon_id "ENSE00002316283"; exon_version "3"; tag "basic"; transcript_support_level "NA (assigned to previous version 2)";
1	ensembl_havana	CDS	450743	451678	.	-	0	gene_id "ENSG00000284733"; gene_version "1"; transcript_id "ENST00000426406"; transcript_version "3"; exon_number "1"; gene_name "OR4F29"; gene_source "ensembl_havana"; gene_biotype "protein_coding"; transcript_name "OR4F29-201"; transcript_source "ensembl_havana"; transcript_biotype "protein_coding"; tag "CCDS"; ccds_id "CCDS72675"; protein_id "ENSP00000409316"; protein_version "1"; tag "basic"; transcript_support_level "NA (assigned to previous version 2)";
1	ensembl_havana	start_codon	451676	451678	.	-	0	gene_id "ENSG00000284733"; gene_version "1"; transcript_id "ENST00000426406"; transcript_version "3"; exon_number "1"; gene_name "OR4F29"; gene_source "ensembl_havana"; gene_biotype "protein_coding"; transcript_name "OR4F29-201"; transcript_source "ensembl_havana"; transcript_biotype "protein_coding"; tag "CCDS"; ccds_id "CCDS72675"; tag "basic"; transcript_support_level "NA (assigned to previous version 2)";
1	ensembl_havana	stop_codon	450740	450742	.	-	0	gene_id "ENSG00000284733"; gene_version "1"; transcript_id "ENST00000426406"; transcript_version "3"; exon_number "1"; gene_name "OR4F29"; gene_source "ensembl_havana"; gene_biotype "protein_coding"; transcript_name "OR4F29-201"; transcript_source "ensembl_havana"; transcript_biotype "protein_coding"; tag "CCDS"; ccds_id "CCDS72675"; tag "basic"; transcript_support_level "NA (assigned to previous version 2)";
1	ensembl_havana	five_prime_utr	451679	451697	.	-	.	gene_id "ENSG00000284733"; gene_version "1"; transcript_id "ENST00000426406"; transcript_version "3"; gene_name "OR4F29"; gene_source "ensembl_havana"; gene_biotype "protein_coding"; transcript_name "OR4F29-201"; transcript_source "ensembl_havana"; transcript_biotype "protein_coding"; tag "CCDS"; ccds_id "CCDS72675"; tag "basic"; transcript_support_level "NA (assigned to previous version 2)";
1	ensembl_havana	three_prime_utr	450703	450739	.	-	.	gene_id "ENSG00000284733"; gene_version "1"; transcript_id "ENST00000426406"; transcript_version "3"; gene_name "OR4F29"; gene_source "ensembl_havana"; gene_biotype "protein_coding"; transcript_name "OR4F29-201"; transcript_source "ensembl_havana"; transcript_biotype "protein_coding"; tag "CCDS"; ccds_id "CCDS72675"; tag "basic"; transcript_support_level "NA (assigned to previous version 2)";
1	havana	gene	487101	489906	.	+	.	gene_id "ENSG00000233653"; gene_version "3"; gene_name "CICP7"; gene_source "havana"; gene_biotype "processed_pseudogene";
1	havana	transcript	487101	489906	.	+	.	gene_id "ENSG00000233653"; gene_version "3"; transcript_id "ENST00000432723"; transcript_version "3"; gene_name "CICP7"; gene_source "havana"; gene_biotype "processed_pseudogene"; transcript_name "CICP7-201"; transcript_source "havana"; transcript_biotype "processed_pseudogene"; tag "basic"; transcript_support_level "NA";
1	havana	exon	487101	489387	.	+	.	gene_id "ENSG00000233653"; gene_version "3"; transcript_id "ENST00000432723"; transcript_version "3"; exon_number "1"; gene_name "CICP7"; gene_source "havana"; gene_biotype "processed_pseudogene"; transcript_name "CICP7-201"; transcript_source "havana"; transcript_biotype "processed_pseudogene"; exon_id "ENSE00001705369"; exon_version "3"; tag "basic"; transcript_support_level "NA";
1	havana	exon	489717	489906	.	+	.	gene_id "ENSG00000233653"; gene_version "3"; transcript_id "ENST00000432723"; transcript_version "3"; exon_number "2"; gene_name "CICP7"; gene_source "havana"; gene_biotype "processed_pseudogene"; transcript_name "CICP7-201"; transcript_source "havana"; transcript_biotype "processed_pseudogene"; exon_id "ENSE00003569252"; exon_version "1"; tag "basic"; transcript_support_level "NA";
1	havana	gene	491225	493241	.	-	.	gene_id "ENSG00000250575"; gene_version "1"; gene_name "AL732372.3"; gene_source "havana"; gene_biotype "unprocessed_pseudogene";
1	havana	transcript	491225	493241	.	-	.	gene_id "ENSG00000250575"; gene_version "1"; transcript_id "ENST00000514436"; transcript_version "1"; gene_name "AL732372.3"; gene_source "havana"; gene_biotype "unprocessed_pseudogene"; transcript_name "AL732372.3-201"; transcript_source "havana"; transcript_biotype "unprocessed_pseudogene"; tag "basic"; transcript_support_level "NA";
1	havana	exon	492768	493241	.	-	.	gene_id "ENSG00000250575"; gene_version "1"; transcript_id "ENST00000514436"; transcript_version "1"; exon_number "1"; gene_name "AL732372.3"; gene_source "havana"; gene_biotype "unprocessed_pseudogene"; transcript_name "AL732372.3-201"; transcript_source "havana"; transcript_biotype "unprocessed_pseudogene"; exon_id "ENSE00002058739"; exon_version "1"; tag "basic"; transcript_support_level "NA";
1	havana	exon	491225	491989	.	-	.	gene_id "ENSG00000250575"; gene_version "1"; transcript_id "ENST00000514436"; transcript_version "1"; exon_number "2"; gene_name "AL732372.3"; gene_source "havana"; gene_biotype "unprocessed_pseudogene"; transcript_name "AL732372.3-201"; transcript_source "havana"; transcript_biotype "unprocessed_pseudogene"; exon_id "ENSE00002064640"; exon_version "1"; tag "basic"; transcript_support_level "NA";
1	ensembl	gene	516376	516479	.	-	.	gene_id "ENSG00000278757"; gene_version "1"; gene_name "FO681485.1"; gene_source "ensembl"; gene_biotype "snRNA";
1	ensembl	transcript	516376	516479	.	-	.	gene_id "ENSG00000278757"; gene_version "1"; transcript_id "ENST00000614007"; transcript_version "1"; gene_name "FO681485.1"; gene_source "ensembl"; gene_biotype "snRNA"; transcript_name "FO681485.1-201"; transcript_source "ensembl"; transcript_biotype "snRNA"; tag "basic"; transcript_support_level "NA";
1	ensembl	exon	516376	516479	.	-	.	gene_id "ENSG00000278757"; gene_version "1"; transcript_id "ENST00000614007"; transcript_version "1"; exon_number "1"; gene_name "FO681485.1"; gene_source "ensembl"; gene_biotype "snRNA"; transcript_name "FO681485.1-201"; transcript_source "ensembl"; transcript_biotype "snRNA"; exon_id "ENSE00003746310"; exon_version "1"; tag "basic"; transcript_support_level "NA";
1	havana	gene	586071	827796	.	-	.	gene_id "ENSG00000230021"; gene_version "10"; gene_name "AL669831.3"; gene_source "havana"; gene_biotype "transcribed_processed_pseudogene";
1	havana	transcript	586071	612813	.	-	.	gene_id "ENSG00000230021"; gene_version "10"; transcript_id "ENST00000634833"; transcript_version "2"; gene_name "AL669831.3"; gene_source "havana"; gene_biotype "transcribed_processed_pseudogene"; transcript_name "AL669831.3-201"; transcript_source "havana"; transcript_biotype "processed_transcript"; tag "basic"; transcript_support_level "5 (assigned to previous version 1)";
1	havana	exon	612741	612813	.	-	.	gene_id "ENSG00000230021"; gene_version "10"; transcript_id "ENST00000634833"; transcript_version "2"; exon_number "1"; gene_name "AL669831.3"; gene_source "havana"; gene_biotype "transcribed_processed_pseudogene"; transcript_name "AL669831.3-201"; transcript_source "havana"; transcript_biotype "processed_transcript"; exon_id "ENSE00003812707"; exon_version "1"; tag "basic"; transcript_support_level "5 (assigned to previous version 1)";
1	havana	exon	607955	608056	.	-	.	gene_id "ENSG00000230021"; gene_version "10"; transcript_id "ENST00000634833"; transcript_version "2"; exon_number "2"; gene_name "AL669831.3"; gene_source "havana"; gene_biotype "transcribed_processed_pseudogene"; transcript_name "AL669831.3-201"; transcript_source "havana"; transcript_biotype "processed_transcript"; exon_id "ENSE00001718533"; exon_version "1"; tag "basic"; transcript_support_level "5 (assigned to previous version 1)";
1	havana	exon	601398	601577	.	-	.	gene_id "ENSG00000230021"; gene_version "10"; transcript_id "ENST00000634833"; transcript_version "2"; exon_number "3"; gene_name "AL669831.3"; gene_source "havana"; gene_biotype "transcribed_processed_pseudogene"; transcript_name "AL669831.3-201"; transcript_source "havana"; transcript_biotype "processed_transcript"; exon_id "ENSE00003791521"; exon_version "1"; tag "basic"; transcript_support_level "5 (assigned to previous version 1)";
1	havana	exon	594629	594756	.	-	.	gene_id "ENSG00000230021"; gene_version "10"; transcript_id "ENST00000634833"; transcript_version "2"; exon_number "4"; gene_name "AL669831.3"; gene_source "havana"; gene_biotype "transcribed_processed_pseudogene"; transcript_name "AL669831.3-201"; transcript_source "havana"; transcript_biotype "processed_transcript"; exon_id "ENSE00003785550"; exon_version "1"; tag "basic"; transcript_support_level "5 (assigned to previous version 1)";
1	havana	exon	586821	586955	.	-	.	gene_id "ENSG00000230021"; gene_version "10"; transcript_id "ENST00000634833"; transcript_version "2"; exon_number "5"; gene_name "AL669831.3"; gene_source "havana"; gene_biotype "transcribed_processed_pseudogene"; transcript_name "AL669831.3-201"; transcript_source "havana"; transcript_biotype "processed_transcript"; exon_id "ENSE00001647781"; exon_version "1"; tag "basic"; transcript_support_level "5 (assigned to previous version 1)";
1	havana	exon	586071	586358	.	-	.	gene_id "ENSG00000230021"; gene_version "10"; transcript_id "ENST00000634833"; transcript_version "2"; exon_number "6"; gene_name "AL669831.3"; gene_source "havana"; gene_biotype "transcribed_processed_pseudogene"; transcript_name "AL669831.3-201"; transcript_source "havana"; transcript_biotype "processed_transcript"; exon_id "ENSE00003785196"; exon_version "2"; tag "basic"; transcript_support_level "5 (assigned to previous version 1)";
1	havana	transcript	586278	588453	.	-	.	gene_id "ENSG00000230021"; gene_version "10"; transcript_id "ENST00000417636"; transcript_version "2"; gene_name "AL669831.3"; gene_source "havana"; gene_biotype "transcribed_processed_pseudogene"; transcript_name "AL669831.3-202"; transcript_source "havana"; transcript_biotype "processed_transcript"; transcript_support_level "5 (assigned to previous version 1)";
1	havana	exon	588117	588453	.	-	.	gene_id "ENSG00000230021"; gene_version "10"; transcript_id "ENST00000417636"; transcript_version "2"; exon_number "1"; gene_name "AL669831.3"; gene_source "havana"; gene_biotype "transcribed_processed_pseudogene"; transcript_name "AL669831.3-202"; transcript_source "havana"; transcript_biotype "processed_transcript"; exon_id "ENSE00001738702"; exon_version "1"; transcript_support_level "5 (assigned to previous version 1)";
1	havana	exon	586821	586955	.	-	.	gene_id "ENSG00000230021"; gene_version "10"; transcript_id "ENST00000417636"; transcript_version "2"; exon_number "2"; gene_name "AL669831.3"; gene_source "havana"; gene_biotype "transcribed_processed_pseudogene"; transcript_name "AL669831.3-202"; transcript_source "havana"; transcript_biotype "processed_transcript"; exon_id "ENSE00001647781"; exon_version "1"; transcript_support_level "5 (assigned to previous version 1)";
1	havana	exon	586278	586358	.	-	.	gene_id "ENSG00000230021"; gene_version "10"; transcript_id "ENST00000417636"; transcript_version "2"; exon_number "3"; gene_name "AL669831.3"; gene_source "havana"; gene_biotype "transcribed_processed_pseudogene"; transcript_name "AL669831.3-202"; transcript_source "havana"; transcript_biotype "processed_transcript"; exon_id "ENSE00001680902"; exon_version "2"; transcript_support_level "5 (assigned to previous version 1)";
1	havana	transcript	586945	720194	.	-	.	gene_id "ENSG00000230021"; gene_version "10"; transcript_id "ENST00000419394"; transcript_version "2"; gene_name "AL669831.3"; gene_source "havana"; gene_biotype "transcribed_processed_pseudogene"; transcript_name "AL669831.3-203"; transcript_source "havana"; transcript_biotype "processed_transcript"; transcript_support_level "5 (assigned to previous version 1)";
1	havana	exon	720032	720194	.	-	.	gene_id "ENSG00000230021"; gene_version "10"; transcript_id "ENST00000419394"; transcript_version "2"; exon_number "1"; gene_name "AL669831.3"; gene_source "havana"; gene_biotype "transcribed_processed_pseudogene"; transcript_name "AL669831.3-203"; transcript_source "havana"; transcript_biotype "processed_transcript"; exon_id "ENSE00001595248"; exon_version "1"; transcript_support_level "5 (assigned to previous version 1)";
1	havana	exon	711711	711922	.	-	.	gene_id "ENSG00000230021"; gene_version "10"; transcript_id "ENST00000419394"; transcript_version "2"; exon_number "2"; gene_name "AL669831.3"; gene_source "havana"; gene_biotype "transcribed_processed_pseudogene"; transcript_name "AL669831.3-203"; transcript_source "havana"; transcript_biotype "processed_transcript"; exon_id "ENSE00001696741"; exon_version "1"; transcript_support_level "5 (assigned to previous version 1)";
1	havana	exon	703685	703789	.	-	.	gene_id "ENSG00000230021"; gene_version "10"; transcript_id "ENST00000419394"; transcript_version "2"; exon_number "3"; gene_name "AL669831.3"; gene_source "havana"; gene_biotype "transcribed_processed_pseudogene"; transcript_name "AL669831.3-203"; transcript_source "havana"; transcript_biotype "processed_transcript"; exon_id "ENSE00001671684"; exon_version "1"; transcript_support_level "5 (assigned to previous version 1)";
1	havana	exon	586945	586955	.	-	.	gene_id "ENSG00000230021"; gene_version "10"; transcript_id "ENST00000419394"; transcript_version "2"; exon_number "4"; gene_name "AL669831.3"; gene_source "havana"; gene_biotype "transcribed_processed_pseudogene"; transcript_name "AL669831.3-203"; transcript_source "havana"; transcript_biotype "processed_transcript"; exon_id "ENSE00003813077"; exon_version "1"; transcript_support_level "5 (assigned to previous version 1)";
1	havana	transcript	594191	633129	.	-	.	gene_id "ENSG00000230021"; gene_version "10"; transcript_id "ENST00000440196"; transcript_version "3"; gene_name "AL669831.3"; gene_source "havana"; gene_biotype "transcribed_processed_pseudogene"; transcript_name "AL669831.3-204"; transcript_source "havana"; transcript_biotype "processed_transcript"; transcript_support_level "5 (assigned to previous version 2)";
1	havana	exon	633044	633129	.	-	.	gene_id "ENSG00000230021"; gene_version "10"; transcript_id "ENST00000440196"; transcript_version "3"; exon_number "1"; gene_name "AL669831.3"; gene_source "havana"; gene_biotype "transcribed_processed_pseudogene"; transcript_name "AL669831.3-204"; transcript_source "havana"; transcript_biotype "processed_transcript"; exon_id "ENSE00003813529"; exon_version "1"; transcript_support_level "5 (assigned to previous version 2)";
1	havana	exon	628919	629006	.	-	.	gene_id "ENSG00000230021"; gene_version "10"; transcript_id "ENST00000440196"; transcript_version "3"; exon_number "2"; gene_name "AL669831.3"; gene_source "havana"; gene_biotype "transcribed_processed_pseudogene"; transcript_name "AL669831.3-204"; transcript_source "havana"; transcript_biotype "processed_transcript"; exon_id "ENSE00003785487"; exon_version "2"; transcript_support_level "5 (assigned to previous version 2)";
1	havana	exon	607955	608056	.	-	.	gene_id "ENSG00000230021"; gene_version "10"; transcript_id "ENST00000440196"; transcript_version "3"; exon_number "3"; gene_name "AL669831.3"; gene_source "havana"; gene_biotype "transcribed_processed_pseudogene"; transcript_name "AL669831.3-204"; transcript_source "havana"; transcript_biotype "processed_transcript"; exon_id "ENSE00001718533"; exon_version "1"; transcript_support_level "5 (assigned to previous version 2)";
1	havana	exon	601398	601577	.	-	.	gene_id "ENSG00000230021"; gene_version "10"; transcript_id "ENST00000440196"; transcript_version "3"; exon_number "4"; gene_name "AL669831.3"; gene_source "havana"; gene_biotype "transcribed_processed_pseudogene"; transcript_name "AL669831.3-204"; transcript_source "havana"; transcript_biotype "processed_transcript"; exon_id "ENSE00003791521"; exon_version "1"; transcript_support_level "5 (assigned to previous version 2)";
1	havana	exon	594191	594756	.	-	.	gene_id "ENSG00000230021"; gene_version "10"; transcript_id "ENST00000440196"; transcript_version "3"; exon_number "5"; gene_name "AL669831.3"; gene_source "havana"; gene_biotype "transcribed_processed_pseudogene"; transcript_name "AL669831.3-204"; transcript_source "havana"; transcript_biotype "processed_transcript"; exon_id "ENSE00001752275"; exon_version "3"; transcript_support_level "5 (assigned to previous version 2)";
1	havana	transcript	594198	631204	.	-	.	gene_id "ENSG00000230021"; gene_version "10"; transcript_id "ENST00000641296"; transcript_version "1"; gene_name "AL669831.3"; gene_source "havana"; gene_biotype "transcribed_processed_pseudogene"; transcript_name "AL669831.3-205"; transcript_source "havana"; transcript_biotype "processed_transcript";
1	havana	exon	631131	631204	.	-	.	gene_id "ENSG00000230021"; gene_version "10"; transcript_id "ENST00000641296"; transcript_version "1"; exon_number "1"; gene_name "AL669831.3"; gene_source "havana"; gene_biotype "transcribed_processed_pseudogene"; transcript_name "AL669831.3-205"; transcript_source "havana"; transcript_biotype "processed_transcript"; exon_id "ENSE00003812400"; exon_version "1";
1	havana	exon	628919	629006	.	-	.	gene_id "ENSG00000230021"; gene_version "10"; transcript_id "ENST00000641296"; transcript_version "1"; exon_number "2"; gene_name "AL669831.3"; gene_source "havana"; gene_biotype "transcribed_processed_pseudogene"; transcript_name "AL669831.3-205"; transcript_source "havana"; transcript_biotype "processed_transcript"; exon_id "ENSE00003785487"; exon_version "2";
1	havana	exon	612741	612864	.	-	.	gene_id "ENSG00000230021"; gene_version "10"; transcript_id "ENST00000641296"; transcript_version "1"; exon_number "3"; gene_name "AL669831.3"; gene_source "havana"; gene_biotype "transcribed_processed_pseudogene"; transcript_name "AL669831.3-205"; transcript_source "havana"; transcript_biotype "processed_transcript"; exon_id "ENSE00003811489"; exon_version "1";
1	havana	exon	607955	608056	.	-	.	gene_id "ENSG00000230021"; gene_version "10"; transcript_id "ENST00000641296"; transcript_version "1"; exon_number "4"; gene_name "AL669831.3"; gene_source "havana"; gene_biotype "transcribed_processed_pseudogene"; transcript_name "AL669831.3-205"; transcript_source "havana"; transcript_biotype "processed_transcript"; exon_id "ENSE00001718533"; exon_version "1";
1	havana	exon	601398	601577	.	-	.	gene_id "ENSG00000230021"; gene_version "10"; transcript_id "ENST00000641296"; transcript_version "1"; exon_number "5"; gene_name "AL669831.3"; gene_source "havana"; gene_biotype "transcribed_processed_pseudogene"; transcript_name "AL669831.3-205"; transcript_source "havana"; transcript_biotype "processed_transcript"; exon_id "ENSE00003791521"; exon_version "1";
1	havana	exon	594198	594756	.	-	.	gene_id "ENSG00000230021"; gene_version "10"; transcript_id "ENST00000641296"; transcript_version "1"; exon_number "6"; gene_name "AL669831.3"; gene_source "havana"; gene_biotype "transcribed_processed_pseudogene"; transcript_name "AL669831.3-205"; transcript_source "havana"; transcript_biotype "processed_transcript"; exon_id "ENSE00001652759"; exon_version "3";
1	havana	transcript	594308	598551	.	-	.	gene_id "ENSG00000230021"; gene_version "10"; transcript_id "ENST00000357876"; transcript_version "6"; gene_name "AL669831.3"; gene_source "havana"; gene_biotype "transcribed_processed_pseudogene"; transcript_name "AL669831.3-206"; transcript_source "havana"; transcript_biotype "processed_transcript"; transcript_support_level "5 (assigned to previous version 5)";
1	havana	exon	597299	598551	.	-	.	gene_id "ENSG00000230021"; gene_version "10"; transcript_id "ENST00000357876"; transcript_version "6"; exon_number "1"; gene_name "AL669831.3"; gene_source "havana"; gene_biotype "transcribed_processed_pseudogene"; transcript_name "AL669831.3-206"; transcript_source "havana"; transcript_biotype "processed_transcript"; exon_id "ENSE00001651821"; exon_version "3"; transcript_support_level "5 (assigned to previous version 5)";
1	havana	exon	594308	594756	.	-	.	gene_id "ENSG00000230021"; gene_version "10"; transcript_id "ENST00000357876"; transcript_version "6"; exon_number "2"; gene_name "AL669831.3"; gene_source "havana"; gene_biotype "transcribed_processed_pseudogene"; transcript_name "AL669831.3-206"; transcript_source "havana"; transcript_biotype "processed_transcript"; exon_id "ENSE00003788434"; exon_version "1"; transcript_support_level "5 (assigned to previous version 5)";
1	havana	transcript	594308	827769	.	-	.	gene_id "ENSG00000230021"; gene_version "10"; transcript_id "ENST00000635509"; transcript_version "2"; gene_name "AL669831.3"; gene_source "havana"; gene_biotype "transcribed_processed_pseudogene"; transcript_name "AL669831.3-207"; transcript_source "havana"; transcript_biotype "processed_transcript"; transcript_support_level "5 (assigned to previous version 1)";
1	havana	exon	827670	827769	.	-	.	gene_id "ENSG00000230021"; gene_version "10"; transcript_id "ENST00000635509"; transcript_version "2"; exon_number "1"; gene_name "AL669831.3"; gene_source "havana"; gene_biotype "transcribed_processed_pseudogene"; transcript_name "AL669831.3-207"; transcript_source "havana"; transcript_biotype "processed_transcript"; exon_id "ENSE00003786980"; exon_version "2"; transcript_support_level "5 (assigned to previous version 1)";
1	havana	exon	711711	711922	.	-	.	gene_id "ENSG00000230021"; gene_version "10"; transcript_id "ENST00000635509"; transcript_version "2"; exon_number "2"; gene_name "AL669831.3"; gene_source "havana"; gene_biotype "transcribed_processed_pseudogene"; transcript_name "AL669831.3-207"; transcript_source "havana"; transcript_biotype "processed_transcript"; exon_id "ENSE00001696741"; exon_version "1"; transcript_support_level "5 (assigned to previous version 1)";
1	havana	exon	601398	601577	.	-	.	gene_id "ENSG00000230021"; gene_version "10"; transcript_id "ENST00000635509"; transcript_version "2"; exon_number "3"; gene_name "AL669831.3"; gene_source "havana"; gene_biotype "transcribed_processed_pseudogene"; transcript_name "AL669831.3-207"; transcript_source "havana"; transcript_biotype "processed_transcript"; exon_id "ENSE00003791521"; exon_version "1"; transcript_support_level "5 (assigned to previous version 1)";
1	havana	exon	594308	594756	.	-	.	gene_id "ENSG00000230021"; gene_version "10"; transcript_id "ENST00000635509"; transcript_version "2"; exon_number "4"; gene_name "AL669831.3"; gene_source "havana"; gene_biotype "transcribed_processed_pseudogene"; transcript_name "AL669831.3-207"; transcript_source "havana"; transcript_biotype "processed_transcript"; exon_id "ENSE00003788434"; exon_version "1"; transcript_support_level "5 (assigned to previous version 1)";
1	havana	transcript	594308	827796	.	-	.	gene_id "ENSG00000230021"; gene_version "10"; transcript_id "ENST00000634337"; transcript_version "2"; gene_name "AL669831.3"; gene_source "havana"; gene_biotype "transcribed_processed_pseudogene"; transcript_name "AL669831.3-208"; transcript_source "havana"; transcript_biotype "processed_transcript"; tag "basic"; transcript_support_level "5 (assigned to previous version 1)";
1	havana	exon	827670	827796	.	-	.	gene_id "ENSG00000230021"; gene_version "10"; transcript_id "ENST00000634337"; transcript_version "2"; exon_number "1"; gene_name "AL669831.3"; gene_source "havana"; gene_biotype "transcribed_processed_pseudogene"; transcript_name "AL669831.3-208"; transcript_source "havana"; transcript_biotype "processed_transcript"; exon_id "ENSE00003786823"; exon_version "2"; tag "basic"; transcript_support_level "5 (assigned to previous version 1)";
1	havana	exon	698927	698959	.	-	.	gene_id "ENSG00000230021"; gene_version "10"; transcript_id "ENST00000634337"; transcript_version "2"; exon_number "2"; gene_name "AL669831.3"; gene_source "havana"; gene_biotype "transcribed_processed_pseudogene"; transcript_name "AL669831.3-208"; transcript_source "havana"; transcript_biotype "processed_transcript"; exon_id "ENSE00003786098"; exon_version "1"; tag "basic"; transcript_support_level "5 (assigned to previous version 1)";
1	havana	exon	607955	608056	.	-	.	gene_id "ENSG00000230021"; gene_version "10"; transcript_id "ENST00000634337"; transcript_version "2"; exon_number "3"; gene_name "AL669831.3"; gene_source "havana"; gene_biotype "transcribed_processed_pseudogene"; transcript_name "AL669831.3-208"; transcript_source "havana"; transcript_biotype "processed_transcript"; exon_id "ENSE00001718533"; exon_version "1"; tag "basic"; transcript_support_level "5 (assigned to previous version 1)";
1	havana	exon	601398	601577	.	-	.	gene_id "ENSG00000230021"; gene_version "10"; transcript_id "ENST00000634337"; transcript_version "2"; exon_number "4"; gene_name "AL669831.3"; gene_source "havana"; gene_biotype "transcribed_processed_pseudogene"; transcript_name "AL669831.3-208"; transcript_source "havana"; transcript_biotype "processed_transcript"; exon_id "ENSE00003791521"; exon_version "1"; tag "basic"; transcript_support_level "5 (assigned to previous version 1)";
1	havana	exon	594308	594756	.	-	.	gene_id "ENSG00000230021"; gene_version "10"; transcript_id "ENST00000634337"; transcript_version "2"; exon_number "5"; gene_name "AL669831.3"; gene_source "havana"; gene_biotype "transcribed_processed_pseudogene"; transcript_name "AL669831.3-208"; transcript_source "havana"; transcript_biotype "processed_transcript"; exon_id "ENSE00003788434"; exon_version "1"; tag "basic"; transcript_support_level "5 (assigned to previous version 1)";
1	havana	transcript	594458	733064	.	-	.	gene_id "ENSG00000230021"; gene_version "10"; transcript_id "ENST00000648019"; transcript_version "1"; gene_name "AL669831.3"; gene_source "havana"; gene_biotype "transcribed_processed_pseudogene"; transcript_name "AL669831.3-209"; transcript_source "havana"; transcript_biotype "processed_transcript";
1	havana	exon	732981	733064	.	-	.	gene_id "ENSG00000230021"; gene_version "10"; transcript_id "ENST00000648019"; transcript_version "1"; exon_number "1"; gene_name "AL669831.3"; gene_source "havana"; gene_biotype "transcribed_processed_pseudogene"; transcript_name "AL669831.3-209"; transcript_source "havana"; transcript_biotype "processed_transcript"; exon_id "ENSE00003832413"; exon_version "1";
1	havana	exon	732017	732207	.	-	.	gene_id "ENSG00000230021"; gene_version "10"; transcript_id "ENST00000648019"; transcript_version "1"; exon_number "2"; gene_name "AL669831.3"; gene_source "havana"; gene_biotype "transcribed_processed_pseudogene"; transcript_name "AL669831.3-209"; transcript_source "havana"; transcript_biotype "processed_transcript"; exon_id "ENSE00003837629"; exon_version "1";
1	havana	exon	720032	720200	.	-	.	gene_id "ENSG00000230021"; gene_version "10"; transcript_id "ENST00000648019"; transcript_version "1"; exon_number "3"; gene_name "AL669831.3"; gene_source "havana"; gene_biotype "transcribed_processed_pseudogene"; transcript_name "AL669831.3-209"; transcript_source "havana"; transcript_biotype "processed_transcript"; exon_id "ENSE00001745637"; exon_version "1";
1	havana	exon	711765	711922	.	-	.	gene_id "ENSG00000230021"; gene_version "10"; transcript_id "ENST00000648019"; transcript_version "1"; exon_number "4"; gene_name "AL669831.3"; gene_source "havana"; gene_biotype "transcribed_processed_pseudogene"; transcript_name "AL669831.3-209"; transcript_source "havana"; transcript_biotype "processed_transcript"; exon_id "ENSE00003831422"; exon_version "1";
1	havana	exon	698927	698959	.	-	.	gene_id "ENSG00000230021"; gene_version "10"; transcript_id "ENST00000648019"; transcript_version "1"; exon_number "5"; gene_name "AL669831.3"; gene_source "havana"; gene_biotype "transcribed_processed_pseudogene"; transcript_name "AL669831.3-209"; transcript_source "havana"; transcript_biotype "processed_transcript"; exon_id "ENSE00003786098"; exon_version "1";
1	havana	exon	607955	608056	.	-	.	gene_id "ENSG00000230021"; gene_version "10"; transcript_id "ENST00000648019"; transcript_version "1"; exon_number "6"; gene_name "AL669831.3"; gene_source "havana"; gene_biotype "transcribed_processed_pseudogene"; transcript_name "AL669831.3-209"; transcript_source "havana"; transcript_biotype "processed_transcript"; exon_id "ENSE00001718533"; exon_version "1";
1	havana	exon	601398	601577	.	-	.	gene_id "ENSG00000230021"; gene_version "10"; transcript_id "ENST00000648019"; transcript_version "1"; exon_number "7"; gene_name "AL669831.3"; gene_source "havana"; gene_biotype "transcribed_processed_pseudogene"; transcript_name "AL669831.3-209"; transcript_source "havana"; transcript_biotype "processed_transcript"; exon_id "ENSE00003791521"; exon_version "1";
1	havana	exon	594458	594756	.	-	.	gene_id "ENSG00000230021"; gene_version "10"; transcript_id "ENST00000648019"; transcript_version "1"; exon_number "8"; gene_name "AL669831.3"; gene_source "havana"; gene_biotype "transcribed_processed_pseudogene"; transcript_name "AL669831.3-209"; transcript_source "havana"; transcript_biotype "processed_transcript"; exon_id "ENSE00003837575"; exon_version "1";
1	havana	transcript	601436	720200	.	-	.	gene_id "ENSG00000230021"; gene_version "10"; transcript_id "ENST00000440200"; transcript_version "5"; gene_name "AL669831.3"; gene_source "havana"; gene_biotype "transcribed_processed_pseudogene"; transcript_name "AL669831.3-210"; transcript_source "havana"; transcript_biotype "processed_transcript"; transcript_support_level "5";
1	havana	exon	720032	720200	.	-	.	gene_id "ENSG00000230021"; gene_version "10"; transcript_id "ENST00000440200"; transcript_version "5"; exon_number "1"; gene_name "AL669831.3"; gene_source "havana"; gene_biotype "transcribed_processed_pseudogene"; transcript_name "AL669831.3-210"; transcript_source "havana"; transcript_biotype "processed_transcript"; exon_id "ENSE00001745637"; exon_version "1"; transcript_support_level "5";
1	havana	exon	607955	608056	.	-	.	gene_id "ENSG00000230021"; gene_version "10"; transcript_id "ENST00000440200"; transcript_version "5"; exon_number "2"; gene_name "AL669831.3"; gene_source "havana"; gene_biotype "transcribed_processed_pseudogene"; transcript_name "AL669831.3-210"; transcript_source "havana"; transcript_biotype "processed_transcript"; exon_id "ENSE00001718533"; exon_version "1"; transcript_support_level "5";
1	havana	exon	601436	601577	.	-	.	gene_id "ENSG00000230021"; gene_version "10"; transcript_id "ENST00000440200"; transcript_version "5"; exon_number "3"; gene_name "AL669831.3"; gene_source "havana"; gene_biotype "transcribed_processed_pseudogene"; transcript_name "AL669831.3-210"; transcript_source "havana"; transcript_biotype "processed_transcript"; exon_id "ENSE00001773655"; exon_version "1"; transcript_support_level "5";
1	havana	transcript	627377	631150	.	-	.	gene_id "ENSG00000230021"; gene_version "10"; transcript_id "ENST00000452176"; transcript_version "2"; gene_name "AL669831.3"; gene_source "havana"; gene_biotype "transcribed_processed_pseudogene"; transcript_name "AL669831.3-211"; transcript_source "havana"; transcript_biotype "processed_transcript"; transcript_support_level "1 (assigned to previous version 1)";
1	havana	exon	631131	631150	.	-	.	gene_id "ENSG00000230021"; gene_version "10"; transcript_id "ENST00000452176"; transcript_version "2"; exon_number "1"; gene_name "AL669831.3"; gene_source "havana"; gene_biotype "transcribed_processed_pseudogene"; transcript_name "AL669831.3-211"; transcript_source "havana"; transcript_biotype "processed_transcript"; exon_id "ENSE00003811836"; exon_version "1"; transcript_support_level "1 (assigned to previous version 1)";
1	havana	exon	628919	629006	.	-	.	gene_id "ENSG00000230021"; gene_version "10"; transcript_id "ENST00000452176"; transcript_version "2"; exon_number "2"; gene_name "AL669831.3"; gene_source "havana"; gene_biotype "transcribed_processed_pseudogene"; transcript_name "AL669831.3-211"; transcript_source "havana"; transcript_biotype "processed_transcript"; exon_id "ENSE00003785487"; exon_version "2"; transcript_support_level "1 (assigned to previous version 1)";
1	havana	exon	627961	628223	.	-	.	gene_id "ENSG00000230021"; gene_version "10"; transcript_id "ENST00000452176"; transcript_version "2"; exon_number "3"; gene_name "AL669831.3"; gene_source "havana"; gene_biotype "transcribed_processed_pseudogene"; transcript_name "AL669831.3-211"; transcript_source "havana"; transcript_biotype "processed_transcript"; exon_id "ENSE00001760488"; exon_version "1"; transcript_support_level "1 (assigned to previous version 1)";
1	havana	exon	627377	627823	.	-	.	gene_id "ENSG00000230021"; gene_version "10"; transcript_id "ENST00000452176"; transcript_version "2"; exon_number "4"; gene_name "AL669831.3"; gene_source "havana"; gene_biotype "transcribed_processed_pseudogene"; transcript_name "AL669831.3-211"; transcript_source "havana"; transcript_biotype "processed_transcript"; exon_id "ENSE00001675353"; exon_version "1"; transcript_support_level "1 (assigned to previous version 1)";
1	havana	transcript	701936	720150	.	-	.	gene_id "ENSG00000230021"; gene_version "10"; transcript_id "ENST00000441245"; transcript_version "5"; gene_name "AL669831.3"; gene_source "havana"; gene_biotype "transcribed_processed_pseudogene"; transcript_name "AL669831.3-212"; transcript_source "havana"; transcript_biotype "processed_transcript"; transcript_support_level "5";
1	havana	exon	720032	720150	.	-	.	gene_id "ENSG00000230021"; gene_version "10"; transcript_id "ENST00000441245"; transcript_version "5"; exon_number "1"; gene_name "AL669831.3"; gene_source "havana"; gene_biotype "transcribed_processed_pseudogene"; transcript_name "AL669831.3-212"; transcript_source "havana"; transcript_biotype "processed_transcript"; exon_id "ENSE00001663889"; exon_version "1"; transcript_support_level "5";
1	havana	exon	703685	703789	.	-	.	gene_id "ENSG00000230021"; gene_version "10"; transcript_id "ENST00000441245"; transcript_version "5"; exon_number "2"; gene_name "AL669831.3"; gene_source "havana"; gene_biotype "transcribed_processed_pseudogene"; transcript_name "AL669831.3-212"; transcript_source "havana"; transcript_biotype "processed_transcript"; exon_id "ENSE00001671684"; exon_version "1"; transcript_support_level "5";
1	havana	exon	701936	702340	.	-	.	gene_id "ENSG00000230021"; gene_version "10"; transcript_id "ENST00000441245"; transcript_version "5"; exon_number "3"; gene_name "AL669831.3"; gene_source "havana"; gene_biotype "transcribed_processed_pseudogene"; transcript_name "AL669831.3-212"; transcript_source "havana"; transcript_biotype "processed_transcript"; exon_id "ENSE00001753339"; exon_version "1"; transcript_support_level "5";
1	havana	transcript	711867	732212	.	-	.	gene_id "ENSG00000230021"; gene_version "10"; transcript_id "ENST00000414688"; transcript_version "6"; gene_name "AL669831.3"; gene_source "havana"; gene_biotype "transcribed_processed_pseudogene"; transcript_name "AL669831.3-213"; transcript_source "havana"; transcript_biotype "processed_transcript"; transcript_support_level "5 (assigned to previous version 5)";
1	havana	exon	732017	732212	.	-	.	gene_id "ENSG00000230021"; gene_version "10"; transcript_id "ENST00000414688"; transcript_version "6"; exon_number "1"; gene_name "AL669831.3"; gene_source "havana"; gene_biotype "transcribed_processed_pseudogene"; transcript_name "AL669831.3-213"; transcript_source "havana"; transcript_biotype "processed_transcript"; exon_id "ENSE00003812502"; exon_version "1"; transcript_support_level "5 (assigned to previous version 5)";
1	havana	exon	720032	720200	.	-	.	gene_id "ENSG00000230021"; gene_version "10"; transcript_id "ENST00000414688"; transcript_version "6"; exon_number "2"; gene_name "AL669831.3"; gene_source "havana"; gene_biotype "transcribed_processed_pseudogene"; transcript_name "AL669831.3-213"; transcript_source "havana"; transcript_biotype "processed_transcript"; exon_id "ENSE00001745637"; exon_version "1"; transcript_support_level "5 (assigned to previous version 5)";
1	havana	exon	711867	711922	.	-	.	gene_id "ENSG00000230021"; gene_version "10"; transcript_id "ENST00000414688"; transcript_version "6"; exon_number "3"; gene_name "AL669831.3"; gene_source "havana"; gene_biotype "transcribed_processed_pseudogene"; transcript_name "AL669831.3-213"; transcript_source "havana"; transcript_biotype "processed_transcript"; exon_id "ENSE00003814134"; exon_version "1"; transcript_support_level "5 (assigned to previous version 5)";
1	havana	transcript	720024	720206	.	-	.	gene_id "ENSG00000230021"; gene_version "10"; transcript_id "ENST00000636676"; transcript_version "1"; gene_name "AL669831.3"; gene_source "havana"; gene_biotype "transcribed_processed_pseudogene"; transcript_name "AL669831.3-214"; transcript_source "havana"; transcript_biotype "transcribed_processed_pseudogene"; tag "basic"; transcript_support_level "NA";
1	havana	exon	720024	720206	.	-	.	gene_id "ENSG00000230021"; gene_version "10"; transcript_id "ENST00000636676"; transcript_version "1"; exon_number "1"; gene_name "AL669831.3"; gene_source "havana"; gene_biotype "transcribed_processed_pseudogene"; transcript_name "AL669831.3-214"; transcript_source "havana"; transcript_biotype "transcribed_processed_pseudogene"; exon_id "ENSE00003794104"; exon_version "1"; tag "basic"; transcript_support_level "NA";
1	havana	transcript	720053	724564	.	-	.	gene_id "ENSG00000230021"; gene_version "10"; transcript_id "ENST00000447954"; transcript_version "2"; gene_name "AL669831.3"; gene_source "havana"; gene_biotype "transcribed_processed_pseudogene"; transcript_name "AL669831.3-215"; transcript_source "havana"; transcript_biotype "processed_transcript"; transcript_support_level "2 (assigned to previous version 1)";
1	havana	exon	724358	724564	.	-	.	gene_id "ENSG00000230021"; gene_version "10"; transcript_id "ENST00000447954"; transcript_version "2"; exon_number "1"; gene_name "AL669831.3"; gene_source "havana"; gene_biotype "transcribed_processed_pseudogene"; transcript_name "AL669831.3-215"; transcript_source "havana"; transcript_biotype "processed_transcript"; exon_id "ENSE00001688006"; exon_version "2"; transcript_support_level "2 (assigned to previous version 1)";
1	havana	exon	720053	720200	.	-	.	gene_id "ENSG00000230021"; gene_version "10"; transcript_id "ENST00000447954"; transcript_version "2"; exon_number "2"; gene_name "AL669831.3"; gene_source "havana"; gene_biotype "transcribed_processed_pseudogene"; transcript_name "AL669831.3-215"; transcript_source "havana"; transcript_biotype "processed_transcript"; exon_id "ENSE00001675630"; exon_version "2"; transcript_support_level "2 (assigned to previous version 1)";
1	havana	gene	587629	594768	.	+	.	gene_id "ENSG00000235146"; gene_version "2"; gene_name "AC114498.1"; gene_source "havana"; gene_biotype "lncRNA";
1	havana	transcript	587629	594768	.	+	.	gene_id "ENSG00000235146"; gene_version "2"; transcript_id "ENST00000423796"; transcript_version "1"; gene_name "AC114498.1"; gene_source "havana"; gene_biotype "lncRNA"; transcript_name "AC114498.1-201"; transcript_source "havana"; transcript_biotype "lncRNA"; tag "basic"; transcript_support_level "5";
1	havana	exon	587629	587701	.	+	.	gene_id "ENSG00000235146"; gene_version "2"; transcript_id "ENST00000423796"; transcript_version "1"; exon_number "1"; gene_name "AC114498.1"; gene_source "havana"; gene_biotype "lncRNA"; transcript_name "AC114498.1-201"; transcript_source "havana"; transcript_biotype "lncRNA"; exon_id "ENSE00001621971"; exon_version "1"; tag "basic"; transcript_support_level "5";
1	havana	exon	594235	594768	.	+	.	gene_id "ENSG00000235146"; gene_version "2"; transcript_id "ENST00000423796"; transcript_version "1"; exon_number "2"; gene_name "AC114498.1"; gene_source "havana"; gene_biotype "lncRNA"; transcript_name "AC114498.1-201"; transcript_source "havana"; transcript_biotype "lncRNA"; exon_id "ENSE00001665260"; exon_version "1"; tag "basic"; transcript_support_level "5";
1	havana	transcript	587668	594574	.	+	.	gene_id "ENSG00000235146"; gene_version "2"; transcript_id "ENST00000450696"; transcript_version "1"; gene_name "AC114498.1"; gene_source "havana"; gene_biotype "lncRNA"; transcript_name "AC114498.1-202"; transcript_source "havana"; transcript_biotype "lncRNA"; transcript_support_level "1";
1	havana	exon	587668	587729	.	+	.	gene_id "ENSG00000235146"; gene_version "2"; transcript_id "ENST00000450696"; transcript_version "1"; exon_number "1"; gene_name "AC114498.1"; gene_source "havana"; gene_biotype "lncRNA"; transcript_name "AC114498.1-202"; transcript_source "havana"; transcript_biotype "lncRNA"; exon_id "ENSE00001734474"; exon_version "1"; transcript_support_level "1";
1	havana	exon	594235	594574	.	+	.	gene_id "ENSG00000235146"; gene_version "2"; transcript_id "ENST00000450696"; transcript_version "1"; exon_number "2"; gene_name "AC114498.1"; gene_source "havana"; gene_biotype "lncRNA"; transcript_name "AC114498.1-202"; transcript_source "havana"; transcript_biotype "lncRNA"; exon_id "ENSE00001607178"; exon_version "1"; transcript_support_level "1";
1	havana	gene	629062	629433	.	+	.	gene_id "ENSG00000225972"; gene_version "1"; gene_name "MTND1P23"; gene_source "havana"; gene_biotype "unprocessed_pseudogene";
1	havana	transcript	629062	629433	.	+	.	gene_id "ENSG00000225972"; gene_version "1"; transcript_id "ENST00000416931"; transcript_version "1"; gene_name "MTND1P23"; gene_source "havana"; gene_biotype "unprocessed_pseudogene"; transcript_name "MTND1P23-201"; transcript_source "havana"; transcript_biotype "unprocessed_pseudogene"; tag "basic"; transcript_support_level "NA";
1	havana	exon	629062	629433	.	+	.	gene_id "ENSG00000225972"; gene_version "1"; transcript_id "ENST00000416931"; transcript_version "1"; exon_number "1"; gene_name "MTND1P23"; gene_source "havana"; gene_biotype "unprocessed_pseudogene"; transcript_name "MTND1P23-201"; transcript_source "havana"; transcript_biotype "unprocessed_pseudogene"; exon_id "ENSE00001797039"; exon_version "1"; tag "basic"; transcript_support_level "NA";
1	havana	gene	629640	630683	.	+	.	gene_id "ENSG00000225630"; gene_version "1"; gene_name "MTND2P28"; gene_source "havana"; gene_biotype "unprocessed_pseudogene";
1	havana	transcript	629640	630683	.	+	.	gene_id "ENSG00000225630"; gene_version "1"; transcript_id "ENST00000457540"; transcript_version "1"; gene_name "MTND2P28"; gene_source "havana"; gene_biotype "unprocessed_pseudogene"; transcript_name "MTND2P28-201"; transcript_source "havana"; transcript_biotype "unprocessed_pseudogene"; tag "basic"; transcript_support_level "NA";
1	havana	exon	629640	630683	.	+	.	gene_id "ENSG00000225630"; gene_version "1"; transcript_id "ENST00000457540"; transcript_version "1"; exon_number "1"; gene_name "MTND2P28"; gene_source "havana"; gene_biotype "unprocessed_pseudogene"; transcript_name "MTND2P28-201"; transcript_source "havana"; transcript_biotype "unprocessed_pseudogene"; exon_id "ENSE00001780589"; exon_version "1"; tag "basic"; transcript_support_level "NA";
1	havana	gene	631074	632616	.	+	.	gene_id "ENSG00000237973"; gene_version "1"; gene_name "MTCO1P12"; gene_source "havana"; gene_biotype "unprocessed_pseudogene";
1	havana	transcript	631074	632616	.	+	.	gene_id "ENSG00000237973"; gene_version "1"; transcript_id "ENST00000414273"; transcript_version "1"; gene_name "MTCO1P12"; gene_source "havana"; gene_biotype "unprocessed_pseudogene"; transcript_name "MTCO1P12-201"; transcript_source "havana"; transcript_biotype "unprocessed_pseudogene"; tag "basic"; transcript_support_level "NA";
1	havana	exon	631074	632616	.	+	.	gene_id "ENSG00000237973"; gene_version "1"; transcript_id "ENST00000414273"; transcript_version "1"; exon_number "1"; gene_name "MTCO1P12"; gene_source "havana"; gene_biotype "unprocessed_pseudogene"; transcript_name "MTCO1P12-201"; transcript_source "havana"; transcript_biotype "unprocessed_pseudogene"; exon_id "ENSE00001795950"; exon_version "1"; tag "basic"; transcript_support_level "NA";
1	mirbase	gene	632325	632413	.	-	.	gene_id "ENSG00000278791"; gene_version "1"; gene_name "AC114498.2"; gene_source "mirbase"; gene_biotype "miRNA";
1	mirbase	transcript	632325	632413	.	-	.	gene_id "ENSG00000278791"; gene_version "1"; transcript_id "ENST00000621981"; transcript_version "1"; gene_name "AC114498.2"; gene_source "mirbase"; gene_biotype "miRNA"; transcript_name "AC114498.2-201"; transcript_source "mirbase"; transcript_biotype "miRNA"; tag "basic"; transcript_support_level "NA";
1	mirbase	exon	632325	632413	.	-	.	gene_id "ENSG00000278791"; gene_version "1"; transcript_id "ENST00000621981"; transcript_version "1"; exon_number "1"; gene_name "AC114498.2"; gene_source "mirbase"; gene_biotype "miRNA"; transcript_name "AC114498.2-201"; transcript_source "mirbase"; transcript_biotype "miRNA"; exon_id "ENSE00003745610"; exon_version "1"; tag "basic"; transcript_support_level "NA";
1	havana	gene	632757	633438	.	+	.	gene_id "ENSG00000229344"; gene_version "1"; gene_name "MTCO2P12"; gene_source "havana"; gene_biotype "unprocessed_pseudogene";
1	havana	transcript	632757	633438	.	+	.	gene_id "ENSG00000229344"; gene_version "1"; transcript_id "ENST00000427426"; transcript_version "1"; gene_name "MTCO2P12"; gene_source "havana"; gene_biotype "unprocessed_pseudogene"; transcript_name "MTCO2P12-201"; transcript_source "havana"; transcript_biotype "unprocessed_pseudogene"; tag "basic"; transcript_support_level "NA";
1	havana	exon	632757	633438	.	+	.	gene_id "ENSG00000229344"; gene_version "1"; transcript_id "ENST00000427426"; transcript_version "1"; exon_number "1"; gene_name "MTCO2P12"; gene_source "havana"; gene_biotype "unprocessed_pseudogene"; transcript_name "MTCO2P12-201"; transcript_source "havana"; transcript_biotype "unprocessed_pseudogene"; exon_id "ENSE00001607075"; exon_version "1"; tag "basic"; transcript_support_level "NA";
1	havana	gene	633535	633741	.	+	.	gene_id "ENSG00000240409"; gene_version "1"; gene_name "MTATP8P1"; gene_source "havana"; gene_biotype "unprocessed_pseudogene";
1	havana	transcript	633535	633741	.	+	.	gene_id "ENSG00000240409"; gene_version "1"; transcript_id "ENST00000467115"; transcript_version "1"; gene_name "MTATP8P1"; gene_source "havana"; gene_biotype "unprocessed_pseudogene"; transcript_name "MTATP8P1-201"; transcript_source "havana"; transcript_biotype "unprocessed_pseudogene"; tag "basic"; transcript_support_level "NA";
1	havana	exon	633535	633741	.	+	.	gene_id "ENSG00000240409"; gene_version "1"; transcript_id "ENST00000467115"; transcript_version "1"; exon_number "1"; gene_name "MTATP8P1"; gene_source "havana"; gene_biotype "unprocessed_pseudogene"; transcript_name "MTATP8P1-201"; transcript_source "havana"; transcript_biotype "unprocessed_pseudogene"; exon_id "ENSE00001887928"; exon_version "1"; tag "basic"; transcript_support_level "NA";
1	havana	gene	633696	634376	.	+	.	gene_id "ENSG00000248527"; gene_version "1"; gene_name "MTATP6P1"; gene_source "havana"; gene_biotype "unprocessed_pseudogene";
1	havana	transcript	633696	634376	.	+	.	gene_id "ENSG00000248527"; gene_version "1"; transcript_id "ENST00000514057"; transcript_version "1"; gene_name "MTATP6P1"; gene_source "havana"; gene_biotype "unprocessed_pseudogene"; transcript_name "MTATP6P1-201"; transcript_source "havana"; transcript_biotype "unprocessed_pseudogene"; tag "basic"; transcript_support_level "NA";
1	havana	exon	633696	634376	.	+	.	gene_id "ENSG00000248527"; gene_version "1"; transcript_id "ENST00000514057"; transcript_version "1"; exon_number "1"; gene_name "MTATP6P1"; gene_source "havana"; gene_biotype "unprocessed_pseudogene"; transcript_name "MTATP6P1-201"; transcript_source "havana"; transcript_biotype "unprocessed_pseudogene"; exon_id "ENSE00002056229"; exon_version "1"; tag "basic"; transcript_support_level "NA";
1	havana	gene	634376	634922	.	+	.	gene_id "ENSG00000198744"; gene_version "5"; gene_name "MTCO3P12"; gene_source "havana"; gene_biotype "unprocessed_pseudogene";
1	havana	transcript	634376	634922	.	+	.	gene_id "ENSG00000198744"; gene_version "5"; transcript_id "ENST00000416718"; transcript_version "2"; gene_name "MTCO3P12"; gene_source "havana"; gene_biotype "unprocessed_pseudogene"; transcript_name "MTCO3P12-201"; transcript_source "havana"; transcript_biotype "unprocessed_pseudogene"; tag "basic"; transcript_support_level "NA";
1	havana	exon	634376	634922	.	+	.	gene_id "ENSG00000198744"; gene_version "5"; transcript_id "ENST00000416718"; transcript_version "2"; exon_number "1"; gene_name "MTCO3P12"; gene_source "havana"; gene_biotype "unprocessed_pseudogene"; transcript_name "MTCO3P12-201"; transcript_source "havana"; transcript_biotype "unprocessed_pseudogene"; exon_id "ENSE00001720008"; exon_version "2"; tag "basic"; transcript_support_level "NA";
1	havana	gene	674842	675265	.	+	.	gene_id "ENSG00000268663"; gene_version "1"; gene_name "WBP1LP6"; gene_source "havana"; gene_biotype "processed_pseudogene";
1	havana	transcript	674842	675265	.	+	.	gene_id "ENSG00000268663"; gene_version "1"; transcript_id "ENST00000438434"; transcript_version "2"; gene_name "WBP1LP6"; gene_source "havana"; gene_biotype "processed_pseudogene"; transcript_name "WBP1LP6-201"; transcript_source "havana"; transcript_biotype "processed_pseudogene"; tag "basic"; transcript_support_level "NA";
1	havana	exon	674842	675265	.	+	.	gene_id "ENSG00000268663"; gene_version "1"; transcript_id "ENST00000438434"; transcript_version "2"; exon_number "1"; gene_name "WBP1LP6"; gene_source "havana"; gene_biotype "processed_pseudogene"; transcript_name "WBP1LP6-201"; transcript_source "havana"; transcript_biotype "processed_pseudogene"; exon_id "ENSE00003226141"; exon_version "1"; tag "basic"; transcript_support_level "NA";
1	ensembl_havana	gene	685679	686673	.	-	.	gene_id "ENSG00000284662"; gene_version "1"; gene_name "OR4F16"; gene_source "ensembl_havana"; gene_biotype "protein_coding";
1	ensembl_havana	transcript	685679	686673	.	-	.	gene_id "ENSG00000284662"; gene_version "1"; transcript_id "ENST00000332831"; transcript_version "4"; gene_name "OR4F16"; gene_source "ensembl_havana"; gene_biotype "protein_coding"; transcript_name "OR4F16-201"; transcript_source "ensembl_havana"; transcript_biotype "protein_coding"; tag "CCDS"; ccds_id "CCDS41221"; tag "basic"; transcript_support_level "NA (assigned to previous version 3)";
1	ensembl_havana	exon	685679	686673	.	-	.	gene_id "ENSG00000284662"; gene_version "1"; transcript_id "ENST00000332831"; transcript_version "4"; exon_number "1"; gene_name "OR4F16"; gene_source "ensembl_havana"; gene_biotype "protein_coding"; transcript_name "OR4F16-201"; transcript_source "ensembl_havana"; transcript_biotype "protein_coding"; tag "CCDS"; ccds_id "CCDS41221"; exon_id "ENSE00002324228"; exon_version "3"; tag "basic"; transcript_support_level "NA (assigned to previous version 3)";
1	ensembl_havana	CDS	685719	686654	.	-	0	gene_id "ENSG00000284662"; gene_version "1"; transcript_id "ENST00000332831"; transcript_version "4"; exon_number "1"; gene_name "OR4F16"; gene_source "ensembl_havana"; gene_biotype "protein_coding"; transcript_name "OR4F16-201"; transcript_source "ensembl_havana"; transcript_biotype "protein_coding"; tag "CCDS"; ccds_id "CCDS41221"; protein_id "ENSP00000329982"; protein_version "2"; tag "basic"; transcript_support_level "NA (assigned to previous version 3)";
1	ensembl_havana	start_codon	686652	686654	.	-	0	gene_id "ENSG00000284662"; gene_version "1"; transcript_id "ENST00000332831"; transcript_version "4"; exon_number "1"; gene_name "OR4F16"; gene_source "ensembl_havana"; gene_biotype "protein_coding"; transcript_name "OR4F16-201"; transcript_source "ensembl_havana"; transcript_biotype "protein_coding"; tag "CCDS"; ccds_id "CCDS41221"; tag "basic"; transcript_support_level "NA (assigned to previous version 3)";
1	ensembl_havana	stop_codon	685716	685718	.	-	0	gene_id "ENSG00000284662"; gene_version "1"; transcript_id "ENST00000332831"; transcript_version "4"; exon_number "1"; gene_name "OR4F16"; gene_source "ensembl_havana"; gene_biotype "protein_coding"; transcript_name "OR4F16-201"; transcript_source "ensembl_havana"; transcript_biotype "protein_coding"; tag "CCDS"; ccds_id "CCDS41221"; tag "basic"; transcript_support_level "NA (assigned to previous version 3)";
1	ensembl_havana	five_prime_utr	686655	686673	.	-	.	gene_id "ENSG00000284662"; gene_version "1"; transcript_id "ENST00000332831"; transcript_version "4"; gene_name "OR4F16"; gene_source "ensembl_havana"; gene_biotype "protein_coding"; transcript_name "OR4F16-201"; transcript_source "ensembl_havana"; transcript_biotype "protein_coding"; tag "CCDS"; ccds_id "CCDS41221"; tag "basic"; transcript_support_level "NA (assigned to previous version 3)";
1	ensembl_havana	three_prime_utr	685679	685715	.	-	.	gene_id "ENSG00000284662"; gene_version "1"; transcript_id "ENST00000332831"; transcript_version "4"; gene_name "OR4F16"; gene_source "ensembl_havana"; gene_biotype "protein_coding"; transcript_name "OR4F16-201"; transcript_source "ensembl_havana"; transcript_biotype "protein_coding"; tag "CCDS"; ccds_id "CCDS41221"; tag "basic"; transcript_support_level "NA (assigned to previous version 3)";
1	havana	gene	722092	724903	.	+	.	gene_id "ENSG00000229376"; gene_version "3"; gene_name "CICP3"; gene_source "havana"; gene_biotype "processed_pseudogene";
1	havana	transcript	722092	724903	.	+	.	gene_id "ENSG00000229376"; gene_version "3"; transcript_id "ENST00000440782"; transcript_version "3"; gene_name "CICP3"; gene_source "havana"; gene_biotype "processed_pseudogene"; transcript_name "CICP3-201"; transcript_source "havana"; transcript_biotype "processed_pseudogene"; tag "basic"; transcript_support_level "NA";
1	havana	exon	722092	724360	.	+	.	gene_id "ENSG00000229376"; gene_version "3"; transcript_id "ENST00000440782"; transcript_version "3"; exon_number "1"; gene_name "CICP3"; gene_source "havana"; gene_biotype "processed_pseudogene"; transcript_name "CICP3-201"; transcript_source "havana"; transcript_biotype "processed_pseudogene"; exon_id "ENSE00001731162"; exon_version "3"; tag "basic"; transcript_support_level "NA";
1	havana	exon	724718	724903	.	+	.	gene_id "ENSG00000229376"; gene_version "3"; transcript_id "ENST00000440782"; transcript_version "3"; exon_number "2"; gene_name "CICP3"; gene_source "havana"; gene_biotype "processed_pseudogene"; transcript_name "CICP3-201"; transcript_source "havana"; transcript_biotype "processed_pseudogene"; exon_id "ENSE00003593944"; exon_version "1"; tag "basic"; transcript_support_level "NA";
1	havana	gene	725885	778626	.	-	.	gene_id "ENSG00000228327"; gene_version "3"; gene_name "AL669831.1"; gene_source "havana"; gene_biotype "transcribed_unprocessed_pseudogene";
1	havana	transcript	725885	778626	.	-	.	gene_id "ENSG00000228327"; gene_version "3"; transcript_id "ENST00000506640"; transcript_version "2"; gene_name "AL669831.1"; gene_source "havana"; gene_biotype "transcribed_unprocessed_pseudogene"; transcript_name "AL669831.1-201"; transcript_source "havana"; transcript_biotype "processed_transcript"; tag "basic"; transcript_support_level "5";
1	havana	exon	778284	778626	.	-	.	gene_id "ENSG00000228327"; gene_version "3"; transcript_id "ENST00000506640"; transcript_version "2"; exon_number "1"; gene_name "AL669831.1"; gene_source "havana"; gene_biotype "transcribed_unprocessed_pseudogene"; transcript_name "AL669831.1-201"; transcript_source "havana"; transcript_biotype "processed_transcript"; exon_id "ENSE00001715349"; exon_version "1"; tag "basic"; transcript_support_level "5";
1	havana	exon	774171	774280	.	-	.	gene_id "ENSG00000228327"; gene_version "3"; transcript_id "ENST00000506640"; transcript_version "2"; exon_number "2"; gene_name "AL669831.1"; gene_source "havana"; gene_biotype "transcribed_unprocessed_pseudogene"; transcript_name "AL669831.1-201"; transcript_source "havana"; transcript_biotype "processed_transcript"; exon_id "ENSE00001630466"; exon_version "1"; tag "basic"; transcript_support_level "5";
1	havana	exon	772976	773107	.	-	.	gene_id "ENSG00000228327"; gene_version "3"; transcript_id "ENST00000506640"; transcript_version "2"; exon_number "3"; gene_name "AL669831.1"; gene_source "havana"; gene_biotype "transcribed_unprocessed_pseudogene"; transcript_name "AL669831.1-201"; transcript_source "havana"; transcript_biotype "processed_transcript"; exon_id "ENSE00001740558"; exon_version "1"; tag "basic"; transcript_support_level "5";
1	havana	exon	769497	769712	.	-	.	gene_id "ENSG00000228327"; gene_version "3"; transcript_id "ENST00000506640"; transcript_version "2"; exon_number "4"; gene_name "AL669831.1"; gene_source "havana"; gene_biotype "transcribed_unprocessed_pseudogene"; transcript_name "AL669831.1-201"; transcript_source "havana"; transcript_biotype "processed_transcript"; exon_id "ENSE00001703665"; exon_version "1"; tag "basic"; transcript_support_level "5";
1	havana	exon	768548	768613	.	-	.	gene_id "ENSG00000228327"; gene_version "3"; transcript_id "ENST00000506640"; transcript_version "2"; exon_number "5"; gene_name "AL669831.1"; gene_source "havana"; gene_biotype "transcribed_unprocessed_pseudogene"; transcript_name "AL669831.1-201"; transcript_source "havana"; transcript_biotype "processed_transcript"; exon_id "ENSE00001780794"; exon_version "1"; tag "basic"; transcript_support_level "5";
1	havana	exon	766329	766387	.	-	.	gene_id "ENSG00000228327"; gene_version "3"; transcript_id "ENST00000506640"; transcript_version "2"; exon_number "6"; gene_name "AL669831.1"; gene_source "havana"; gene_biotype "transcribed_unprocessed_pseudogene"; transcript_name "AL669831.1-201"; transcript_source "havana"; transcript_biotype "processed_transcript"; exon_id "ENSE00001616222"; exon_version "1"; tag "basic"; transcript_support_level "5";
1	havana	exon	764723	765247	.	-	.	gene_id "ENSG00000228327"; gene_version "3"; transcript_id "ENST00000506640"; transcript_version "2"; exon_number "7"; gene_name "AL669831.1"; gene_source "havana"; gene_biotype "transcribed_unprocessed_pseudogene"; transcript_name "AL669831.1-201"; transcript_source "havana"; transcript_biotype "processed_transcript"; exon_id "ENSE00001723311"; exon_version "2"; tag "basic"; transcript_support_level "5";
1	havana	exon	758967	759123	.	-	.	gene_id "ENSG00000228327"; gene_version "3"; transcript_id "ENST00000506640"; transcript_version "2"; exon_number "8"; gene_name "AL669831.1"; gene_source "havana"; gene_biotype "transcribed_unprocessed_pseudogene"; transcript_name "AL669831.1-201"; transcript_source "havana"; transcript_biotype "processed_transcript"; exon_id "ENSE00001609623"; exon_version "2"; tag "basic"; transcript_support_level "5";
1	havana	exon	756077	756141	.	-	.	gene_id "ENSG00000228327"; gene_version "3"; transcript_id "ENST00000506640"; transcript_version "2"; exon_number "9"; gene_name "AL669831.1"; gene_source "havana"; gene_biotype "transcribed_unprocessed_pseudogene"; transcript_name "AL669831.1-201"; transcript_source "havana"; transcript_biotype "processed_transcript"; exon_id "ENSE00003788233"; exon_version "1"; tag "basic"; transcript_support_level "5";
1	havana	exon	746695	746818	.	-	.	gene_id "ENSG00000228327"; gene_version "3"; transcript_id "ENST00000506640"; transcript_version "2"; exon_number "10"; gene_name "AL669831.1"; gene_source "havana"; gene_biotype "transcribed_unprocessed_pseudogene"; transcript_name "AL669831.1-201"; transcript_source "havana"; transcript_biotype "processed_transcript"; exon_id "ENSE00001605176"; exon_version "2"; tag "basic"; transcript_support_level "5";
1	havana	exon	744728	744825	.	-	.	gene_id "ENSG00000228327"; gene_version "3"; transcript_id "ENST00000506640"; transcript_version "2"; exon_number "11"; gene_name "AL669831.1"; gene_source "havana"; gene_biotype "transcribed_unprocessed_pseudogene"; transcript_name "AL669831.1-201"; transcript_source "havana"; transcript_biotype "processed_transcript"; exon_id "ENSE00003790979"; exon_version "1"; tag "basic"; transcript_support_level "5";
1	havana	exon	744195	744391	.	-	.	gene_id "ENSG00000228327"; gene_version "3"; transcript_id "ENST00000506640"; transcript_version "2"; exon_number "12"; gene_name "AL669831.1"; gene_source "havana"; gene_biotype "transcribed_unprocessed_pseudogene"; transcript_name "AL669831.1-201"; transcript_source "havana"; transcript_biotype "processed_transcript"; exon_id "ENSE00003786064"; exon_version "1"; tag "basic"; transcript_support_level "5";
1	havana	exon	743180	743350	.	-	.	gene_id "ENSG00000228327"; gene_version "3"; transcript_id "ENST00000506640"; transcript_version "2"; exon_number "13"; gene_name "AL669831.1"; gene_source "havana"; gene_biotype "transcribed_unprocessed_pseudogene"; transcript_name "AL669831.1-201"; transcript_source "havana"; transcript_biotype "processed_transcript"; exon_id "ENSE00001650007"; exon_version "2"; tag "basic"; transcript_support_level "5";
1	havana	exon	735423	735613	.	-	.	gene_id "ENSG00000228327"; gene_version "3"; transcript_id "ENST00000506640"; transcript_version "2"; exon_number "14"; gene_name "AL669831.1"; gene_source "havana"; gene_biotype "transcribed_unprocessed_pseudogene"; transcript_name "AL669831.1-201"; transcript_source "havana"; transcript_biotype "processed_transcript"; exon_id "ENSE00003787323"; exon_version "1"; tag "basic"; transcript_support_level "5";
1	havana	exon	733307	733364	.	-	.	gene_id "ENSG00000228327"; gene_version "3"; transcript_id "ENST00000506640"; transcript_version "2"; exon_number "15"; gene_name "AL669831.1"; gene_source "havana"; gene_biotype "transcribed_unprocessed_pseudogene"; transcript_name "AL669831.1-201"; transcript_source "havana"; transcript_biotype "processed_transcript"; exon_id "ENSE00003790078"; exon_version "1"; tag "basic"; transcript_support_level "5";
1	havana	exon	725885	729804	.	-	.	gene_id "ENSG00000228327"; gene_version "3"; transcript_id "ENST00000506640"; transcript_version "2"; exon_number "16"; gene_name "AL669831.1"; gene_source "havana"; gene_biotype "transcribed_unprocessed_pseudogene"; transcript_name "AL669831.1-201"; transcript_source "havana"; transcript_biotype "processed_transcript"; exon_id "ENSE00002076418"; exon_version "2"; tag "basic"; transcript_support_level "5";
1	havana	transcript	764723	774280	.	-	.	gene_id "ENSG00000228327"; gene_version "3"; transcript_id "ENST00000428504"; transcript_version "2"; gene_name "AL669831.1"; gene_source "havana"; gene_biotype "transcribed_unprocessed_pseudogene"; transcript_name "AL669831.1-202"; transcript_source "havana"; transcript_biotype "transcribed_unprocessed_pseudogene"; tag "basic"; transcript_support_level "NA";
1	havana	exon	774171	774280	.	-	.	gene_id "ENSG00000228327"; gene_version "3"; transcript_id "ENST00000428504"; transcript_version "2"; exon_number "1"; gene_name "AL669831.1"; gene_source "havana"; gene_biotype "transcribed_unprocessed_pseudogene"; transcript_name "AL669831.1-202"; transcript_source "havana"; transcript_biotype "transcribed_unprocessed_pseudogene"; exon_id "ENSE00001630466"; exon_version "1"; tag "basic"; transcript_support_level "NA";
1	havana	exon	768548	768613	.	-	.	gene_id "ENSG00000228327"; gene_version "3"; transcript_id "ENST00000428504"; transcript_version "2"; exon_number "2"; gene_name "AL669831.1"; gene_source "havana"; gene_biotype "transcribed_unprocessed_pseudogene"; transcript_name "AL669831.1-202"; transcript_source "havana"; transcript_biotype "transcribed_unprocessed_pseudogene"; exon_id "ENSE00001780794"; exon_version "1"; tag "basic"; transcript_support_level "NA";
1	havana	exon	766329	766387	.	-	.	gene_id "ENSG00000228327"; gene_version "3"; transcript_id "ENST00000428504"; transcript_version "2"; exon_number "3"; gene_name "AL669831.1"; gene_source "havana"; gene_biotype "transcribed_unprocessed_pseudogene"; transcript_name "AL669831.1-202"; transcript_source "havana"; transcript_biotype "transcribed_unprocessed_pseudogene"; exon_id "ENSE00001616222"; exon_version "1"; tag "basic"; transcript_support_level "NA";
1	havana	exon	765144	765247	.	-	.	gene_id "ENSG00000228327"; gene_version "3"; transcript_id "ENST00000428504"; transcript_version "2"; exon_number "4"; gene_name "AL669831.1"; gene_source "havana"; gene_biotype "transcribed_unprocessed_pseudogene"; transcript_name "AL669831.1-202"; transcript_source "havana"; transcript_biotype "transcribed_unprocessed_pseudogene"; exon_id "ENSE00003791464"; exon_version "1"; tag "basic"; transcript_support_level "NA";
1	havana	exon	764723	764800	.	-	.	gene_id "ENSG00000228327"; gene_version "3"; transcript_id "ENST00000428504"; transcript_version "2"; exon_number "5"; gene_name "AL669831.1"; gene_source "havana"; gene_biotype "transcribed_unprocessed_pseudogene"; transcript_name "AL669831.1-202"; transcript_source "havana"; transcript_biotype "transcribed_unprocessed_pseudogene"; exon_id "ENSE00001674071"; exon_version "2"; tag "basic"; transcript_support_level "NA";
1	ensembl	gene	758233	758336	.	-	.	gene_id "ENSG00000223181"; gene_version "1"; gene_name "RNU6-1199P"; gene_source "ensembl"; gene_biotype "snRNA";
1	ensembl	transcript	758233	758336	.	-	.	gene_id "ENSG00000223181"; gene_version "1"; transcript_id "ENST00000411249"; transcript_version "1"; gene_name "RNU6-1199P"; gene_source "ensembl"; gene_biotype "snRNA"; transcript_name "RNU6-1199P-201"; transcript_source "ensembl"; transcript_biotype "snRNA"; tag "basic"; transcript_support_level "NA";
1	ensembl	exon	758233	758336	.	-	.	gene_id "ENSG00000223181"; gene_version "1"; transcript_id "ENST00000411249"; transcript_version "1"; exon_number "1"; gene_name "RNU6-1199P"; gene_source "ensembl"; gene_biotype "snRNA"; transcript_name "RNU6-1199P-201"; transcript_source "ensembl"; transcript_biotype "snRNA"; exon_id "ENSE00001807223"; exon_version "1"; tag "basic"; transcript_support_level "NA";
1	havana	gene	760911	761989	.	+	.	gene_id "ENSG00000229905"; gene_version "1"; gene_name "AL669831.2"; gene_source "havana"; gene_biotype "lncRNA";
1	havana	transcript	760911	761989	.	+	.	gene_id "ENSG00000229905"; gene_version "1"; transcript_id "ENST00000422528"; transcript_version "1"; gene_name "AL669831.2"; gene_source "havana"; gene_biotype "lncRNA"; transcript_name "AL669831.2-201"; transcript_source "havana"; transcript_biotype "lncRNA"; tag "basic"; transcript_support_level "5";
=cut
