# Supplementary material for: Transcriptome sequencing and single-cell sequencing analysis identify GARS1 as a potential prognostic and immunotherapeutic biomarker for multiple cancers, including bladder cancer
Source: Front Immunol. 2023 Jun 19;14:1169588. doi: 10.3389/fimmu.2023.1169588 (PMC10315539; doi:10.3389/fimmu.2023.1169588)
Supplement: Supplementary file 4 [file DataSheet_1.zip › Data Sheet 1/Data and R-Script/R Script files/02.geneExp.R]

######Video source: https://ke.biowolf.cn
######生信自学网: https://www.biowolf.cn/
######微信公众号：biowolf_cn
######合作邮箱：biowolf@foxmail.com
######答疑微信: 18520221056

#if (!requireNamespace("BiocManager", quietly = TRUE))
#    install.packages("BiocManager")
#BiocManager::install("limma")

rm(list = ls()) #清空变量
library(limma)      #引用包
gene="GARS1"         #基因的标准名称
setwd("C:\\Users\\46030\\Desktop\\20230201-GARS1\\01 R and Data\\05.geneExp")     #设置工作目录

#读取目录下所有以symbol开头的文件
files=dir()
files=grep("^symbol.", files, value=T)

#获取交集基因
geneList=list()
for(i in files){
	#读取文件
	CancerType=gsub("symbol\\.|\\.txt", "", i)
	rt=read.table(i, header=T, sep="\t", check.names=F)
    geneList[[CancerType]]=as.vector(rt[,1])
}
interGenes=Reduce(intersect, geneList)

#对33个肿瘤进行循环
outTab=data.frame()
allTab=data.frame()
j=0
for(i in files){
	#读取文件
	CancerType=gsub("symbol\\.|\\.txt", "", i)
	rt=read.table(i, header=T, sep="\t", check.names=F)
	
	#如果一个基因占了多行，取均值
	rt=as.matrix(rt)
	rownames(rt)=rt[,1]
	exp=rt[,2:ncol(rt)]
	dimnames=list(rownames(exp), colnames(exp))
	data=matrix(as.numeric(as.matrix(exp)), nrow=nrow(exp), dimnames=dimnames)
	data=t(avereps(data))
	row.names(data)=gsub(".$", "", row.names(data))
	data=t(avereps(data))
	
	#得到样品的类型
	group=sapply(strsplit(colnames(data),"\\-"), "[", 4)
	group=sapply(strsplit(group,""), "[", 1)
	Type=ifelse(group==0, "Tumor", "Normal")
	
	#获取目标基因的表达量
	geneExp=t(data[gene,,drop=F])
	outTab=rbind(outTab, cbind(geneExp,Type,CancerType))
	
	#数据合并
	j=j+1
    if(j==1){
    	allTab=data[interGenes,group==0]
    }else{
    	allTab=cbind(allTab, data[interGenes,group==0])
    }
}

#输出单基因的表达文件
out=cbind(ID=row.names(outTab), outTab)
write.table(out, file="geneExp.txt", sep="\t", quote=F, row.names=F)

#输出所有肿瘤合并后的表达文件
allTab=allTab[rowMeans(allTab)>0.1,]
allTab=cbind(ID=row.names(allTab), allTab)
write.table(allTab, file="merge.txt", sep="\t", quote=F, row.names=F)


######Video source: https://ke.biowolf.cn
######生信自学网: https://www.biowolf.cn/
######微信公众号：biowolf_cn
######合作邮箱：biowolf@foxmail.com
######答疑微信: 18520221056
