# Supplementary material for: Transcriptome sequencing and single-cell sequencing analysis identify GARS1 as a potential prognostic and immunotherapeutic biomarker for multiple cancers, including bladder cancer
Source: Front Immunol. 2023 Jun 19;14:1169588. doi: 10.3389/fimmu.2023.1169588 (PMC10315539; doi:10.3389/fimmu.2023.1169588)
Supplement: Supplementary file 4 [file DataSheet_1.zip › Data Sheet 1/Data and R-Script/R Script files/03.diff.R]

######Video source: https://ke.biowolf.cn
######生信自学网: https://www.biowolf.cn/
######微信公众号：biowolf_cn
######合作邮箱：biowolf@foxmail.com
######答疑微信: 18520221056

#install.packages("plyr")
#install.packages("reshape2")
#install.packages("ggpubr")

rm(list = ls()) #清空变量
#引用包
library(plyr)
library(reshape2)
library(ggpubr)
inputFile="GTEx.txt"      #表达数据文件
setwd("C:\\Users\\46030\\Desktop\\20230201-GARS1\\01 R and Data\\06.diff\\new")      #设置工作目录

#读取输入文件
data=read.table(inputFile, header=T, sep="\t", check.names=F)
gene=colnames(data)[2]
colnames(data)[2]="expression"

#差异箱型图
p=ggboxplot(data, x="CancerType", y="expression", color="Type",
     xlab="",
     ylab=paste0(gene," expression"),
     width=0.6,
     palette = c("blue","red") )
p=p+rotate_x_text(50)
p=p+stat_compare_means(aes(group=Type),
      method="wilcox.test",
      symnum.args=list(cutpoints = c(0, 0.001, 0.01, 0.05, 1), symbols = c("***", "**", "*", " ")),
      label = "p.signif")
#输出差异箱型图
pdf(file="diff.pdf", width=8, height=5.5)
print(p)
dev.off()


#定义图形的排序方式
data=data[(data[,"Type"]=="Normal"),]#自行修改
med=ddply(data,"CancerType",summarise,med=median(expression))
data$CancerType=factor(data$CancerType, levels=med[order(med[,"med"],decreasing = T), "CancerType"])

#绘制排序箱线图
p=ggboxplot(data, x="CancerType", y="expression", fill="CancerType",
       xlab="",
       ylab=paste0(gene," expression"),
       width=0.6,
       #palette=rainbow(length(levels(factor(data$CancerType)))),
       legend="")
pdf(file="boxplot.pdf", width=8, height=5.5)    #输出图片文件
p+rotate_x_text(50)
dev.off()


######Video source: https://ke.biowolf.cn
######生信自学网: https://www.biowolf.cn/
######微信公众号：biowolf_cn
######合作邮箱：biowolf@foxmail.com
######答疑微信: 18520221056
