# Supplementary material for: Transcriptome sequencing and single-cell sequencing analysis identify GARS1 as a potential prognostic and immunotherapeutic biomarker for multiple cancers, including bladder cancer
Source: Front Immunol. 2023 Jun 19;14:1169588. doi: 10.3389/fimmu.2023.1169588 (PMC10315539; doi:10.3389/fimmu.2023.1169588)
Supplement: Supplementary file 4 [file DataSheet_1.zip › Data Sheet 1/Data and R-Script/R Script files/04.order.R]

#专门用于构建GTEx箱线图
rm(list = ls()) #清空变量
#引用包
library(plyr)
library(reshape2)
library(ggpubr)
inputFile="geneExp.txt"      #表达数据文件
setwd("C:\\Users\\46030\\Desktop\\20230201-GARS1\\06.diff")      #设置工作目录

#读取输入文件
data=read.table(inputFile, header=T, sep="\t", check.names=F)
gene=colnames(data)[2]
colnames(data)[2]="expression"

#定义图形的排序方式
data=data[(data[,"Type"]=="Tumor"),]
med=ddply(data,"CancerType",summarise,med=median(expression))
data$CancerType=factor(data$CancerType, levels=med[order(med[,"med"],decreasing = T), "CancerType"])

#绘制排序箱线图
p=ggboxplot(data, x="CancerType", y="expression", fill="CancerType",
            xlab="",
            ylab=paste0(gene," expression"),
            width=0.6,
            #palette=rainbow(length(levels(factor(data$CancerType)))),
            legend="")
pdf(file="boxplot.pdf", width=8, height=5.5)    #输出图片文件
p+rotate_x_text(50)
dev.off()
