# Supplementary material for: Transcriptome sequencing and single-cell sequencing analysis identify GARS1 as a potential prognostic and immunotherapeutic biomarker for multiple cancers, including bladder cancer
Source: Front Immunol. 2023 Jun 19;14:1169588. doi: 10.3389/fimmu.2023.1169588 (PMC10315539; doi:10.3389/fimmu.2023.1169588)
Supplement: Supplementary file 4 [file DataSheet_1.zip › Data Sheet 1/Data and R-Script/R Script files/05.preOS.R]

######Video source: https://ke.biowolf.cn
######生信自学网: https://www.biowolf.cn/
######微信公众号：biowolf_cn
######合作邮箱：biowolf@foxmail.com
######答疑微信: 18520221056

#if (!requireNamespace("BiocManager", quietly = TRUE))
#    install.packages("BiocManager")
#BiocManager::install("limma")
rm(list = ls()) #清空变量

library(limma)             #引用包
expFile="geneExp.txt"      #单基因的表达文件
setwd("C:\\Users\\46030\\Desktop\\20230201-GARS1\\10.preOS")     #设置工作目录

#获取目录下所有生存数据文件
files=dir()
files=grep(".survival.tsv$", files, value=T)

#读取每个肿瘤的生存数据文件
surTime=data.frame()
for(surFile in files){
    rt=read.table(surFile, header=T, sep="\t", check.names=F, row.names=1)
    rt=rt[,c(3,1)]
    surTime=rbind(surTime, rt)
}
colnames(surTime)=c("futime","fustat")
surTime=as.matrix(surTime)
row.names(surTime)=gsub(".$","",row.names(surTime))

#读取表达数据文件，并对输入文件整理
exp=read.table(expFile, header=T, sep="\t", check.names=F, row.names=1)
exp=exp[(exp[,"Type"]=="Tumor"),]

#数据合并并输出结果
sameSample=intersect(row.names(surTime), row.names(exp))
surTime=surTime[sameSample,,drop=F]
exp=exp[sameSample,,drop=F]
surData=cbind(surTime, exp)
surData=cbind(id=row.names(surData), surData)
write.table(surData, file="expTime.txt", sep="\t", quote=F, row.names=F)


######Video source: https://ke.biowolf.cn
######生信自学网: https://www.biowolf.cn/
######微信公众号：biowolf_cn
######合作邮箱：biowolf@foxmail.com
######答疑微信: 18520221056
