# Supplementary material for: Transcriptome sequencing and single-cell sequencing analysis identify GARS1 as a potential prognostic and immunotherapeutic biomarker for multiple cancers, including bladder cancer
Source: Front Immunol. 2023 Jun 19;14:1169588. doi: 10.3389/fimmu.2023.1169588 (PMC10315539; doi:10.3389/fimmu.2023.1169588)
Supplement: Supplementary file 4 [file DataSheet_1.zip › Data Sheet 1/Data and R-Script/R Script files/07.forest.R]

rm(list = ls()) #清空变量
inputFile="cox.result.txt"        
outFile="forest.pdf"         
setwd("C:\\Users\\46030\\Desktop\\20230201-GARS1\\11.OS")    


rt=read.table(inputFile,header=T,sep="\t",row.names=1,check.names=F)
gene=rownames(rt)
hr=sprintf("%.3f",rt$"HR")  #提前将输入文件的表头修改至脚本的格式
hrLow=sprintf("%.3f",rt$"HR.95L")
hrHigh=sprintf("%.3f",rt$"HR.95H")
Hazard.ratio=paste0(hr,"(",hrLow,"-",hrHigh,")")
pVal=ifelse(rt$pvalue<0.001, "<0.001", sprintf("%.3f", rt$pvalue))

#出图格式
pdf(file=outFile, width = 7.5, height = 6.5)
n=nrow(rt)
nRow=n+1
ylim=c(1,nRow)
layout(matrix(c(1,2),nc=2),width=c(3,2))

#森林图左边的信息
xlim = c(0,3)
par(mar=c(4,2,1.5,1.5))  #图的框架
plot(1,xlim=xlim,ylim=ylim,type="n",axes=F,xlab="",ylab="")
text.cex=0.8
text(0,n:1,gene,adj=0,cex=text.cex) #加上基因名字
text(1.5-0.5*0.2,n:1,pVal,adj=1,cex=text.cex);text(1.5-0.5*0.2,n+1,'pvalue',cex=text.cex,font=2,adj=1)  #加上p-value
text(3,n:1,Hazard.ratio,adj=1,cex=text.cex);text(3,n+1,'Hazard ratio',cex=text.cex,font=2,adj=1,)  #加上HR

#缁樺埗妫灄鍥?
par(mar=c(4,1,1.5,1),mgp=c(2,0.5,0))
xlim = c(0,max(as.numeric(hrLow),as.numeric(hrHigh)))
plot(1,xlim=xlim,ylim=ylim,type="n",axes=F,ylab="",xaxs="i",xlab="Hazard ratio")
arrows(as.numeric(hrLow),n:1,as.numeric(hrHigh),n:1,angle=90,code=3,length=0.03,col="darkblue",lwd=2.5)
abline(v=1,col="black",lty=2,lwd=2)
boxcolor = ifelse(as.numeric(hr) > 1, 'red', 'blue')
points(as.numeric(hr), n:1, pch = 15, col = boxcolor, cex=1.3)
axis(1)
dev.off()


######Video source: https://ke.biowolf.cn
######??????学??: https://www.biowolf.cn/
######微?殴??诤牛?biowolf_cn
######???????洌篵iowolf@foxmail.com
######????微??: 18520221056
