# Supplementary material for: Transcriptome sequencing and single-cell sequencing analysis identify GARS1 as a potential prognostic and immunotherapeutic biomarker for multiple cancers, including bladder cancer
Source: Front Immunol. 2023 Jun 19;14:1169588. doi: 10.3389/fimmu.2023.1169588 (PMC10315539; doi:10.3389/fimmu.2023.1169588)
Supplement: Supplementary file 4 [file DataSheet_1.zip › Data Sheet 1/Data and R-Script/R Script files/09.estimateCor.R]

######Video source: https://ke.biowolf.cn
######生信自学网: https://www.biowolf.cn/
######微信公众号：biowolf_cn
######合作邮箱：biowolf@foxmail.com
######答疑微信: 18520221056

#install.packages("ggplot2")
#install.packages("ggpubr")
#install.packages("ggExtra")

rm(list = ls()) #清空变量
#引用包
library(ggplot2)
library(ggpubr)
library(ggExtra)

corFilter=0.2        #相关系数过滤条件
pFilter=0.05        #pvalue过滤条件
expFile="geneExp.txt"             #表达数据文件
tmeFile="estimateScores.txt"      #肿瘤微环境打分文件
setwd("C:\\Users\\46030\\Desktop\\20230201-GARS1\\14.estimateCor")       #设置工作目录

#读取表达文件
exp=read.table(expFile, header=T, sep="\t", check.names=F, row.names=1)
exp=exp[(exp[,"Type"]=="Tumor"),]
gene=colnames(exp)[1]

#读取肿瘤微环境文件
TME=read.table(tmeFile, header=T, sep="\t", check.names=F, row.names=1)

#样品取交集
sameSample=intersect(row.names(TME),row.names(exp))
TME=TME[sameSample,]
exp=exp[sameSample,]

#按肿瘤类型循环,进行相关性检验
outTab=data.frame()
for(i in levels(factor(exp[,"CancerType"]))){
    exp1=exp[(exp[,"CancerType"]==i),]
    TME1=TME[(TME[,"CancerType"]==i),]
    y=as.numeric(exp1[,1])
    outVector=data.frame(i, gene)
	#按微环境打分循环
	for(j in colnames(TME1)[1:2]){
		x=as.numeric(TME1[,j])
		df1=as.data.frame(cbind(x,y))
		corT=cor.test(x,y,method="spearman")
		cor=corT$estimate
		pValue=corT$p.value
		outVector=cbind(outVector, pValue)
		
		#对满足条件的结果进行可视化
		if((abs(cor)>corFilter) & (pValue<pFilter)){
			p1=ggplot(df1, aes(x, y)) + 
				xlab(j)+ylab(gene)+
				ggtitle(paste0("\nCancer: ",i))+theme(title=element_text(size=10))+
			    geom_point()+ geom_smooth(method="lm",formula=y ~ x) + theme_bw()+
			    stat_cor(method = 'spearman', aes(x =x, y =y))
		    p2=ggMarginal(p1, type="density", xparams=list(fill="orange"), yparams=list(fill="blue"))
			pdf(file=paste0("estimateCor.",i,"_",j,".pdf"), width=5, height=5.1)
			print(p2)
			dev.off()
		}
	}
	outTab=rbind(outTab, outVector)
}

#输出相关性的文件文件
colNames=c("CancerType","Gene",colnames(TME)[1:2])
colnames(outTab)=colNames
write.table(outTab, file="estimateCor.result.txt", sep="\t", row.names=F, quote=F)


######Video source: https://ke.biowolf.cn
######生信自学网: https://www.biowolf.cn/
######微信公众号：biowolf_cn
######合作邮箱：biowolf@foxmail.com
######答疑微信: 18520221056
