# Supplementary material for: Transcriptome sequencing and single-cell sequencing analysis identify GARS1 as a potential prognostic and immunotherapeutic biomarker for multiple cancers, including bladder cancer
Source: Front Immunol. 2023 Jun 19;14:1169588. doi: 10.3389/fimmu.2023.1169588 (PMC10315539; doi:10.3389/fimmu.2023.1169588)
Supplement: Supplementary file 4 [file DataSheet_1.zip › Data Sheet 1/Data and R-Script/R Script files/13.MSIcor.R]

######Video source: https://ke.biowolf.cn
######生信自学网: https://www.biowolf.cn/
######微信公众号：biowolf_cn
######合作邮箱：biowolf@foxmail.com
######答疑微信: 18520221056

#install.packages("fmsb")
rm(list = ls()) #清空变量

library(fmsb) 
expFile="geneExp.txt"      #表达数据文件
msiFile="MSI.txt"          #微卫星不稳定性数据
col="blue"                 #雷达图颜色
setwd("C:\\Users\\46030\\Desktop\\20230201-GARS1\\21.MSIcor")       #设置工作目录

#读取表达文件
exp=read.table(expFile, header=T, sep="\t", check.names=F, row.names=1)
exp=exp[(exp[,"Type"]=="Tumor"),]

#读取微卫星不稳定的文件
MSI=read.table(msiFile, header=T, sep="\t", check.names=F, row.names=1)
MSI=as.matrix(MSI)
row.names(MSI)=gsub(".$", "", row.names(MSI))

#样品取交集
sameSample=intersect(row.names(MSI), row.names(exp))
MSI=MSI[sameSample,]
exp=exp[sameSample,]

#相关性检验
outTab=data.frame()
fmsbTab=data.frame()
for(i in levels(factor(exp[,"CancerType"]))){
     exp1=exp[(exp[,"CancerType"]==i),]
     MSI1=MSI[(MSI[,"CancerType"]==i),]
	 x=as.numeric(MSI1[,1])
	 y=as.numeric(exp1[,1])
	 corT=cor.test(x,y,method="spearman")
	 cor=corT$estimate
	 pValue=corT$p.value
	 sig=ifelse(pValue<0.001,"***",ifelse(pValue<0.01,"**",ifelse(pValue<0.05,"*"," ")))
	 outTab=rbind(outTab, cbind(CancerType=i,cor=cor,pValue=pValue))
	 fmsbTab=rbind(fmsbTab, cbind(CancerType=paste0(i,sig),cor=cor))
}
write.table(outTab,file="cor.result.txt",sep="\t",row.names=F,quote=F)
write.table(t(fmsbTab),file="fmsbInput.txt",sep="\t",col.names=F,quote=F)

#雷达图数据准备
data=read.table("fmsbInput.txt", header=T, sep="\t", check.names=F, row.names=1)
maxValue=ceiling(max(abs(data))*10)/10
data=rbind(rep(maxValue,ncol(data)),rep(-maxValue,ncol(data)),data)

#输出结果
pdf(file="radar.pdf", width=7, height=7)
radarchart(data, axistype=1,
	title="Microsatellite instability",    #图形标题
    pcol=col,                    #设置颜色
    plwd=2 ,                     #线条粗线
    plty=1,                      #线条的类型(虚线或实线)
    cglcol="grey",               #背景线条颜色
    cglty=1,                     #背景线条的类型(虚线或实线)
    caxislabels=seq(-maxValue,maxValue,maxValue/2),    #坐标刻度
    cglwd=1.2,                   #背景线条粗细
    axislabcol="blue",           #刻度颜色
    vlcex=0.8                    #字体大小
)
dev.off()


######Video source: https://ke.biowolf.cn
######生信自学网: https://www.biowolf.cn/
######微信公众号：biowolf_cn
######合作邮箱：biowolf@foxmail.com
######答疑微信: 18520221056
